# Supplementary material for: The Epithelial Egg Tooth of the Chicken Shares Protein Markers with the Embryonic Subperiderm and Feathers
Source: J Dev Biol. 2025 Dec 22;14(1):1. doi: 10.3390/jdb14010001 (PMC12821399; doi:10.3390/jdb14010001)
Supplement: Supplementary file 1 [file jdb-14-00001-s001.zip]

Archive with 3 entries (3 files):
- Table-S2.xlsx
- Supplementary_Figures.pdf
- Table-S1.xlsx
