# Supplementary material for: The Epithelial Egg Tooth of the Chicken Shares Protein Markers with the Embryonic Subperiderm and Feathers
Source: J Dev Biol. 2025 Dec 22;14(1):1. doi: 10.3390/jdb14010001 (PMC12821399; doi:10.3390/jdb14010001)
Supplement: Supplementary file 1 [file jdb-14-00001-s001.zip › Table-S2.xlsx]

## Sheet: PeptideGroups
Table S2. Peptides and proteins detected in the egg tooth and beak
									Egg tooth embryo 1, technical replicate 1	Egg tooth embryo 1, technical replicate 2	Egg tooth embryo 2, technical replicate 1	Egg tooth embryo 2, technical replicate 2	Egg tooth embryo 3, technical replicate 1	Egg tooth embryo 3, technical replicate 2	Egg tooth embryo 4, technical replicate 1	Egg tooth embryo 4, technical replicate 2	Beak embryo 2, technical replicate 1	Beak embryo 2, technical replicate 2	Beak embryo 3, technical replicate 1	Beak embryo 3, technical replicate 2	Beak embryo 4, technical replicate 1	Beak embryo 4, technical replicate 2
Master Protein Accessions	Confidence	Annotated Sequence	Modifications	Qvality PEP	Qvality q-value	# PSMs	Theo. MH+ [Da]	# Missed Cleavages	Abundance (scaled): F1: Sample, ET, 1, 1	Abundance (scaled): F2: Sample, ET, 2, 1	Abundance (scaled): F5: Sample, ET, 1, 2	Abundance (scaled): F6: Sample, ET, 2, 2	Abundance (scaled): F9: Sample, ET, 1, 4	Abundance (scaled): F10: Sample, ET, 2, 4	Abundance (scaled): F13: Sample, ET, 1, 6	Abundance (scaled): F14: Sample, ET, 2, 6	Abundance (scaled): F7: Sample, BE, 1, 3	Abundance (scaled): F8: Sample, BE, 2, 3	Abundance (scaled): F11: Sample, BE, 1, 5	Abundance (scaled): F12: Sample, BE, 2, 5	Abundance (scaled): F15: Sample, BE, 1, 7	Abundance (scaled): F16: Sample, BE, 2, 7	Percolator q-Value (by Search Engine): Sequest HT	Percolator PEP (by Search Engine): Sequest HT	XCorr (by Search Engine): Sequest HT	Top Apex RT [min]
CBP12-C	High	[R].QCPDSTVVIQPPATVVTFPGPILSSSPQYAAVGSAGVPAVGSGMGGTFGR.[G]	1xCarbamidomethyl [C2]; 1xGln->pyro-Glu [N-Term]	3.44036e-07	0.000102842	6	4855.41	0			113.2	159.9	11.1	11.3	318.5	515.4	100.5	51.4	23.5	5.8	66.5	23	0.000153	1.75e-09	3.96	77.75
CBP12-C	High	[R].QCPDSTVVIQPPATVVTFPGPILSSSPQYAAVGSAGVPAVGSGMGGTFGR.[G]	1xCarbamidomethyl [C2]; 1xDeamidated [Q]; 1xGln->pyro-Glu [N-Term]	2.89158e-09	0.000102842	12	4856.39	0	12.5	23.3		6.2	319.5	423.4	10.9	28.8		255.2	92.9	137.6	5	84.8	0.0001153	1.408e-13	3.59	77.73
CBP12-C	High	[R].QCPDSTVVIQPPATVVTFPGPILSSSPQYAAVGSAGVPAVGSGMGGTFGR.[G]	1xCarbamidomethyl [C2]; 2xDeamidated [Q10; Q28]; 1xGln->pyro-Glu [N-Term]	6.00844e-08	0.000102842	6	4857.38	0	30		37.4		63.7	77.4		195.2		121	50.9	43.3	343	438.1	0.000153	1.361e-10	3.94	78.06
CBP12-C	High	[R].QCPDSTVVIQPPATVVTFPGPILSSSPQYAAVGSAGVPAVGSGMGGTFGR.[G]	1xCarbamidomethyl [C2]; 1xGln->pyro-Glu [N-Term]; 1xOxidation [M44]	5.648e-07	0.000102842	6	4871.4	0		140.5	178	298.5	119.9		68.2		94.4	67.2	206.3	24.2	45.7	157.1	0.0002048	1.493e-09	2.36	77.64
CBP12-C	High	[R].QCPDSTVVIQPPATVVTFPGPILSSSPQYAAVGSAGVPAVGSGMGGTFGR.[G]	1xCarbamidomethyl [C2]; 1xDeamidated [Q]; 1xGln->pyro-Glu [N-Term]; 1xOxidation [M44]	0.0001164	0.000102842	3	4872.39	0	112	82.2	88.7	165.6	105.4	117.7		272.6	71.2	100.1	49.9	75.3	159.3		0.0001864	4.398e-05	2.18	77.23
CBP12-C	High	[R].QCPDSTVVIQPPATVVTFPGPILSSSPQYAAVGSAGVPAVGSGMGGTFGR.[G]	1xCarbamidomethyl [C2]	5.79242e-11	0.000102842	21	4872.43	0	13.2	14.6	64.2	159	43.2	48.9	330.7	609.6	11.4	75.8	18.1	11.3			0.0002048	5.619e-15	5.95	75.56
CBP12-C	High	[R].QCPDSTVVIQPPATVVTFPGPILSSSPQYAAVGSAGVPAVGSGMGGTFGR.[G]	1xCarbamidomethyl [C2]; 2xDeamidated [Q10; Q28]; 1xGln->pyro-Glu [N-Term]; 1xOxidation [M44]	2.89685e-05	0.000102842	1	4873.37	0															0.000172	3.609e-06	2.87
CBP12-C	High	[R].QCPDSTVVIQPPATVVTFPGPILSSSPQYAAVGSAGVPAVGSGMGGTFGR.[G]	1xCarbamidomethyl [C2]; 1xDeamidated [Q]	7.73167e-06	0.000102842	15	4873.42	0	5.4	83.3			43.7	33.7			12.9	165.4		562.2	18.9	474.4	0.0002634	3.872e-07	3.45	75.5
CBP12-C	High	[R].QCPDSTVVIQPPATVVTFPGPILSSSPQYAAVGSAGVPAVGSGMGGTFGR.[G]	1xCarbamidomethyl [C2]; 2xDeamidated [Q10; Q]	5.01448e-07	0.000102842	16	4874.4	0			148.4	176.8	217.3	40.6	364.3	183.6	28.2		45.5		113.7	81.6	0.0001858	1.336e-09	2.87	74.96
CBP12-C	High	[R].QCPDSTVVIQPPATVVTFPGPILSSSPQYAAVGSAGVPAVGSGMGGTFGR.[G]	1xCarbamidomethyl [C2]; 3xDeamidated [Q1; Q10; Q28]	3.81879e-06	0.000102842	3	4875.39	0															0.0001153	1.538e-08	3.66
CBP12-C	High	[R].QCPDSTVVIQPPATVVTFPGPILSSSPQYAAVGSAGVPAVGSGMGGTFGR.[G]	1xCarbamidomethyl [C2]; 1xOxidation [M44]	3.15292e-07	0.000102842	4	4888.43	0			114.6	36.7	131.2	129.8	238.3	319.7	31	35.3	51.8	51.7	126.8	132.9	0.0001549	1.154e-09	5.43	74.95
CBP12-C	High	[R].QCPDSTVVIQPPATVVTFPGPILSSSPQYAAVGSAGVPAVGSGMGGTFGR.[G]	1xCarbamidomethyl [C2]; 1xDeamidated [Q]; 1xOxidation [M44]	1.3906e-08	0.000102842	11	4889.41	0	12	10.5	10.1	412.6	51.9	79.8	20.4		308.7	438.1	19.3	18.1	9.4	8.9	0.000192	5.748e-11	4.5	74.95
CBP12-C	High	[R].QCPDSTVVIQPPATVVTFPGPILSSSPQYAAVGSAGVPAVGSGMGGTFGR.[G]	1xCarbamidomethyl [C2]; 2xDeamidated [Q10; Q]; 1xOxidation [M44]	3.68496e-06	0.000102842	7	4890.4	0											824.8	575.2			0.0001864	9.657e-07	4.32	74.99
CBP12-C	High	[R].QCPDSTVVIQPPATVVTFPGPILSSSPQYAAVGSAGVPAVGSGMGGTFGR.[G]	1xCarbamidomethyl [C2]; 3xDeamidated [Q1; Q10; Q28]; 1xOxidation [M44]	0.0390419	0.00340124	1	4891.38	0															0.000636	0.01109	0.79
CBP14-C	High	[R].QCPDSTVVIQPPATVVTFPGPILSSFPQNAAVGSAGVPAVGSGMGGTFGR.[G]	1xCarbamidomethyl [C2]; 1xDeamidated [N/Q]; 1xOxidation [M44]	2.86666e-07	0.000102842	19	4900.43	0	9.1	17.5	266.1	55.1	196.7	303.9	1.9	508.9	5.1	9.6	2.7	6.4	4	12.9	0.000172	1.889e-08	4.49	75.68
CBP14-C	High	[R].QCPDSTVVIQPPATVVTFPGPILSSFPQNAAVGSAGVPAVGSGMGGTFGR.[G]	1xCarbamidomethyl [C2]; 1xDeamidated [Q/N]; 1xGln->pyro-Glu [N-Term]	4.86491e-11	0.000102842	24	4867.41	0	174	147.7	240	31.1	83.7	443.7	113.4	110.4	14.8	12.8	4.8	10.9	1.7	11.1	0.0001572	6.811e-16	4.45	77.98
CBP14-C	High	[R].QCPDSTVVIQPPATVVTFPGPILSSFPQNAAVGSAGVPAVGSGMGGTFGR.[G]	1xCarbamidomethyl [C2]; 2xDeamidated [Q10; Q28]; 1xGln->pyro-Glu [N-Term]	3.0372e-05	0.000102842	9	4868.39	0			6.2	16.4	241.4	24.4	290.3	311.5	6.1				503.7		0.0002048	6.588e-07	2.12	78.31
CBP14-C	High	[R].QCPDSTVVIQPPATVVTFPGPILSSFPQNAAVGSAGVPAVGSGMGGTFGR.[G]	1xCarbamidomethyl [C2]; 1xGln->pyro-Glu [N-Term]; 1xOxidation [M44]	3.77783e-08	0.000102842	10	4882.42	0															0.0001549	4.919e-11	4.04
CBP14-C	High	[R].QCPDSTVVIQPPATVVTFPGPILSSFPQNAAVGSAGVPAVGSGMGGTFGR.[G]	1xCarbamidomethyl [C2]; 1xDeamidated [Q]; 1xGln->pyro-Glu [N-Term]; 1xOxidation [M44]	1.76005e-07	0.000102842	3	4883.4	0															0.0001864	3.412e-08	3.44
CBP14-C	High	[R].QCPDSTVVIQPPATVVTFPGPILSSFPQNAAVGSAGVPAVGSGMGGTFGR.[G]	1xCarbamidomethyl [C2]	6.96302e-10	0.000102842	32	4883.45	0	207.4	202.3	57.9	134.3	139.1	127.7	236.7	260.2	11.7	3.5	4.8	5	4.8	4.5	0.0001572	8.02e-13	4.53	76.28
CBP14-C	High	[R].QCPDSTVVIQPPATVVTFPGPILSSFPQNAAVGSAGVPAVGSGMGGTFGR.[G]	1xCarbamidomethyl [C2]; 1xDeamidated [N/Q]	4.2781e-12	0.000102842	32	4884.43	0	3.5	1.3	435.2	9.2	45.3	147.6	332.3	382.2	2.4	34	4.2	1	0.4	1.3	0.0001705	2.035e-15	6	76.27
CBP14-C	High	[R].QCPDSTVVIQPPATVVTFPGPILSSFPQNAAVGSAGVPAVGSGMGGTFGR.[G]	1xCarbamidomethyl [C2]; 2xDeamidated [Q/N]	2.33246e-07	0.000102842	15	4885.42	0	50	70.1	53	150	85.1	26.4	167.9	743.2		22.2			32.1		0.0001572	3.239e-10	3.39	74.63
CBP14-C	High	[R].QCPDSTVVIQPPATVVTFPGPILSSFPQNAAVGSAGVPAVGSGMGGTFGR.[G]	1xCarbamidomethyl [C2]; 1xOxidation [M44]	3.05667e-09	0.000102842	28	4899.44	0	233.7	265.3	57.4	171.7	58.4	67.3	336.3	154.5	12	13.4	4.8	5.4	8.2	11.6	0.0001572	6.718e-13	5.66	75.81
CBP14-C	High	[R].QCPDSTVVIQPPATVVTFPGPILSSFPQNAAVGSAGVPAVGSGMGGTFGR.[G]	1xCarbamidomethyl [C2]; 1xGln->pyro-Glu [N-Term]	1.61907e-12	0.000102842	21	4866.42	0	64	94.2	57	208.3	153.2	172.8	308.3	304.8		12.2	15.5	1	2	6.6	0.0001549	3.697e-14	4.86	78.1
CBP14-C	High	[R].GYRSLLGSCGPC.[-]	2xCarbamidomethyl [C9; C12]	0.000156201	0.000102842	11	1326.59	1	182.4	178.3	69.4	61.8	159.2	152.3	281.6	290.5	9	10.8				4.6	0.0001572	7.778e-06	2.86	41.99
CBP14-C	High	[R].QCPDSTVVIQPPATVVTFPGPILSSFPQNAAVGSAGVPAVGSGMGGTFGR.[G]	1xCarbamidomethyl [C2]; 2xDeamidated [Q/N]; 1xOxidation [M44]	0.000777377	0.000252724	3	4901.41	0					241		675.2	435.7	28.8		10.9			8.4	0.0002416	0.0001615	2.25	76.27
CBP14-C	High	[R].SLLGSCGPC.[-]	2xCarbamidomethyl [C6; C9]	0.00639918	0.000664107	32	950.407	0	175.8	188.8	99.2	100.8	126.6	126.5	273.2	280.9	7.1	7.8	2.7	2.8	3.8	4.1	0.0005125	0.002008	1.93	44.93
CBP15-K	High	[K].CPQPLASSSNEPCVVTCGDSR.[V]	3xCarbamidomethyl [C1; C13; C17]; 2xDeamidated [Q3; N10]	6.97493e-06	0.000102842	5	2322.96	0															0.0001153	4.05e-08	2.43
CBP15-K	High	[K].CPQPLASSSNEPCVVTCGDSR.[V]	3xCarbamidomethyl [C1; C13; C17]; 1xDeamidated [Q/N]	4.06025e-10	0.000102842	35	2321.98	0	79.9	70.3	11.1		152.4	127.1	232.4	246	84.6	82.1	63.1	71	87.8	92.2	0.0001705	8.673e-13	2.6	44.11
CBP15-K	High	[K].CPQPLASSSNEPCVVTCGDSR.[V]	3xCarbamidomethyl [C1; C13; C17]	7.55544e-11	0.000102842	61	2321	0	115.8	112.6	42.9	43	66.4	61.9	161.8	158.6	118.5	116	92.6	89.3	110.8	109.9	0.0001549	3.857e-14	3.93	40.88
CBP15-K	High	[K].YSYTYSSQWTHPCNSYR.[S]	1xCarbamidomethyl [C13]	2.07569e-08	0.000102842	29	2199.92	0	138.9	143.6	36.9	36.5	44.7	44.2	194.5	197.5	111.6	109.2	85.7	92.9	93.6	70.1	0.0002634	6.417e-11	2.76	42.28
CBP15-K	High	[K].YSYTYSSQWTHPCNSYR.[S]	1xCarbamidomethyl [C13]; 1xDeamidated [N/Q]	1.81679e-07	0.000102842	10	2200.9	0	144.8	89.2	41.5		43.8	26	261.2	215.2	127	128	112.2	93.6	81.5	35.9	0.0001705	2.901e-09	2.57	43.98
CBP15-K	High	[K].LTPQIITRPEPR.[C]		0.000876577	0.000252724	35	1420.83	0	103.9	105.5	31.3	35.2	49.1	50.4	155.3	150.8	106.9	109.9	98.2	102	163.1	138.6	0.0001153	0.0003102	1.94	36.17
CBP15-K	High	[K].LTPQIITRPEPR.[C]	1xDeamidated [Q4]	0.00286689	0.00048197	5	1421.81	0	75.8	71.5			94.7	96.9	202	217.3	64.5	80.5	85.2	88.2	152.8	170.6	0.0002909	0.001078	1.93	37.77
CBP16-K	High	[R].GMSGSGTACNSGLSFFDSGSGNPLSPHFSKPLCFGTCRPT.[-]	3xCarbamidomethyl [C9; C33; C37]; 2xDeamidated [N10; N22]; 1xOxidation [M2]	0.000230534	0.000102842	1	4197.8	0															0.0001705	4.214e-05	1.03
CBP16-K	High	[R].GMSGSGTACNSGLSFFDSGSGNPLSPHFSKPLCFGTCRPT.[-]	3xCarbamidomethyl [C9; C33; C37]; 1xDeamidated [N]; 1xOxidation [M2]	6.32634e-08	0.000102842	4	4196.82	0	100.5		58.1	573	42.9	59.9		152.1		189.5	194.9	29.1			0.0001705	7.134e-10	2.1	58.49
CBP16-K	High	[R].GMSGSGTACNSGLSFFDSGSGNPLSPHFSKPLCFGTCRPT.[-]	3xCarbamidomethyl [C9; C33; C37]; 1xOxidation [M2]	8.89769e-08	0.000102842	8	4195.84	0	166.9	199.6	73.2	26.7	65	61.3	305.7	327.6	19.8	7.9	12.1	39.1	35.2	60.1	0.0001705	1.122e-09	4.46	58.48
CBP16-K	High	[R].GMSGSGTACNSGLSFFDSGSGNPLSPHFSKPLCFGTCRPT.[-]	3xCarbamidomethyl [C9; C33; C37]; 2xDeamidated [N10; N22]	2.26124e-09	0.000102842	8	4181.81	0									386			511.8	229.3	272.9	0.000153	1.121e-12	2.96	61.17
CBP16-K	High	[R].GMSGSGTACNSGLSFFDSGSGNPLSPHFSKPLCFGTCRPT.[-]	3xCarbamidomethyl [C9; C33; C37]; 1xDeamidated [N]	5.13523e-07	0.000102842	13	4180.83	0	227.6	107	96	33.8	50.1	119.5	373.9	248.8	14.9	42	29.4	41.5	15.6		0.0002634	5.844e-09	4.05	61.19
CBP16-K	High	[R].GMSGSGTACNSGLSFFDSGSGNPLSPHFSKPLCFGTCRPT.[-]	3xCarbamidomethyl [C9; C33; C37]	3.47274e-11	0.000102842	19	4179.84	0	190.9	210.2	55.9	61	63.7	55.9	306.8	290.9	25.7	27	34.7	34.6	21.2	21.3	0.0001549	1.493e-15	4.69	59.38
CBP16-K	High	[-].MSPFNECCLPPGVVCPEPFALTSNETCVIK.[Y]	4xCarbamidomethyl [C7; C8; C15; C27]; 1xDeamidated [N]	0.000229686	0.000102842	7	3454.55	0					309.3	346.9			127.5	142.4	125.5	139.9	100.6	107.9	0.0001858	1.981e-05	1.7	70
CBP16-K	High	[-].MSPFNECCLPPGVVCPEPFALTSNETCVIK.[Y]	4xCarbamidomethyl [C7; C8; C15; C27]	3.0372e-05	0.000102842	7	3453.57	0	223.3	208.8	87.3	81.8	66.7	68.7	254.1	272.1	28.2	24.8	24.3	24.1	16.8	19	0.0002048	6.586e-07	2.2	70
CBP16-K	High	[-].MSPFNECCLPPGVVCPEPFALTSNETCVIK.[Y]	4xCarbamidomethyl [C7; C8; C15; C27]; 1xOxidation [M1]	0.0011715	0.000252724	3	3469.56	0	198.8	247.4	47.6	54.3	86	86.6	287.5	340.4	24.6					26.8	0.0003407	0.0004129	1.72	67.86
CBP16-K	High	[-].MSPFNECCLPPGVVCPEPFALTSNETCVIK.[Y]	4xCarbamidomethyl [C7; C8; C15; C27]; 1xDeamidated [N5]; 1xOxidation [M1]	0.00317518	0.000612087	3	3470.54	0				213.6	320.4	350.3			76.8		82.3	93.8	125.1	137.6	0.0001572	0.0008863	1.11	67.84
CBP16-K	High	[-].MSPFNECCLPPGVVCPEPFALTSNETCVIK.[Y]	4xCarbamidomethyl [C7; C8; C15; C27]; 2xDeamidated [N5; N24]	0.011981	0.0011189	2	3455.53	0															0.0005442	0.004723	1.01
CBP18-F	High	[-].MSCFDLCRPCGPTPLANSCNEPCVR.[Q]	5xCarbamidomethyl [C3; C7; C10; C19; C23]; 1xDeamidated [N17]; 1xOxidation [M1]	0.000322852	0.000198672	4	3015.23	0	162	144.6	251.8			108.4	160.1		138.9			142.3	291.9		0.0001549	3.986e-05	3.03	66.46
CBP18-F	High	[-].MSCFDLCRPCGPTPLANSCNEPCVR.[Q]	5xCarbamidomethyl [C3; C7; C10; C19; C23]; 1xDeamidated [N17]	0.00216506	0.000409915	5	2999.24	0	26.7	82.6	158.1	97.8	70.5	71.9	121.4	27.8	226.5	243.6	57.8	141	74.2		0.0005148	0.001117	1.86	62.62
CBP18-F	High	[-].MSCFDLCRPCGPTPLANSCNEPCVR.[Q]	5xCarbamidomethyl [C3; C7; C10; C19; C23]; 2xDeamidated [N17; N20]	0.00507517	0.000664107	1	3000.22	0															0.0001572	0.001534	0.34
CBP18-F	High	[-].MSCFDLCRPCGPTPLANSCNEPCVR.[Q]	5xCarbamidomethyl [C3; C7; C10; C19; C23]; 1xOxidation [M1]	0.028509	0.00239548	3	3014.25	0	98.7	195.5	21.8	125.3	72.5	122.1	158.7	469.5	35.4	49.8				50.8	0.000636	0.008226	1.65	46.87
CBP18-F	High	[-].MSCFDLCRPCGPTPLANSCNEPCVR.[Q]	5xCarbamidomethyl [C3; C7; C10; C19; C23]	0.0765892	0.00678263	8	2998.26	0	49.5	379.4	175.4		72		116.3	39.8	200.9	9.8	33.9	75.7	234.6	12.8	0.001783	0.02185	0.73	54.39
CBP1-C	High	[R].QCPDSTVVIQPPATVVTFPGPILSSAPQYAAVGSAGVPAVGSGMGGTFGR.[G]	1xCarbamidomethyl [C2]	0.000298434	0.000198672	4	4856.44	0															0.0002048	2.418e-05	1.76	77.77
CBP1-C	High	[R].QCPDSTVVIQPPATVVTFPGPILSSAPQYAAVGSAGVPAVGSGMGGTFGR.[G]	1xCarbamidomethyl [C2]; 1xDeamidated [Q]	0.000332178	0.000198672	5	4857.42	0	158.5					182.5		176.1		59.7	43.9	41.9	81.8	655.5	0.0002048	2.913e-05	1.18	75.51
CBP1-C	High	[R].QCPDSTVVIQPPATVVTFPGPILSSAPQYAAVGSAGVPAVGSGMGGTFGR.[G]	1xCarbamidomethyl [C2]; 2xDeamidated [Q10; Q]	0.00124016	0.000252724	4	4858.41	0				286.2	160.5	139.2	148.6	419.6		131.1	114.7				0.0002048	0.0004906	3.59	78.08
CBP1-C	High	[R].QCPDSTVVIQPPATVVTFPGPILSSAPQYAAVGSAGVPAVGSGMGGTFGR.[G]	1xCarbamidomethyl [C2]; 3xDeamidated [Q1; Q10; Q28]	0.0018098	0.000335317	1	4859.39	0	154.6	180.9	117.1		114.3	121	296.4	415.7							0.000172	0.000787	1.65	78
CBP1-C	High	[R].QCPDSTVVIQPPATVVTFPGPILSSAPQYAAVGSAGVPAVGSGMGGTFGR.[G]	1xCarbamidomethyl [C2]; 1xOxidation [M44]	0.00319085	0.000612087	1	4872.43	0															0.0002994	0.001371	1.31	75.54
CBP1-C	High	[R].QCPDSTVVIQPPATVVTFPGPILSSAPQYAAVGSAGVPAVGSGMGGTFGR.[G]	1xCarbamidomethyl [C2]; 2xDeamidated [Q10; Q28]; 1xGln->pyro-Glu [N-Term]	0.0127746	0.00117668	1	4841.38	0															0.0005125	0.003967	1.49
CBP30F	High	[-].MSCYDLCRPCGPTPLANSCNEPCVR.[Q]	5xCarbamidomethyl [C3; C7; C10; C19; C23]; 1xDeamidated [N]; 1xOxidation [M1]	6.58244e-05	0.000102842	13	3031.23	0	219.9	244.6	12.3	34.8	87.3	107.8	274	127.4	32.6	43	18.7	27.4	146.2	24	0.0001572	1.982e-06	1.72	57.01
CBP30F	High	[-].MSCYDLCRPCGPTPLANSCNEPCVR.[Q]	5xCarbamidomethyl [C3; C7; C10; C19; C23]; 1xDeamidated [N17]	0.00322248	0.000612087	6	3015.23	0	91.1	281.5	46.7		55.9	79.6	204.2	176.2	53.2	33.7	78.1	80.1	141.8	77.9	0.0001549	0.001215	0.81	63.77
CBP30F	High	[-].MSCYDLCRPCGPTPLANSCNEPCVR.[Q]	5xCarbamidomethyl [C3; C7; C10; C19; C23]; 1xOxidation [M1]	0.00513156	0.000664107	12	3030.25	0	208.2	195.1	52.1	54.6	84.8	70	133.8	103.3	102.3	50.2	6.2	77	222	40.3	0.0001572	0.001553	0.68	53.2
CBP30F	High	[-].MSCYDLCRPCGPTPLANSCNEPCVR.[Q]	5xCarbamidomethyl [C3; C7; C10; C19; C23]; 2xDeamidated [N17; N20]; 1xOxidation [M1]	0.120273	0.00958007	1	3032.21	0	105.8	77.2	57	112.1	57.5	91.1	143	108.6	45	57.1	89.2	107.8	248.8	100.1	0.002871	0.04164	0.56	56.14
CBP35F	High	[-].MSCYDLCAPTPCGPTPLANSCNEPCVR.[Q]	5xCarbamidomethyl [C3; C7; C12; C21; C25]; 1xDeamidated [N]	6.63404e-05	0.000102842	35	3128.27	0	210.7	204.3	117.4	104.6	102.3	113.2	162.9	160.2	39.8	30.9	19.5	28	65	41.1	0.0002634	5.552e-06	1.76	52.43
CBP35F	High	[-].MSCYDLCAPTPCGPTPLANSCNEPCVR.[Q]	5xCarbamidomethyl [C3; C7; C12; C21; C25]; 1xDeamidated [N]; 1xOxidation [M1]	3.61203e-05	0.000102842	23	3144.27	0	221.3	67.4	142.2	201.2	104	32.6	219.3	220.5		50.4	17.2	38.3	20.5	65.1	0.0001705	1.108e-05	3.03	63.37
CBP35F	High	[-].MSCYDLCAPTPCGPTPLANSCNEPCVR.[Q]	5xCarbamidomethyl [C3; C7; C12; C21; C25]; 2xDeamidated [N19; N22]; 1xOxidation [M1]	4.75612e-05	0.000102842	30	3145.25	0	214	189.3	81.2	86.5	106.5	113.1	248.7	267.1	17.9	21.6	12.3	13.4	15.5	13	0.0001864	1.621e-05	0.95	60.22
CBP35F	High	[-].MSCYDLCAPTPCGPTPLANSCNEPCVR.[Q]	5xCarbamidomethyl [C3; C7; C12; C21; C25]; 2xDeamidated [N19; N22]	0.00144024	0.000252724	38	3129.25	0	226	221.1	78	77.2	118.9	122.7	202	219.8	33.5	30.9	18.5	9.5	18.9	23	0.0001572	0.0004901	0.7	62.74
CBP35F	High	[-].MSCYDLCAPTPCGPTPLANSCNEPCVR.[Q]	5xCarbamidomethyl [C3; C7; C12; C21; C25]	0.0027591	0.00048197	15	3127.29	0	95.7	106.6	117.1	95.3	110.6	33.3	192.3	246.2	67.4	92.1	14.8	56.8	123	48.9	0.0001549	0.001009	1.37	64.46
CBP35F	High	[-].MSCYDLCAPTPCGPTPLANSCNEPCVR.[Q]	5xCarbamidomethyl [C3; C7; C12; C21; C25]; 1xOxidation [M1]	0.015423	0.0013013	9	3143.28	0	102.2	63.9	113.2	89.8	61.2	141.5	228.1	185.1	80.2	101.1	70.9	65.6	59.4	37.9	0.0003172	0.004955	1.35	59.51
CBP37K	High	[R].VYGSSLGYGSSSGLGGFAGSWGYGR.[S]		9.27078e-12	0.000102842	8	2429.12	0											447.8	434.2	289.3	228.6	0.0001153	1.33e-17	4.54	60.82
CBP38K	High	[R].GYGNSVGLGGSR.[G]		0.000134136	0.000102842	9	1123.55	0		0.3			0.5	0.5	0.5	0.6			366.7	351.4	348	331.4	0.0001858	8.192e-06	2.43	30.59
CBP38K	High	[R].GYGNSVGLGGSR.[G]	1xDeamidated [N4]	0.000341754	0.000198672	10	1124.53	0	4.3	4.5	5.5	5.9			0.9	1	9.5	7.1	345.9	352	356.1	307.2	0.0002416	3.889e-05	2.27	34.27
CBP46S	High	[K].TSVAVPQPIAESCNELCAR.[Q]	2xCarbamidomethyl [C13; C17]	1.66499e-07	0.000102842	34	2102	0	119.2	129	126.6	134.9	269.1	262.2	100.2	94.8	28.1	28	25.6	24.8	28.3	29.2	0.0001572	2.799e-10	3.55	49.34
CBP46S	High	[K].TSVAVPQPIAESCNELCAR.[Q]	2xCarbamidomethyl [C13; C17]; 1xDeamidated [Q/N]	3.58799e-08	0.000102842	26	2102.98	0	60.7	68.4	78.1	83.4	420.4	417.1	98.9	90.1	14.1	10.4	12.3	14.6	15.5	15.9	0.0001549	4.539e-11	2.82	50.49
CBP46S	High	[K].LWDNCGPC.[-]	2xCarbamidomethyl [C5; C8]; 1xDeamidated [N4]	0.106352	0.00881442	5	1022.37	0	92.4	105.5	138.4	139.3	268.6	296.4	119.6	127.7	22.5	22	15.9	11.7	19.7	20.4	0.002479	0.02654	1.06	47.04
CBP4-C	High	[R].QCPDSTVVIQPPATVVTFPGPILSSFPQNAAVGSAGVPAIGSGMGGTFGR.[GS]	1xCarbamidomethyl [C2]	1.79493e-12	0.000102842	30	4897.47	0	490.4	323	7.3		0.3		276.8	301.7						0.4	0.0001572	7.921e-16	5.68	76.54
CBP4-C	High	[R].QCPDSTVVIQPPATVVTFPGPILSSFPQNAAVGSAGVPAIGSGMGGTFGR.[GS]	1xCarbamidomethyl [C2]; 1xDeamidated [Q/N]	1.45941e-10	0.000102842	12	4898.45	0	2.7	383	109.5	124	10.8	8	333.3	325.9	6.1	90.5	1.9	3	1.4		0.0002634	6.018e-14	6.01	76.56
CBP4-C	High	[R].QCPDSTVVIQPPATVVTFPGPILSSFPQNAAVGSAGVPAIGSGMGGTFGR.[GS]	1xCarbamidomethyl [C2]; 2xDeamidated [Q10; Q28]	2.73343e-07	0.000102842	2	4899.43	0					346.7	330.5			249.7		130.1	131.6	211.4		0.000153	1.249e-09	2.97	76.55
CBP4-C	High	[R].QCPDSTVVIQPPATVVTFPGPILSSFPQNAAVGSAGVPAIGSGMGGTFGR.[GS]	1xCarbamidomethyl [C2]; 1xOxidation [M44]	1.81385e-08	0.000102842	23	4913.46	0	78.4	208.8	63.1	94.2	72.7	91.6	147.1	225.6	17	85.8	22.2	53	82.8	157.8	0.0001572	6.29e-12	4.78	76.08
CBP4-C	High	[R].QCPDSTVVIQPPATVVTFPGPILSSFPQNAAVGSAGVPAIGSGMGGTFGR.[GS]	1xCarbamidomethyl [C2]; 1xDeamidated [Q/N]; 1xOxidation [M44]	4.22451e-10	0.000102842	9	4914.44	0	522.8		52.7	30.9	54.6	65.2	144.9		234.3		136.9	8.6	54.9	94.1	0.0001858	2.264e-14	3.65	76.09
CBP4-C	High	[R].QCPDSTVVIQPPATVVTFPGPILSSFPQNAAVGSAGVPAIGSGMGGTFGR.[GS]	1xCarbamidomethyl [C2]; 2xDeamidated [Q10; Q]; 1xOxidation [M44]	3.23119e-09	0.000102842	5	4915.43	0	896.5			503.5											0.0002634	4.679e-12	4.63	76.16
CBP4-C	High	[-].MSCSSLCAPACGVATPTPLANSCNEPCVR.[Q]	5xCarbamidomethyl [C3; C7; C11; C23; C27]; 1xDeamidated [N21]; 1xOxidation [M1]	0.000211729	0.000102842	21	3184.33	0	22.3	59.3	49.5	57.6	89.4	363.3	229.7	237	13.8	37.1	42.2	36.4	113	49.5	0.000172	4.746e-05	2.66	49.65
CBP4-C	High	[-].MSCSSLCAPACGVATPTPLANSCNEPCVR.[Q]	5xCarbamidomethyl [C3; C7; C11; C23; C27]; 2xDeamidated [N21; N24]; 1xOxidation [M1]	3.1593e-05	0.000102842	12	3185.31	0	114.5	125.2	81.6	86.2	207.1	145.5	194	228.7	57.7	59.2	21.6	25.2	22	31.5	0.0002048	6.982e-07	1.82	54.39
CBP4-C	High	[-].MSCSSLCAPACGVATPTPLANSCNEPCVR.[Q]	5xCarbamidomethyl [C3; C7; C11; C23; C27]; 1xDeamidated [N]	1.44565e-06	0.000102842	24	3168.33	0	228.4	281.8	69.6	66.2	156.4	102.4	176.1	226.4	34.8	41.5	8.2		4.6	3.5	0.0002048	6.258e-09	2.67	51.22
CBP4-C	High	[-].MSCSSLCAPACGVATPTPLANSCNEPCVR.[Q]	5xCarbamidomethyl [C3; C7; C11; C23; C27]	0.00882052	0.00100538	3	3167.35	0	166	145.6	138.7	146.9	172.3	141.5	186.4	281.1	8.9					12.5	0.0003407	0.004038	1.08	49.29
CBP4-C	High	[-].MSCSSLCAPACGVATPTPLANSCNEPCVR.[Q]	5xCarbamidomethyl [C3; C7; C11; C23; C27]; 2xDeamidated [N21; N24]	0.0252223	0.00222763	5	3169.32	0	71.9	116.3	77.8	75.1	131.9	152.4	272.5	108.7	85.4	89.5	50.8	42.5	54	71.2	0.0006315	0.007405	1	56.83
CBP4-C	High	[-].MSCSSLCAPACGVATPTPLANSCNEPCVR.[Q]	5xCarbamidomethyl [C3; C7; C11; C23; C27]; 1xOxidation [M1]	0.0576344	0.00538756	10	3183.35	0	239.6	248.7	46.9	46.3	116.5	77	238.1	268.9	38.3	33.5	10.7	13.6	10.2	11.8	0.001599	0.01992	1.59	50.12
CBP4-C; XP_046759907.1; CBP1-C; CBP-10; XP_040546820.1	High	[R].GLSYLSGSCGPC.[-]	2xCarbamidomethyl [C9; C12]	0.000146991	0.000102842	192	1257.52	0	125.6	144.8	86.7	90.7	108.2	110.7	197	203.6	61.8	66.9	37.6	38.5	61.4	66.4	0.0001549	1.911e-05	2.43	48.5
CBP4-C; XP_046759907.1; CBP1-C; CBP-10; XP_040546820.1	High	[R].RGLSYLSGSCGPC.[-]	2xCarbamidomethyl [C10; C13]	1.76127e-05	0.000102842	109	1413.62	1	147.5	156	69.6	74.4	107.1	108.2	246.3	248.5	60.4	62.6	27.2	27.7	32.8	31.6	0.0001549	4.604e-07	2.84	40.96
CBP54S	High	[R].SYGSSYCSPYSYR.[Y]	1xCarbamidomethyl [C7]	1.81947e-06	0.000102842	150	1576.64	0	108.5	114.6	66.9	68.1	82.2	84.5	181.1	180.6	100.6	109.2	64.5	68.2	83.7	87.4	0.0001858	1.614e-08	3.14	38.77
CBP54S; XP_046759873.1	High	[-].MSCYDLCSTTTGGISCPQPIADSCNEPCVR.[Q]	5xCarbamidomethyl [C3; C7; C16; C24; C28]; 1xDeamidated [Q18]; 1xOxidation [M1]	0.000636214	0.000252724	1	3453.38	0														1400	0.0002486	9.063e-05	1.38	68.81
CBP56K	High	[R].SFSSYGYGGYGAGSCRPC.[-]	2xCarbamidomethyl [C15; C18]	1.52946e-08	0.000102842	16	1932.76	0	109.4	109.5	63.2	62.1	176.6	177.8	121.4	118.4	92.9	90.4	68	68.9	71	70.6	0.0001549	1.281e-11	3.85	43.68
CBP56K	High	[R].CLPPCEVTCPQPYADACSQPCVTSCGDSR.[A]	6xCarbamidomethyl [C1; C5; C9; C17; C21; C25]; 2xDeamidated [Q11; Q19]	0.000172988	0.000102842	2	3374.32	0	139.7	68.2	200.5				108.2	237	81.2	121.5	78.3	91.1	179.9	94.2	0.0001153	7.738e-06	2.6	48.53
CBP56K	High	[R].CLPPCEVTCPQPYADACSQPCVTSCGDSR.[A]	6xCarbamidomethyl [C1; C5; C9; C17; C21; C25]; 1xDeamidated [Q]	1.43207e-07	0.000102842	13	3373.34	0	161.4	27.7	16.2	18.6	294.4	468.3	62.9	174.9		73	8.7	80.3		13.6	0.0001549	3.568e-10	4.13	47.73
CBP56K	High	[R].CLPPCEVTCPQPYADACSQPCVTSCGDSR.[A]	6xCarbamidomethyl [C1; C5; C9; C17; C21; C25]	3.71837e-08	0.000102842	15	3372.35	0	67	143.2	91.6	77.6	157.1	154.1	110.8	79.5	99.5	101.5	54.4	73.4	86	104.2	0.0001858	2.36e-11	2.56	47.78
CBP5-C	High	[R].QCPDSTVVIQPPATVVTFPGPILSSFPQNAVVGSAGVPAVGSGLGGTFGR.[S]	1xCarbamidomethyl [C2]; 1xGln->pyro-Glu [N-Term]	5.31711e-10	0.000102842	191	4876.5	0	80.5	70.7	101.1	117.6	113.5	120.6	160.9	175	83.9	96.2	29.8	40.7	92.1	117.4	0.0002048	1.612e-13	4.62	78.1
CBP5-C	High	[R].QCPDSTVVIQPPATVVTFPGPILSSFPQNAVVGSAGVPAVGSGLGGTFGR.[S]	1xCarbamidomethyl [C2]; 1xDeamidated [Q/N]; 1xGln->pyro-Glu [N-Term]	2.83943e-08	0.000102842	73	4877.48	0	19.4	31.7	27.8	28.2	24.4	11	36.7	19.4	154.8	136.3	161.3	137.3	258	353.7	0.0001572	1.253e-11	2.94	76.73
CBP5-C	High	[R].QCPDSTVVIQPPATVVTFPGPILSSFPQNAVVGSAGVPAVGSGLGGTFGR.[S]	1xCarbamidomethyl [C2]; 2xDeamidated [Q10; Q28]; 1xGln->pyro-Glu [N-Term]	1.15223e-09	0.000102842	32	4878.47	0	319.6	132.5	5	8.9	247.7	208.4	65.3	160.9	11.9	9	88.1	43.7	10	89.1	0.0002634	1.098e-12	3.79	76.73
CBP5-C	High	[R].QCPDSTVVIQPPATVVTFPGPILSSFPQNAVVGSAGVPAVGSGLGGTFGR.[S]	1xCarbamidomethyl [C2]	6.65493e-11	0.000102842	262	4893.52	0	118.4	120.9	92.6	97.6	57.2	55.3	171.7	160.5	79.7	102.4	47.5	66.3	108.2	121.6	0.0001572	2.029e-15	5.28	76.87
CBP5-C	High	[R].QCPDSTVVIQPPATVVTFPGPILSSFPQNAVVGSAGVPAVGSGLGGTFGR.[S]	1xCarbamidomethyl [C2]; 1xDeamidated [Q/N]	2.38645e-10	0.000102842	123	4894.51	0	63.4	23.7	38.7	9.8	393.3	571.3	9.6	12.1	35.6	3.3	103.4	45.8	50.1	39.9	0.0002048	5.874e-14	5.58	76.86
CBP5-C	High	[R].QCPDSTVVIQPPATVVTFPGPILSSFPQNAVVGSAGVPAVGSGLGGTFGR.[S]	1xCarbamidomethyl [C2]; 2xDeamidated [Q/N]	2.24177e-07	0.000102842	39	4895.49	0	127.3	8.8	35.8	20.8	53.2	146.4	98.9	252.1	39.1	139.6	73.5	91.3	192.2	121.2	0.000153	9.378e-10	3.4	78.42
CBP5-C	High	[R].QCPDSTVVIQPPATVVTFPGPILSSFPQNAVVGSAGVPAVGSGLGGTFGR.[S]	1xCarbamidomethyl [C2]; 3xDeamidated [Q1; Q10; Q/N]	1.1633e-08	0.000102842	20	4896.48	0	71.6		49.4			161.8	69.1		334.4		320.4	312.7	80.5		0.0002486	3.697e-12	4.44	77.58
CBP5-C; CBP12-C; NP_001264864.2	High	[R].GHRYLSGSCGPC.[-]	2xCarbamidomethyl [C9; C12]	0.000991487	0.000252724	15	1350.57	1	119.3	107.6	88.9	72.4	165.3	155.6	185.5	200.5	80.6	78.8	43.1	36.5	36	30	0.0001572	0.0002246	1.33	25.66
CBP5-C; CBP12-C; NP_001264864.2	High	[R].YLSGSCGPC.[-]	2xCarbamidomethyl [C6; C9]	0.0218525	0.00192075	227	1000.39	0	105.9	119.8	93.8	94.4	109.6	116.4	150.2	179.3	72.3	81.6	51.1	54	87.9	83.8	0.0008216	0.006105	1.08	32.53
CBP5-C; NP_001264864.2	High	[-].MSCSSLCAPACGVATPAPLADSCNEPCVR.[Q]	5xCarbamidomethyl [C3; C7; C11; C23; C27]; 1xDeamidated [N24]	3.63678e-07	0.000102842	5	3139.31	0															0.0001705	7.331e-09	2.78
CBP5-C; NP_001264864.2	High	[-].MSCSSLCAPACGVATPAPLADSCNEPCVR.[Q]	5xCarbamidomethyl [C3; C7; C11; C23; C27]	2.2686e-07	0.000102842	28	3138.32	0	144.9	156	117	125.8	157.4	161.2	152.7	253.2	31.5	28	12.8	20	11.1	28.4	0.0001572	3.09e-10	4.19	59.72
CBP5-C; NP_001264864.2	High	[-].MSCSSLCAPACGVATPAPLADSCNEPCVR.[Q]	5xCarbamidomethyl [C3; C7; C11; C23; C27]; 1xOxidation [M1]	0.00150252	0.000252724	1	3154.32	0															0.0001549	0.0004542	1.87	52.77
CBP61K	High	[K].GAECALPCAEPCATK.[L]	3xCarbamidomethyl [C4; C8; C12]	9.13107e-06	0.000102842	43	1634.7	0	206.4	220.2	101.2	104	134.8	130	246.2	235.1	2	2	4.1	4	5.5	4.7	0.0001549	1.731e-07	3.19	36.04
CBP61K	High	[R].VIIFPPPVVVTIPGPILTTYPQETIVGSTESAELASVLESGVAIGSAQK.[G]		5.0664e-08	0.000102842	139	4975.72	0	211.4	61.7	247.1	125.8	246.7	96.1	246.6	163.5					1.2		0.0001549	7.598e-11	3.06	78.12
CBP61K	High	[R].VIIFPPPVVVTIPGPILTTYPQETIVGSTESAELASVLESGVAIGSAQK.[G]	1xDeamidated [Q22]	1.14686e-07	0.000102842	50	4976.7	0	221.4	95.9	268.8	159	96.9	119.6	197.6	236.4			1.6	0.7	2		0.0001549	9.174e-10	3.94	78.14
CBP61K	High	[K].CPEPCAAACSEPSVIACPDSR.[V]	4xCarbamidomethyl [C1; C5; C9; C17]	9.84598e-14	0.000102842	66	2333.96	0	205.5	212.4	110.8	112	146.4	141.3	224.8	226.6	1.7	1.6	3.4	3.6	4.6	5.1	0.0001549	1.262e-16	4.07	43.13
CBP61K	High	[K].TLCTDPCAAVGNVK.[C]	2xCarbamidomethyl [C3; C7]; 1xDeamidated [N12]	5.81276e-06	0.000102842	16	1506.69	0	101.9	116.7	53.4	82.8	241.7	225.2	272.8	297.8						7.6	0.0001549	8.838e-08	1.97	44.26
CBP61K	High	[K].TLCTDPCAAVGNVK.[C]	2xCarbamidomethyl [C3; C7]	1.44565e-06	0.000102842	53	1505.71	0	215.3	215.6	105.7	108.7	136.3	129.3	232.3	231.6	2	1.8	4.2	4.1	6.6	6.5	0.0001549	2.284e-08	2.71	40.38
CBP61K	High	[R].VIIFPPPVVVTIPGPILTTYPQETIVGSTESAELASVLESGVAIGSAQK.[G]	2xDeamidated [Q22; Q48]	0.000706527	0.000252724	7	4977.69	0	286.3	20.9	45.5	228.7	265.2	175.1	335.5	42.9							0.000192	0.0001581	1.66	78.37
CBP61K	High	[K].GAECALPCAEPCATKLVTK.[C]	3xCarbamidomethyl [C4; C8; C12]	0.00254573	0.00048197	2	2075.99	1	309.9	306.2				240.6	279.8	263.5							0.0002048	0.0006901	2	42.46
CBP61K	High	[R].SYTYSTQWK.[H]		0.00467572	0.000664107	21	1163.54	0	205.7	211.8	113.6	111.9	135.7	133.3	244.8	223.7	1.6	1.5	3.7	3.4	5.6	3.8	0.0001153	0.001477	1.72	36.78
CBP61K	High	[R].SYTYSTQWK.[H]	1xDeamidated [Q7]	0.0174734	0.00135431	3	1164.52	0					312.4	302.7	397.4	387.5							0.0005442	0.006609	1.77	38.13
CBP64K	High	[R].SLEPCVTSCGDSR.[A]	2xCarbamidomethyl [C5; C9]	0.000510679	0.000198672	2	1467.62	0									525.3	532	120.8	119	64.2	38.7	0.000153	9.555e-05	1.63	32.74
CBP65K	High	[R].NEPCVATCGDSR.[A]	2xCarbamidomethyl [C4; C8]	0.000190736	0.000102842	12	1365.55	0									327.5	287.4	216.6	192	198.9	177.7	0.0002486	1.264e-05	1.72	23.82
CBP65K	High	[R].CAQPCEVSCPQPYTDSR.[N]	3xCarbamidomethyl [C1; C5; C9]	1.3601e-07	0.000102842	16	2054.84	0									339.7	311.3	203.5	200.3	183.5	161.7	0.000153	4.509e-10	3.33	35.14
CBP65K	High	[R].CAQPCEVSCPQPYTDSR.[N]	3xCarbamidomethyl [C1; C5; C9]; 1xDeamidated [Q]	0.00271994	0.00048197	2	2055.82	0									301.6	526.1		366.6		205.8	0.0001153	0.0007483	1.09	38.24
CBP65K	High	[R].SSFYSGFGR.[N]		0.00654929	0.000664107	6	1007.46	0				0.3					260.6	270.6	180.7	181.3	238.5	268	0.0002737	0.002208	1.57	41.95
CBP65K	High	[R].NYFPFYSR.[Y]	1xDeamidated [N1]	0.013539	0.00117668	2	1094.49	0									278.2	256.9	120.7	150.3	224	369.8	0.0007125	0.005198	1.2	59.75
CBP65K	High	[R].LGGYYR.[S]		0.0572989	0.00532976	7	728.373	0									292.6	304.1	196	176.7	219.6	211	0.00109	0.019	1.57	26.03
CBP66K	High	[K].EKPETENIDTTNEDKETPEV.[-]		3.45893e-05	0.000102842	14	2318.05	1	29.1	32.3	16.9	17	48.8	44.3	45.4	44.8	77.8	76.7	169.4	170.5	318	308.8	0.0001622	1.577e-05	2.01	35.18
CBP66K	High	[R].SIPTPMSQCTPQCSYAFASHWVHPCNR.[A]	3xCarbamidomethyl [C9; C13; C25]	7.58011e-09	0.000102842	14	3219.4	0	24.6	24.6	14.9	13.9	30.3	31.6	84.6	95.9	124.6	142.2	272.2	258.9	152.7	129	0.0001153	4.295e-10	2.23	51.74
CBP66K	High	[R].SIPTPMSQCTPQCSYAFASHWVHPCNR.[A]	3xCarbamidomethyl [C9; C13; C25]; 1xDeamidated [Q8]	2.55878e-06	0.000102842	1	3220.39	0															0.0001705	9.795e-08	2.05
CBP66K	High	[R].ASYTCYQPPENEK.[E]	1xCarbamidomethyl [C5]	0.00036169	0.000198672	8	1586.68	0				15.3					56.4	64	224.4	241.9	379.5	418.4	0.0001153	2.811e-05	2.63	32.41
CBP66K	High	[R].ASYTCYQPPENEKEEHIPEK.[E]	1xCarbamidomethyl [C5]	0.0003868	0.000198672	7	2449.1	1	33	35.9	10.7	16.9	39.9	41.4	71.8	69.5	107.6	111.3	164.1	164.9	277.3	255.8	0.0001708	3.542e-05	1.76	33.34
CBP66K	High	[K].EKPETENIDTTNEDK.[E]		0.00384504	0.000612087	3	1762.8	0	35.8	30.3	19.6		44.5	49.9	28.4	46.8	54.1	45.2	187.4	149.9	380.2	328	0.0001153	0.001167	1.87	22.63
CBP66K	High	[K].EKPETENIDTTNEDKETPEV.[-]	1xDeamidated [N7]	0.00926357	0.00100538	1	2319.04	1															0.0005321	0.003861	1.16
CBP66K	High	[K].EEHIPEKEKPETENIDTTNEDKETPEV.[-]		0.113771	0.00905543	1	3180.47	2			17.1	15.9	54	75.6		35.3	86.4	83.2	284.5	286.8	238.6	222.7	0.002604	0.04557	1.74	34.71
EDCH2	High	[R].SSCHDSGPSCHYTIQR.[V]	2xCarbamidomethyl [C3; C10]	8.28466e-08	0.000102842	46	1891.78	0	34.3	29.2	9.4	7.6	19.4	17.7	23.3	27.3	233.5	203.6	283.6	276.5	125	109.6	0.0001153	4.261e-11	3.76	22.69
EDCH2	High	[R].SSCHDSGPSCHYTIQR.[V]	2xCarbamidomethyl [C3; C10]; 1xDeamidated [Q15]	8.81133e-06	0.000102842	8	1892.77	0	20.3	14.5			14.5	11.1	10.9	16.3	223.6	189.7	346.5	299.9	136.8	115.9	0.0001153	7.173e-08	2	23.45
EDCH2; EDCH3	High	[K].YTYMTPCCPPVQTFCPPVQR.[Y]	3xCarbamidomethyl [C7; C8; C15]	2.97083e-07	0.000102842	34	2502.11	0	77.3	86.1	27.6	25.2	45.4	47.6	79.7	87	183.2	162.9	196.9	201.4	97.6	82.1	0.0001858	5.951e-10	3.32	53.95
EDCH2; EDCH3	High	[K].YTYMTPCCPPVQTFCPPVQR.[Y]	3xCarbamidomethyl [C7; C8; C15]; 1xDeamidated [Q]	8.8814e-06	0.000102842	16	2503.09	0	108.7	125.6	94.8	107.9	118.2	136	185.5	197.1	54.8	54	53.6	57.8	53.2	52.6	0.000153	2.048e-07	2.64	55.21
EDCH2; EDCH3	High	[K].YTYMTPCCPPVQTFCPPVQR.[Y]	3xCarbamidomethyl [C7; C8; C15]; 2xDeamidated [Q12; Q19]	8.06094e-05	0.000102842	4	2504.08	0			233.3		250.9		305.9	609.9							0.000153	5.273e-06	2.65	54.67
EDCH2; EDCH3	High	[K].YTYMTPCCPPVQTFCPPVQR.[Y]	3xCarbamidomethyl [C7; C8; C15]; 1xOxidation [M4]	1.62183e-06	0.000102842	28	2518.1	0	64	70.4	35.1	20.2	21.6	11.9	75.1	89.6	134	191.4	174.2	146.2	118.6	247.7	0.0001858	2.776e-08	2.13	50.99
EDCH2; EDCH3	High	[K].YTYMTPCCPPVQTFCPPVQR.[Y]	3xCarbamidomethyl [C7; C8; C15]; 1xDeamidated [Q12]; 1xOxidation [M4]	5.5152e-07	0.000102842	7	2519.09	0	68.3	67.4	22.8	21.3	36.7	48.8	105.2	82.4	212.7	132.5	182.2	212.1	131.9	75.8	0.000153	7.641e-08	2.94	53.94
EDCH2; EDCH3	High	[K].TYCPPIPYCPQYTK.[N]	2xCarbamidomethyl [C3; C9]	6.84445e-05	0.000102842	25	1787.81	0	98.9	94.9	2.5		45.3	45.1	93.6	103.9	210.5	225.2	133	135.1	101.5	110.5	0.0001708	3.069e-06	2.17	48.4
EDCH2; EDCH3	High	[K].TYCPPIPYCPQYTK.[N]	2xCarbamidomethyl [C3; C9]; 1xDeamidated [Q11]	0.000416503	0.000198672	7	1788.8	0									227.5	229.5	295.2	280.5	175	192.4	0.0001708	4.924e-05	2.19	49.08
EDCH2; EDCH3	High	[R].YCPPVQPCCPPVK.[T]	3xCarbamidomethyl [C2; C8; C9]	0.000471031	0.000198672	30	1601.73	0	76.3	76.4	22	23.6	41.3	39.2	76.5	76.2	136.6	145.7	210.2	207.3	129.8	138.9	0.000192	8.665e-05	1.49	39
EDCH2; EDCH3	High	[R].YCPPVQPCCPPVK.[T]	3xCarbamidomethyl [C2; C8; C9]; 1xDeamidated [Q6]	0.000939094	0.000252724	16	1602.71	0	66.7	76.4			81.3	96.4	105	113.3	109.7	110.9	189.4	175.9	129.2	145.8	0.0001153	0.0001527	1.83	40.32
EDCH3	High	[K].LPPQCPK.[Y]	1xCarbamidomethyl [C5]	0.0549973	0.0051106	4	839.444	0	127.1	57.2	50.1	40.7	74.5	38.8	124.8	73	149.9	134.6	134.3	127.8	171.5	95.9	0.0008886	0.02016	1.6	20.91
EDCH4	High	[K].YTYVTPCCPPVQTFCPPVQR.[Y]	3xCarbamidomethyl [C7; C8; C15]	9.24262e-09	0.000102842	46	2470.14	0	86.6	90.1	27.5	29.3	48.6	50.4	96.4	115.6	126.9	124.8	171.4	179.1	119.8	133.5	0.0001708	3.367e-10	1.95	53.11
EDCH4	High	[K].YTYVTPCCPPVQTFCPPVQR.[Y]	3xCarbamidomethyl [C7; C8; C15]; 1xDeamidated [Q]	3.48154e-07	0.000102842	46	2471.12	0	69.1	70.6	15.3	13	53	57.1	84.7	116	98.3	86.6	224.6	245.7	131.3	134.9	0.0001153	3.218e-10	4.18	53.92
EDCH4	High	[K].YTYVTPCCPPVQTFCPPVQR.[Y]	3xCarbamidomethyl [C7; C8; C15]; 2xDeamidated [Q12; Q19]	2.4837e-05	0.000102842	13	2472.1	0	101.6	98.8	27.7	31.6	34	82.9	140.9	63.1	108.3	101.3	130	131.5	166	182.3	0.0001858	5.758e-07	3.59	55.05
EDCH4	High	[R].YCPPAQTYCPPVPYCPQYTK.[N]	3xCarbamidomethyl [C2; C9; C15]	1.89029e-07	0.000102842	27	2490.09	0	107.6	106.9	37.2	35.6	55.3	57.3	134.2	138.1	191.2	180.8	92.7	99.3	78.6	85.3	0.0001549	1.173e-09	3.23	49.72
EDCH4	High	[R].YCPPAQTYCPPVPYCPQYTK.[N]	3xCarbamidomethyl [C2; C9; C15]; 1xDeamidated [Q]	2.97483e-06	0.000102842	3	2491.08	0	165.4	182.5					207.4	174	179.3	143	187.1	161.2			0.0002048	1.883e-08	3.24	50.3
EDCH4	High	[K].LPSSFPKY.[-]		0.0462947	0.00414442	9	938.498	1	43.4	39.5	12.9	14.2	29.6	25.8	126.6	129.4	223.1	238.5	181.6	183	76.5	75.9	0.001069	0.01696	1.58	42.54
EDCH4	High	[K].LPSSFPK.[Y]		0.0537187	0.00493881	22	775.435	0	97.6	102.3	30.1	31.4	49.1	50	108.7	114.7	109.9	116.4	154	155.7	142.1	137.8	0.00153	0.0146	1.54	33.6
EDCH4; EDCH3	High	[R].SSCHDSEPSCHYTIQR.[V]	2xCarbamidomethyl [C3; C10]	1.04518e-08	0.000102842	98	1963.8	0	72.5	63.3	21.3	17.8	40.5	35.3	61.7	65.1	164.1	145.6	240.7	229.7	129.6	112.8	0.0001708	1.045e-11	2.91	23.66
EDCH4; EDCH3	High	[R].SSCHDSEPSCHYTIQR.[V]	2xCarbamidomethyl [C3; C10]; 1xDeamidated [Q15]	1.60661e-07	0.000102842	37	1964.79	0	91.7	79.9	3	3.9	84.4	66.7	56.9	61.2	82.6	152.6	143.3	265	157.3	151.5	0.0001705	7.226e-09	2.78	24.51
EDCH4; EDCH3	High	[R].SSCHDSEPSCHYTIQRVPVPK.[Y]	2xCarbamidomethyl [C3; C10]; 1xDeamidated [Q15]	0.0479904	0.00425315	2	2485.12	1	285.6	321.5	64	72.3	95.2	79.3	233.2	249							0.0007789	0.01378	1.37	37.27
EDCRP	High	[K].KPVVVCCSPVQYCSPLR.[K]	3xCarbamidomethyl [C6; C7; C13]; 1xDeamidated [Q11]	7.3995e-05	0.000102842	1	2049.99	0															0.0001705	8.778e-06	2.08
EDCRP	High	[K].KPVVVCCSPVQYCSPLR.[K]	3xCarbamidomethyl [C6; C7; C13]	1.38919e-05	0.000102842	3	2049.01	0	348.3	319.5					416.8	315.4							0.0002634	6.081e-07	2.63	43.49
EDCRP	High	[K].KKPVVVCCSPVQYCSPLR.[K]	3xCarbamidomethyl [C7; C8; C14]	8.41296e-05	0.000102842	5	2177.1	1	275.8	256.8				63.7	432	371.8							0.0001705	1.046e-05	3.05	38.66
EDCRP	High	[K].TVCCDPCQKPCCDPCQTCCDPCQTCCDPCQK.[T]	12xCarbamidomethyl [C3; C4; C7; C11; C12; C15; C18; C19; C22; C25; C26; C29]	0.000194338	0.000102842	2	4055.39	0	340.1	313.9			148.4	214.9	204.4	178.3							0.0001864	7.908e-05	1.46	34.27
EDCRP	High	[K].TVCCDPCQTCCDPCQK.[T]	6xCarbamidomethyl [C3; C4; C7; C10; C11; C14]	1.16058e-07	0.000102842	13	2088.74	0	231.3	195.2	66.2	57	169.6	177.6	257.8	245.3							0.0001864	2.16e-08	2.61	28.75
EDCRP	High	[K].TVCCDPCQK.[TP]	3xCarbamidomethyl [C3; C4; C7]	0.00144024	0.000252724	7	1167.46	0	244	202.4	78.4	66.1	173.6	158.9	238.1	238.5							0.000172	0.000612	1.02	20.03
EDCRP	High	[K].TVCCDPCQTCCDPCQK.[T]	6xCarbamidomethyl [C3; C4; C7; C10; C11; C14]; 1xDeamidated [Q8]	0.000946369	0.000252724	2	2089.72	0															0.0003407	0.0003051	1.76
EDCRP	High	[K].TVCCDPCQKPCCDPCQTCCDPCQTCCDPCQK.[T]	12xCarbamidomethyl [C3; C4; C7; C11; C12; C15; C18; C19; C22; C25; C26; C29]; 2xDeamidated [Q16; Q23]	0.000794906	0.000252724	2	4057.36	0															0.0001705	0.0002599	1.09
EDCRP	High	[K].TVCCDPCQKPCCDPCQTCCDPCQK.[PT]	9xCarbamidomethyl [C3; C4; C7; C11; C12; C15; C18; C19; C22]	0.000746423	0.000252724	2	3134.11	0	12.4	236.6		80.3	222.5	180.9	325.9	277.7	39.3		24.4				0.000192	0.0001717	1.4	30.58
EDCRP	High	[K].TVCCDPCQKPCCDPCQTCCDPCQK.[PT]	9xCarbamidomethyl [C3; C4; C7; C11; C12; C15; C18; C19; C22]; 1xDeamidated [Q]	0.000822097	0.000252724	7	3135.1	0	286.3	248.2	68.2		9.4	190.1	307.1	290.8							0.0001864	0.0004388	1.58	30.57
EDCRP	High	[K].TVCCDPCQKPCCDPCQTCCDPCQTCCDPCQK.[T]	12xCarbamidomethyl [C3; C4; C7; C11; C12; C15; C18; C19; C22; C25; C26; C29]; 1xDeamidated [Q]	0.000553796	0.000252724	4	4056.38	0			116.5	135.4	318.8		389.3	440							0.0001549	9.844e-05	1.29	34.27
EDCRP	High	[R].LSCCSYVVK.[K]	2xCarbamidomethyl [C3; C4]	0.00662589	0.000736013	8	1115.52	0	214.2	213.8	39.5	35.2	130.1	129.1	312.6	325.5							0.0004626	0.001956	1.96	31.69
EDCRP	High	[K].TVCCSPCQK.[T]	3xCarbamidomethyl [C3; C4; C7]	0.0138049	0.00117668	2	1139.46	0	269.9	210	64.8	46	145.1	145.8	259	259.5							0.0003407	0.006	1.16	18.71
EDDM; NP_001338411.2	High	[R].CMDSCCQDATQCTTR.[C]	4xCarbamidomethyl [C1; C5; C6; C12]; 1xOxidation [M2]	8.88324e-09	0.000102842	10	1909.66	0					287.9	280.6	388.9	370.4			22	19.8	14.3	16.1	0.0001549	6.013e-12	3	21.1
EDDM; NP_001338411.3	High	[R].CMDSCCQDATQCTTR.[C]	4xCarbamidomethyl [C1; C5; C6; C12]	5.16786e-08	0.000102842	11	1893.67	0					362	281.1	335	362.8			24.2	16.2	9.4	9.2	0.0002634	2.316e-10	2.74	25.13
EDDM; NP_001338411.4	High	[RT].CVDPCCQDATQCTTR.[C]	4xCarbamidomethyl [C1; C5; C6; C12]; 1xDeamidated [Q]	3.89042e-07	0.000102842	12	1872.7	0					370.5	347.9	353	328.7							0.0001549	4.863e-09	2.24	28.02
EDDM; NP_001338411.5	High	[RT].CVDPCCQDATQCTTR.[C]	4xCarbamidomethyl [C1; C5; C6; C12]	2.4015e-06	0.000102842	16	1871.71	0	0.6	0.8	0.8		291.3	279.1	411	349.9			21.5	18.4	14.4	12.4	0.0001549	2.37e-08	2.21	27.57
EDDM; NP_001338411.6	High	[RT].CVDPCCQDATQCTTR.[C]	4xCarbamidomethyl [C1; C5; C6; C12]; 2xDeamidated [Q7; Q11]	0.000579877	0.000252724	1	1873.68	0								1400							0.0002048	7.548e-05	0.62	29.75
EDDM; NP_001338411.7	High	[R].CMDSCCQDATQCTTR.[C]	4xCarbamidomethyl [C1; C5; C6; C12]; 1xDeamidated [Q7]; 1xOxidation [M2]	0.00271994	0.00048197	2	1910.64	0															0.0001549	0.0009889	1.2
EDDM; NP_001338411.8	High	[R].CMDSCCQDATQCTTR.[C]	4xCarbamidomethyl [C1; C5; C6; C12]; 1xDeamidated [Q7]	0.0227274	0.00192075	1	1894.65	0					446	406.5	244.7	302.7							0.0005125	0.006741	0.98	27.98
EDDM; XP_046788648.1; NP_001338411.10	High	[R].HYSISCADICCR.[K]	3xCarbamidomethyl [C6; C10; C11]	7.40199e-06	0.000102842	33	1541.63	0	117.9	118.6	94.5	96	179.2	176.4	277.1	262.1	9.8	9.9	16.9	18	12	11.8	0.0001572	4.404e-07	2.56	35.16
EDDM; XP_046788648.1; NP_001338411.11	High	[K].CIDPCCQDATK.[C]	3xCarbamidomethyl [C1; C5; C6]	7.66342e-05	0.000102842	27	1367.54	0	127	109.7	129.1	102.9	190.3	159.9	268.6	254.8	9.9	9	11.1	10.2	9.2	8.3	0.0002634	2.074e-05	1.64	26.16
EDDM; XP_046788648.1; NP_001338411.12	High	[R].CADPCCGEVTK.[C]	3xCarbamidomethyl [C1; C5; C6]	0.000123302	0.000102842	25	1296.5	0	125.9	103.7	133.4	109	189.9	188.3	234.9	249.3	10.3	9.3	13.9	12.4	10.6	9.2	0.0002048	8.761e-06	2.06	22.29
EDDM; XP_046788648.1; NP_001338411.13	High	[R].CATTCVDPCCGR.[V]	4xCarbamidomethyl [C1; C5; C9; C10]	8.04409e-06	0.000102842	27	1456.54	0	112.5	96	113.4	90.9	199.1	191.2	264.7	250.4	13.2	12.3	19.7	16	11.2	9.4	0.0001549	1.777e-06	2.64	26.92
EDDM; XP_046788648.1; NP_001338411.14	High	[K].CTTTCVDPCCR.[E]	4xCarbamidomethyl [C1; C5; C9; C10]	2.9429e-05	0.000102842	28	1429.53	0	123.3	105.8	119.8	100.1	191.4	162.7	273	257.7	10.7	9.9	14.7	11.2	10.4	9.5	0.0001549	9.926e-07	2.4	26.33
EDDM; XP_046788648.1; NP_001338411.15	High	[K].CTTTCVDPCCQEVTK.[C]	4xCarbamidomethyl [C1; C5; C9; C10]; 1xDeamidated [Q11]	3.90588e-07	0.000102842	15	1859.73	0	52.1	48.6	39.2	37.4	300.1	285	312.6	310.7		14.4					0.0002634	3.975e-09	3.25	35.13
EDDM; XP_046788648.1; NP_001338411.16	High	[K].CTTTCVDPCCQEVTK.[C]	4xCarbamidomethyl [C1; C5; C9; C10]	5.3983e-08	0.000102842	35	1858.74	0	95.4	91.8	83.8	73.8	208.2	196.3	308.7	290	6.2	5.6	11.6	10.6	9.4	8.6	0.0001705	5.772e-10	2.37	31.81
EDDM; XP_046788648.1; NP_001338411.17	High	[K].CTTTCVDPCCQDATQCTTR.[C]	5xCarbamidomethyl [C1; C5; C9; C10; C16]; 1xDeamidated [Q]	2.3731e-06	0.000102842	21	2335.87	0	28.8	12.9	12.9	11.7	287.1	275.4	393.4	377.9							0.0001549	2.325e-08	1.47	33.96
EDDM; XP_046788648.1; NP_001338411.18	High	[K].CTTTCVDPCCQDATQCTTR.[C]	5xCarbamidomethyl [C1; C5; C9; C10; C16]	6.32634e-08	0.000102842	19	2334.89	0	124	117.7	115.4	96.9	180.6	171.7	277.9	263.9	9.1	8.7	9.9	10.3	7.7	6.4	0.0002048	7.314e-10	1.73	31.94
EDDM; XP_046788648.1; NP_001338411.19	High	[KR].CTTTCVDPCCK.[E]	4xCarbamidomethyl [C1; C5; C9; C10]	1.15339e-05	0.000102842	20	1401.53	0	101.3	85.8	94.7	79.7	218.4	177.8	281.4	298.3	8.7	7.4	13.5	12	11	10.1	0.0001549	2.448e-07	2.86	24.91
EDDM; XP_046788648.1; NP_001338411.2	High	[R].QIALDPCCLGITTLTDPCCQDVTR.[C]	4xCarbamidomethyl [C7; C8; C18; C19]; 1xGln->pyro-Glu [N-Term]	1.00853e-08	0.000102842	11	2790.26	0	98	108	98	153.3	201	227.2	231.8	282.6							0.0002634	1.55e-10	2.91	76.48
EDDM; XP_046788648.1; NP_001338411.20	High	[R].CTTTCVDPCCAEVTK.[C]	4xCarbamidomethyl [C1; C5; C9; C10]	5.38552e-07	0.000102842	36	1801.72	0	120.9	119.6	115.4	110.1	197.9	177.7	254	244.5	9	8.1	13.6	12.6	8.9	7.6	0.0001549	2.564e-09	2.83	33.79
EDDM; XP_046788648.1; NP_001338411.21	High	[K].CVEPCCEEVSK.[C]	3xCarbamidomethyl [C1; C5; C6]	6.42998e-05	0.000102842	26	1396.55	0	124.1	109.7	122.1	101.6	199.8	184.1	256.2	240.3	10.3	9.4	12.5	10.7	9.8	9.4	0.0001549	8.438e-06	1.55	26.62
EDDM; XP_046788648.1; NP_001338411.22	High	[R].CVDPCRQDATQCTTR.[C]	3xCarbamidomethyl [C1; C5; C12]	5.99312e-05	0.000102842	8	1867.78	1	96.4	79.8	58.8	48.9	168.9	162.1	301.2	337.1	48.9	39.1	22.9	24	6.1	5.7	0.000153	3.391e-06	1.81	22.52
EDDM; XP_046788648.1; NP_001338411.23	High	[R].CVDPCCQDVTR.[C]	3xCarbamidomethyl [C1; C5; C6]; 1xDeamidated [Q7]	3.68382e-05	0.000102842	13	1410.54	0	38.2	41.4	34.5	36.5	317.6	326.8	293.9	293.1			3.5	5.5	5.4	3.5	0.0002634	2.402e-06	2.41	31.45
EDDM; XP_046788648.1; NP_001338411.24	High	[R].CVDPCCQDVTR.[C]	3xCarbamidomethyl [C1; C5; C6]	2.06295e-05	0.000102842	36	1409.56	0	76	68.3	78.2	66.8	225.8	214.6	314	286.8	7.6	6.9	17.7	14.8	11.8	10.6	0.0001549	1.039e-06	2.42	28.06
EDDM; XP_046788648.1; NP_001338411.25	High	[R].CVDPCCQDVTK.[C]	3xCarbamidomethyl [C1; C5; C6]; 1xDeamidated [Q7]	0.000195066	0.000102842	12	1382.54	0	72.6	75.5	63.6	65.7	281.7	291.1	270.2	263.5		1.5	1.3	6.1	1.6	5.4	0.0002048	1.2e-05	2.25	30.34
EDDM; XP_046788648.1; NP_001338411.26	High	[R].CVDPCCQDVTK.[C]	3xCarbamidomethyl [C1; C5; C6]	0.000105716	0.000102842	34	1381.55	0	135.4	116.5	124.7	111.1	178.6	166.5	255.4	241.5	12.7	12	14	12	10.4	9	0.0001549	6.815e-06	1.76	26.99
EDDM; XP_046788648.1; NP_001338411.27	High	[R].YVDSCCQDATQCTTR.[C]	3xCarbamidomethyl [C5; C6; C12]	1.44921e-07	0.000102842	27	1864.73	0	116.7	102	116.5	97.3	201.1	174.8	262.1	262.4	9.4	10.2	15.2	12.9	10	9.4	0.000153	6.318e-10	3.02	26.1
EDDM; XP_046788648.1; NP_001338411.28	High	[R].YVDSCCQDATQCTTR.[C]	3xCarbamidomethyl [C5; C6; C12]; 1xDeamidated [Q]	2.82154e-07	0.000102842	16	1865.71	0	69.6	70.8	56.7	54.3	297.1	281.7	279.7	290.1							0.0001549	9.803e-10	2.67	27.06
EDDM; XP_046788648.1; NP_001338411.29	High	[R].YVDSCCQDATQCTTR.[C]	3xCarbamidomethyl [C5; C6; C12]; 2xDeamidated [Q7; Q11]	0.000146991	0.000102842	2	1866.69	0	1400														0.0001705	2.24e-05	1.71	27.03
EDDM; XP_046788648.1; NP_001338411.3	High	[R].QIALDPCCLGITTLTDPCCQDVTR.[C]	4xCarbamidomethyl [C7; C8; C18; C19]; 1xDeamidated [Q20]; 1xGln->pyro-Glu [N-Term]	7.82411e-06	0.000102842	4	2791.24	0		775.6	624.4												0.0001705	4.331e-07	1.7	76.48
EDDM; XP_046788648.1; NP_001338411.30	High	[R].SVDPCNSVCSVSR.[L]	2xCarbamidomethyl [C5; C9]	9.61347e-06	0.000102842	43	1466.64	0	102.6	115.8	108.7	116.4	172	177.3	246.1	253.5	9.3	11.7	22.3	22.2	20.7	21.4	0.0002048	1.128e-07	2.77	32.45
EDDM; XP_046788648.1; NP_001338411.31	High	[R].SVDPCNSVCSVSR.[L]	2xCarbamidomethyl [C5; C9]; 1xDeamidated [N6]	5.39117e-06	0.000102842	23	1467.62	0	89.1	85.5	75.2	79.4	228.3	223.1	285.1	286.8	6.2	6.6	10	10.7	7.2	6.9	0.000192	1.757e-07	1.79	32.15
EDDM; XP_046788648.1; NP_001338411.32	High	[R].VPQGTTTYLKLGSCDLR.[Q]	1xCarbamidomethyl [C14]	0.000332178	0.000198672	1	1908.98	1															0.0001864	0.0001492	2.73
EDDM; XP_046788648.1; NP_001338411.33	High	[R].YKNPCCGEVSK.[C]	2xCarbamidomethyl [C5; C6]	0.00041068	0.000198672	20	1341.59	1	155.1	117.8	116.5	100.8	188.3	174.2	228.1	233.1	12.9	11.7	15.9	16.5	11	18	0.0001864	0.0001928	2.29	20.08
EDDM; XP_046788648.1; NP_001338411.34	High	[K].CVDPCYGAVTR.[C]	2xCarbamidomethyl [C1; C5]	0.000450002	0.000198672	15	1297.57	0	117.5	120.4	114.4	105.9	192.9	186.4	274.9	262.5		0.4	11.8	11.4	0.7	0.8	0.0001549	6.946e-05	1.93	33.19
EDDM; XP_046788648.1; NP_001338411.35	High	[R].CVDPCCCK.[V]	4xCarbamidomethyl [C1; C5; C6; C7]	0.0012351	0.000252724	19	1098.38	0	121.5	100.7	122	96.4	196.3	182.3	265.8	249.6	10.7	8.4	13	12.7	10.6	10	0.0003407	0.0004422	2.08	20.58
EDDM; XP_046788648.1; NP_001338411.36	High	[TRK].CVDPCCGR.[V]	3xCarbamidomethyl [C1; C5; C6]	0.00082829	0.000252724	26	1023.38	0	124.5	95.7	124.9	101.9	201.7	186.3	239.5	247.7	12.1	10.1	17.6	15.8	11.6	10.7	0.0001549	0.0001887	1.72	20.67
EDDM; XP_046788648.1; NP_001338411.37	High	[RT].CVDPCCKEVTR.[C]	3xCarbamidomethyl [C1; C5; C6]	0.00134129	0.000252724	4	1423.61	1	85.8	58.1	109.2	80.7	379.1	412.6	142.7	131.8							0.0001705	0.0005169	1.86	22.28
EDDM; XP_046788648.1; NP_001338411.38	High	[K].CVEPCCEEVSKCTSR.[C]	4xCarbamidomethyl [C1; C5; C6; C12]	0.00111181	0.000252724	2	1900.77	1	141.2	103.6	111.5	123.5	253.3	237.2	238.3	191.3							0.0001549	0.0002959	1.55	26.63
EDDM; XP_046788648.1; NP_001338411.39	High	[-].MLCQTDCQR.[G]	2xCarbamidomethyl [C3; C7]	0.000688766	0.000252724	18	1211.5	0	124.3	122.9	128.9	116.5	200.6	180.3	202.3	261.9	9.6	8.8	13.6	10.1	10.9	9.5	0.000172	0.0002442	1.23	22.46
EDDM; XP_046788648.1; NP_001338411.4	High	[R].QIALDPCCLGITTLTDPCCQDVTR.[C]	4xCarbamidomethyl [C7; C8; C18; C19]	2.22046e-08	0.000102842	41	2807.28	0	108.1	112.2	113.3	111	194.3	175.9	267.7	271.1	6.9	6.1	9	8.6	9.3	6.6	0.0002048	1.139e-10	3.23	65.31
EDDM; XP_046788648.1; NP_001338411.40	High	[-].MLCQTDCQR.[G]	2xCarbamidomethyl [C3; C7]; 1xOxidation [M1]	0.000743682	0.000252724	25	1227.49	0	146.4	115.7	127.8	105.5	179.7	187.5	249.4	231.6	9.9	8.4	11.5	9.2	9.4	8	0.0001549	0.0001595	1.9	19.32
EDDM; XP_046788648.1; NP_001338411.41	High	[R].VPQGTTTYLK.[L]		0.00171707	0.000335317	13	1107.6	0	123.3	119.9	101.5	91.2	169.5	172.6	271.9	268	11.1	11.2	15.1	15.8	15.1	13.8	0.0001153	0.0003998	1.96	31.49
EDDM; XP_046788648.1; NP_001338411.42	High	[K].CTTTCVDPCCQDATQCTTR.[C]	5xCarbamidomethyl [C1; C5; C9; C10; C16]; 2xDeamidated [Q11; Q15]	0.0021357	0.000409915	3	2336.86	0															0.0002048	0.0005484	1.53
EDDM; XP_046788648.1; NP_001338411.43	High	[K].CIDPCCQDATK.[C]	3xCarbamidomethyl [C1; C5; C6]; 1xDeamidated [Q7]	0.00278559	0.00048197	5	1368.52	0	50.3	56.1	89.5	72	220.2	332.6	350.7	228.7							0.0003407	0.00124	0.97	29.6
EDDM; XP_046788648.1; NP_001338411.44	High	[CR].QDATQCTTR.[C]	1xCarbamidomethyl [C6]; 1xGln->pyro-Glu [N-Term]	0.00245213	0.00048197	1	1063.45	0	692.6	26.3			47.3	72.5	44.1	45.2	81.5	85.6	89.4	102.2	59.3	54.1	0.0002994	0.001042	1.76	21.48
EDDM; XP_046788648.1; NP_001338411.45	High	[K].NPCCGEVSK.[C]	2xCarbamidomethyl [C3; C4]	0.00273292	0.00048197	3	1050.43	0	410.8	63.3	327.1	90	58.5	171.7	156.5	122.2							0.0006395	0.001354	0.75	18.04
EDDM; XP_046788648.1; NP_001338411.46	High	[-].MLCQTDCQR.[G]	2xCarbamidomethyl [C3; C7]; 1xDeamidated [Q4]; 1xOxidation [M1]	0.00392545	0.000612087	3	1228.48	0	124.9	75	77.4		326.3	339.8		456.6							0.0001549	0.001535	1.02	20.65
EDDM; XP_046788648.1; NP_001338411.47	High	[K].LGSCDLR.[Q]	1xCarbamidomethyl [C4]	0.00651137	0.000664107	23	820.398	0	128.7	112	111.2	99.2	187.5	163.9	252.2	271.6	9.4	10.3	14.3	12.5	14.3	13	0.0002909	0.002802	1.81	25.29
EDDM; XP_046788648.1; NP_001338411.48	High	[R].NLPVSRSVDPCNSVCSVSR.[L]	2xCarbamidomethyl [C11; C15]; 1xDeamidated [N1]	0.00485711	0.000664107	1	2134	1	306	243.2					473.2	377.6							0.0003407	0.002278	1.25	45.15
EDDM; XP_046788648.1; NP_001338411.49	High	[RT].CVDPCCK.[E]	3xCarbamidomethyl [C1; C5; C6]	0.00593872	0.000664107	21	938.353	0	197.2	76.5	170.5	86.1	152.3	198.9	247.5	212.5	7.6	6.2	11.1	9.7	15.3	8.6	0.0006998	0.002397	1.66	19.26
EDDM; XP_046788648.1; NP_001338411.5	High	[R].QIALDPCCLGITTLTDPCCQDVTR.[C]	4xCarbamidomethyl [C7; C8; C18; C19]; 1xDeamidated [Q]	4.47491e-06	0.000102842	19	2808.27	0	57.7	61.4	50.6	56.2	272.5	238.5	338.7	228.8	41.5			14.5		39.7	0.0001572	3.078e-08	2.55	67.03
EDDM; XP_046788648.1; NP_001338411.50	High	[K].YVDPCCRPVTR.[C]	2xCarbamidomethyl [C5; C6]	0.00805446	0.00100538	18	1422.66	0	121.2	104.4	104.9	102.4	198.2	180.8	254.8	260.9	10.3	10.8	15.7	14.6	10.8	10.2	0.0005921	0.002311	1.39	26.06
EDDM; XP_046788648.1; NP_001338411.51	High	[RT].CVDPCCR.[E]	3xCarbamidomethyl [C1; C5; C6]	0.0142608	0.0012422	18	966.359	0	130.8	101	129.2	102	206.9	191.1	225	230.5	12.7	10.3	19.2	17.5	12.1	11.7	0.0005442	0.005524	1.76	20.38
EDDM; XP_046788648.1; NP_001338411.52	High	[K].YVDPCCR.[PE]	2xCarbamidomethyl [C5; C6]	0.0422782	0.00392854	10	969.392	0	136.4	118.6	120.2	105.7	184.6	173	238.2	240.1	11.7	10.5	17.1	16.5	14.2	13.1	0.001386	0.01326	1.23	23.71
EDDM; XP_046788648.1; NP_001338411.53	High	[R].CVDPCRQDTTQCTTR.[C]	3xCarbamidomethyl [C1; C5; C12]	0.0748246	0.00667729	1	1897.79	1	76.2	71.2	48	48.6	203.3	193.5	301.4	314.1	47.6	43.1	23.8	29.2			0.001926	0.02577	1.12	21.86
EDDM; XP_046788648.1; NP_001338411.54	High	[R].CVDPCR.[Q]	2xCarbamidomethyl [C1; C5]	0.0959368	0.00792466	4	806.328	0	1117.3	3.2	169.4	13	11.7	30.8	29.9	20.8	0.7		1		2.2		0.002237	0.02704	1.11	18.56
EDDM; XP_046788648.1; NP_001338411.55	High	[R].VTKYVDPCCR.[E]	2xCarbamidomethyl [C8; C9]	0.121772	0.00979319	2	1297.6	1	126.6	143.7	109.7	114.1	217.6	213.6	226.2	248.5							0.001973	0.03504	0.92	24.23
EDDM; XP_046788648.1; NP_001338411.6	High	[R].GLPCLPPHVVLVR.[N]	1xCarbamidomethyl [C4]	5.3486e-06	0.000102842	108	1456.85	0	78	101.9	134.1	102.4	245.7	191.2	225.5	210.4	11	12	17.9	18.9	22.9	28.1	0.0001572	4.782e-08	2.32	49.97
EDDM; XP_046788648.1; NP_001338411.7	High	[R].LNTCADPCYYAR.[V]	2xCarbamidomethyl [C4; C8]	1.1858e-05	0.000102842	28	1503.64	0	111.5	113	96.7	101.1	173.2	169.4	279.4	280.9	9.6	9.8	15.1	15.4	12.5	12.3	0.0001705	7.532e-07	2.56	37.6
EDDM; XP_046788648.1; NP_001338411.8	High	[R].LNTCADPCYYAR.[V]	2xCarbamidomethyl [C4; C8]; 1xDeamidated [N2]	1.03237e-05	0.000102842	12	1504.62	0	92.6	97.5	91.5	94.3	216.1	219.3	291	297.7							0.0001705	6.293e-07	2.39	39.35
EDDM; XP_046788648.1; NP_001338411.9	High	[R].HYSISCADICCRK.[-]	3xCarbamidomethyl [C6; C10; C11]	9.57548e-06	0.000102842	4	1669.72	1	63.3	92.4	31.6	21.9	146.9	142.5	344.9	250.4	87.8	87.6	63.9	51.6	15.2		0.0001549	1.859e-07	2.87	29.92
EDGH	High	[R].GSFFCSGEGSIIYSR.[G]	1xCarbamidomethyl [C5]	1.50358e-05	0.000102842	4	1666.75	0									193.2	155.7	324.9	344.4	180.8	201.1	0.0001153	2.665e-06	2.91	52.62
EDGH	High	[R].GYSNDISSHYGGTPR.[L]		8.70726e-06	0.000102842	7	1610.72	0		14.5			14.5		35.7		177.6	197.4	328.5	316.9	160.6	154.2	0.0001858	1.126e-07	2.56	30.84
EDMTF1	High	[R].GSWWLSGCR.[D]	1xCarbamidomethyl [C8]	0.065486	0.00622695	4	1108.5	0			640.4	759.6											0.002013	0.01837	0.98	49.08
EDMTF4; XP_046759847.1	High	[R].GFGGLYDFWDR.[Y]		7.60399e-05	0.000102842	22	1332.6	0	13.4	12.7	4.6	4.4	6.3	5.7	26.3	24.4	72.2	63.7	201.2	196.3	459	309.8	0.0001708	2.691e-06	1.81	66.57
EDMTF4; XP_046759847.2	High	[R].YGHDGLYGHWGFCGSR.[D]	1xCarbamidomethyl [C13]	2.30487e-07	0.000102842	27	1868.79	0	16.8	19.9			4.2		10.6	23.7	94.5	90.5	259.1	255.2	340.9	284.7	0.0001708	2.401e-10	4.43	42.92
EDMTF4; XP_046759847.3	High	[R].DHYGFGGLNSGHR.[W]	1xDeamidated [N9]	4.86331e-06	0.000102842	36	1417.62	0	11.2	12.1	3.2	3.2	7	6.8	23.4	23.3	86.1	85.6	250	246.1	327	315	0.0001708	7.153e-08	3.17	33.37
EDMTF4; XP_046759847.4	High	[R].DHYGFGGLNSGHR.[W]		1.01213e-05	0.000102842	70	1416.64	0	12.2	11.8	4.1	3.8	7.9	7.9	22.2	21.7	92.5	100.8	268.7	262.7	302.7	281.1	0.0001858	2.998e-07	2.45	30.43
EDMTF4; XP_046759847.5	High	[R].GLHYSSPFNYR.[G]		0.000354089	0.000198672	55	1340.64	0	8.7	8.7	3.6	4.6	5.4	6.2	18.8	17.3	97.4	97.4	244.6	243.9	315.4	327.8	0.0002048	3.236e-05	2.67	40.95
EDMTF4; XP_046759847.6	High	[R].GLHYSSPFNYR.[G]	1xDeamidated [N9]	0.000328652	0.000198672	13	1341.62	0	9.9	10.3	2.3		3	5.3	22.1	20	84.2	88	196.2	200	350.2	408.6	0.0001153	2.362e-05	2.66	42.29
EDMTF4; XP_046759847.7	High	[R].HGHHFGSR.[Y]		0.000837686	0.000252724	17	934.439	0		1.5	1	0.6	0.9		2.5	3.1	107.9	111.7	364.3	381.6	215.2	209.9	0.0001153	0.0001268	1.79	15.73
EDMTFH	High	[R].HPYFSQFGHR.[Y]		4.57303e-05	0.000102842	18	1275.6	0	290.7	273.3	93.7	79.5	116	108.5	224.7	213.6							0.0002634	3.268e-06	2.75	29.54
EDMTFH	High	[R].SLSSHGGYYGHGDFFGFGHR.[H]		1.27337e-06	0.000102842	4	2184.96	0	417.9	324.3		88.7	72.2	71.9	211	214.1							0.0001705	3.866e-08	2.37	43.82
EDMTFH	High	[R].EFYNDEHYSPFCQEDLHGLWGLNDHR.[F]	1xCarbamidomethyl [C12]	0.00065242	0.000252724	3	3278.4	0	210.5	246.4	129.2	172.6	218.2	164.1	182.3	76.8							0.0002634	0.0001758	1.78	56.26
EDMTFH	High	[R].SFGSLYGNR.[S]		0.0166868	0.00135431	8	1000.48	0	229.2	241.9	108	117.8	124.7	133.2	211.1	218.3	1.9	2	4.3	4.4	1.8	1.6	0.0007735	0.005356	1.6	37.4
EDMTFH	High	[K].HLYGLHR.[D]		0.121772	0.00979319	4	895.49	0	263.4	224.9	146.7	97.5	133	117.7	195.3	216.9			2.6	2			0.002636	0.02959	1.11	21.86
EDP3-EDC	High	[K].GVEQCQAPK.[G]	1xCarbamidomethyl [C5]	0.00255772	0.00048197	4	1016.48	0			16	16.5	19.9	21	19.6	21.3	287.4	253.8	234.9	206.9	149.1	153.7	0.0001708	0.0007157	1.53	18.98
EDPQ1-EDC	High	[R].RVEQCPSEEPITLHPLPLQHR.[C]	1xCarbamidomethyl [C5]	8.14026e-06	0.000102842	1	2536.31	1									296.1	285.3	553.1	265.5			0.0001858	1.013e-07	2.7	41.05
EDPQ1-EDC	High	[R].RPLQQYRPPLQSEEQGCCKPR.[R]	2xCarbamidomethyl [C17; C18]	1.26332e-05	0.000102842	5	2627.29	0	121.6	114.1			53.6	65	67.3	82.6	155.4	138.2	202.6	211.3	91.3	96.9	0.0001705	8.218e-07	1.73	29.93
EDPQ1-EDC	High	[R].VEQCPSEEPITLHPLPLQHR.[C]	1xCarbamidomethyl [C4]	1.9932e-06	0.000102842	10	2380.21	0	53.2	76.9	24.7			28.5	37.6	42.4	110.3	125.1	246.5	236.9	196.1	221.8	0.0001153	5.357e-09	2.15	44.73
EDPQ1-EDC	High	[R].SSLSHDIEGSCQSVPQGCQPIEPCPPR.[G]	3xCarbamidomethyl [C11; C18; C24]	8.63855e-06	0.000102842	9	3022.35	0	104.1	64.1	29.2	33.9	40.5	38.1	82.7	67.2	118.7	124.9	223.8	227	114.3	131.5	0.000192	3.321e-07	2.44	43.56
EDPQ1-EDC	High	[R].SSLSHDIEGSCQSVPQGCQPIEPCPPR.[G]	3xCarbamidomethyl [C11; C18; C24]; 1xDeamidated [Q]	3.74227e-05	0.000102842	5	3023.33	0		1400													0.0002486	9.022e-07	2.04	43.56
EDPQ1-EDC	High	[R].VEQCPSEEPITLHPLPLQHR.[C]	1xCarbamidomethyl [C4]; 1xDeamidated [Q]	0.00119548	0.000252724	2	2381.19	0															0.0001153	0.0002256	2.35
EDPQ1-EDC	High	[R].RRVEVSPVQPVCPPVK.[I]	1xCarbamidomethyl [C12]	0.00440727	0.000612087	6	1847.03	2	94.4	92.2	13.3	13.3	42	35.1	95.8	79.3	158.2	150	205.5	215.1	113.2	92.5	0.0004239	0.00188	1.7	34.69
EDPQ1-EDC	High	[R].SWDCGKPR.[R]	1xCarbamidomethyl [C4]	0.0222859	0.00192075	6	1005.46	0	119.7	79.1	33.8	26.6	38.5	31	62.8	55	169.7	144.1	233.5	212.8	108.7	84.8	0.0005731	0.008695	1.82	20.04
EDPQ1-EDC	High	[R].SSLSHDIEGSCQSVPQGCQPIEPCPPR.[G]	3xCarbamidomethyl [C11; C18; C24]; 2xDeamidated [Q16; Q19]	0.0274316	0.00239548	1	3024.31	0															0.000564	0.009054	1.22
EDQCM	High	[K].KCVDTCETVCLEPCGTVCTRPC.[-]	6xCarbamidomethyl [C2; C6; C10; C14; C18; C22]	1.13504e-06	0.000102842	6	2702.12	1	184	181.6	98.7	90.4	156.1	160.7	266.3	262.2							0.0001572	4.753e-09	3.47	42.8
EDQCM	High	[K].CVEPCPAPCVEVCTKK.[C]	4xCarbamidomethyl [C1; C5; C9; C13]	2.24497e-06	0.000102842	7	1933.86	1	149.1	162.3	107	116.8	184.3	178.1	254.1	248.4							0.0001572	1.063e-08	3.58	34.65
EDQCM	High	[K].CVEPCPAPCVEVCTK.[K]	4xCarbamidomethyl [C1; C5; C9; C13]	8.36912e-06	0.000102842	17	1805.77	0	151.3	141.1	121.2	119.9	141.5	126	150.3	138.9	26.8	24.5	53.2	50.2	76.8	78.1	0.000172	7.488e-07	2.46	40.59
EDQCM	High	[K].CVDTCETVCLEPCGTVCTRPC.[-]	6xCarbamidomethyl [C1; C5; C9; C13; C17; C21]	1.13225e-10	0.000102842	19	2574.02	0	185.4	197.6	85.6	92.5	120.6	131.6	249	226.6	2.8		28.8	28.2	24.4	26.7	0.0001549	8.645e-15	4.19	48.05
EDQCM	High	[K].QPCLPPPICLQK.[C]	2xCarbamidomethyl [C3; C9]	0.000946369	0.000252724	6	1450.75	0	165.1	154.3	167.5	158.6	152.1	148.6	202	185.9			7	5.6	23.3	29.8	0.000192	0.0002386	2.23	48.55
EDQCM	High	[K].QPCLPPPICLQK.[C]	2xCarbamidomethyl [C3; C9]; 1xGln->pyro-Glu [N-Term]	0.00356126	0.000612087	10	1433.73	0	132.9	152.9	154.6	168.4	156.3	181	157.3	191.9	19.7	17.9			67		0.0003407	0.001636	1.42	59.76
EDQM3	High	[K].QPVQWPTQQQK.[-]		0.00103516	0.000252724	4	1367.71	0	14.3	14.2	14.7	13.3	5.9	5.4	20.6	19.2	309.4	281.2	191.6	173.1	203.3	133.9	0.0002498	0.000291	2.13	35.46
EDQM3	High	[K].QPVQWPTQQQK.[-]	1xGln->pyro-Glu [N-Term]	0.00370921	0.000612087	6	1350.68	0	25.2	19.9		22.2	19.2	17.7	16.9	34.6	231.7	240.2	206.6	225.1	185.8	155	0.0003157	0.001536	2.24	49.21
EDQrep	High	[K].CPQTHPLMHSWQSELCTPQYVTPCVPR.[Q]	3xCarbamidomethyl [C1; C16; C24]; 1xDeamidated [Q3]	0.113771	0.00905543	1	3310.49	0	240.4			686.2				247.7		225.7					0.003544	0.03395	0.66	66.11
EDWM	High	[R].CLGSSGGGCHSSGQQPQCSEPVQYIPQCCPMPVPVQQVPTAK.[C]	5xCarbamidomethyl [C1; C9; C18; C28; C29]; 3xDeamidated [Q17; Q23; Q27]; 1xOxidation [M31]	0.0146373	0.0013013	1	4616.99	0															0.0003915	0.005981	0.87
EDWM	High	[R].CQGSSGSCHGGGGSSCVR.[R]	3xCarbamidomethyl [C1; C8; C16]	0.0258842	0.00222763	2	1796.69	0	28.9				9.7	22			205.6	192.3	226.2	192.1	360.4	162.8	0.001142	0.008681	0.69	15.79
EDYM1	High	[K].HITPAFTQCHSPGVVK.[S]	1xCarbamidomethyl [C9]	2.61437e-10	0.000102842	26	1778.9	0	208.1	215.1	91.7	88.5	90.7	85.7	181.3	185.8	86.9	88.5	19.3	17.5	20.5	20.4	0.0001705	4.823e-13	4.2	32.23
EDYM1	High	[R].SADGCTMMFSQPHGQHLCMPHCR.[Q]	3xCarbamidomethyl [C5; C18; C22]	2.87805e-07	0.000102842	8	2745.1	0	268.1	254	47.2		121.9	91.3	58.5	64.4	201.1	145.9	73.4	74.2			0.0001705	5.347e-09	2.66	39.22
EDYM1	High	[R].SADGCTMMFSQPHGQHLCMPHCR.[Q]	3xCarbamidomethyl [C5; C18; C22]; 1xDeamidated [Q]	1.44347e-07	0.000102842	6	2746.09	0	535.9	375.4								488.6					0.0001705	2.142e-09	2.63	39.21
EDYM1	High	[K].HVVEGHSSSCSHR.[S]	1xCarbamidomethyl [C10]	3.92318e-05	0.000102842	20	1478.66	0	279.4	189.3	97.5	74.2	87.6	101.2	173	127.4	73	57	40.6	44.4	29.8	25.5	0.0001549	2.057e-06	2.09	14.8
EDYM1	High	[K].CPMPCTSSCVEK.[H]	3xCarbamidomethyl [C1; C5; C9]	4.49268e-06	0.000102842	11	1455.57	0	214	165.9	99	75	113.3	100.1	192.4	181.1	91.5	82.8	33.3	28	13	10.7	0.0001858	4.033e-08	2.43	28.81
EDYM1	High	[K].CPMPCTSSCVEK.[H]	3xCarbamidomethyl [C1; C5; C9]; 1xOxidation [M3]	0.00028894	0.000198672	12	1471.57	0	281.9	220.4	87.9	104.2	74.1	71.2	169.1	189.8	50.1	50.1	22.5	21.4	32.6	24.6	0.0001705	5.85e-05	1.56	23.4
EDYM1	High	[K].QQCFIPSGAK.[H]	1xCarbamidomethyl [C3]; 1xGln->pyro-Glu [N-Term]	0.000546028	0.000252724	8	1118.53	0	175.6	200.6	90.1	123.5	90.1	96.8	175.5	194.7	57.5	73.7	29.2	27.5	30.2	35	0.0002634	0.0001322	2.23	47.21
EDYM1	High	[K].QQCFIPSGAK.[H]	1xCarbamidomethyl [C3]	0.00102705	0.000252724	12	1135.56	0	202.6	203.2	93.7	96.2	83.1	78.6	188.3	181.1	83.1	84.8	25.4	25.4	28.9	25.7	0.0001708	0.0001907	2.59	34.02
EDYM1	High	[K].SVPCASCASR.[D]	2xCarbamidomethyl [C4; C7]	0.00062716	0.000252724	14	1094.47	0	205.4	185.9	101	87.2	93.3	94.8	160.3	164	99.7	87	33.6	33.4	27.3	27	0.0001572	0.0001506	1.49	21.03
EDYM1	High	[R].IVQSIPK.[C]		0.0420214	0.00387364	7	784.493	0	208.7	182	115.3	100.5	101.9	102.7	185.6	185.8	51.9	52.8	31	27.1	28.7	26.1	0.000655	0.01382	1.49	26.77
EDYM2	High	[K].GYPTQECITTCTQQQVPK.[C]	2xCarbamidomethyl [C7; C11]; 1xDeamidated [Q5]	6.84445e-05	0.000102842	4	2139.97	0															0.0001549	3.526e-06	2.13
EDYM2	High	[K].GYPTQECITTCTQQQVPK.[C]	2xCarbamidomethyl [C7; C11]	4.65584e-06	0.000102842	8	2138.98	0	272.1	272.7	96.7	99	70.5	72.8	202.3	168	47.9	48	15.8	17.2	17		0.0001705	2.175e-07	2.17	40.35
EDYM2	High	[K].QLYLPGSSYVTESHQHCTSQPDACSTTCHPLSIIK.[S]	3xCarbamidomethyl [C17; C24; C28]	3.37816e-05	0.000102842	4	4002.84	0	385.5	323.8			119.4		129.8	190.2			136.6	114.8			0.0001705	3.048e-06	3.74	48.23
EDYM2	High	[K].QLYLPGSSYVTESHQHCTSQPDACSTTCHPLSIIK.[S]	3xCarbamidomethyl [C17; C24; C28]; 1xDeamidated [Q20]	1.55878e-06	0.000102842	2	4003.83	0	406	464.2	77.3	88		51.5		165.9	68.9	78					0.0001705	5.08e-08	1.95	48.23
EDYM2	High	[R].LSPAQPLQSCENGHLEK.[K]	1xCarbamidomethyl [C10]	8.60441e-06	0.000102842	13	1907.93	0	267.4	263.6	95.9	85.4	78.9	81.3	156.5	148.6	46.8	47.1	37.7	38.6	25.5	26.7	0.000153	1.954e-07	3.1	34.24
EDYM2	High	[R].LSPAQPLQSCENGHLEK.[K]	1xCarbamidomethyl [C10]; 1xDeamidated [N/Q]	4.12895e-05	0.000102842	30	1908.91	0	268.5	262.1	93.3	98.1	91.1	91.6	175.5	162.6	23.5	30.6	34.2	34.7	17.5	16.7	0.0002048	1.288e-06	2.74	36.44
EDYM2	High	[R].CLQGMTSGYSLPLR.[G]	1xCarbamidomethyl [C1]	9.6472e-07	0.000102842	19	1582.77	0	250.9	237.9	78.1	73.6	93.5	90.2	204.6	177.9	43.8	38.4	35.2	31.8	23.8	20.3	0.000153	7.933e-09	3.96	51.56
EDYM2	High	[R].CLQGMTSGYSLPLR.[G]	1xCarbamidomethyl [C1]; 1xOxidation [M5]	5.20514e-05	0.000102842	4	1598.77	0	319.1	407.9	76.7	107.3	84	70.8	125.1	198	11						0.0001572	4.506e-06	2	47.23
EDYM2	High	[K].CLHPCAVQR.[S]	2xCarbamidomethyl [C1; C5]	0.0069839	0.000883674	14	1140.54	0	253.3	200.9	85.9	68.8	88.1	78.1	158	146.8	90.4	88.3	36.5	50.8	27.7	26.3	0.0005125	0.002196	2.4	20.9
EDYM2	High	[R].LSPAQPLQSCENGHLEK.[K]	1xCarbamidomethyl [C10]; 2xDeamidated [Q5; N12]	0.0187863	0.00148103	2	1909.9	0	152.5	202.6	150.6	138.8	175.9	98.4	190.6	116.5			174.2				0.0005366	0.005579	1.41	37.78
EDYM2	High	[-].MHYYGER.[Y]		0.0272556	0.00239548	5	955.409	0	315.7	253.3	75.8	66.7	91.5	81	173.7	169.9	38.3	33.6	35	34.4	15.7	15.3	0.001122	0.007744	1.61	22.04
EDYM2	High	[-].MHYYGER.[Y]	1xOxidation [M1]	0.0281457	0.00239548	8	971.404	0	299	250	91.8	72.6	96.1	94.8	174.5	165.8	33.1	28.6	29.1	29.4	19	16	0.001122	0.007952	1.41	19
EDYM2	High	[R].LSPAQPLQSCENGHLEKK.[R]	1xCarbamidomethyl [C10]; 1xDeamidated [N12]	0.0317694	0.0026936	1	2037.01	1	332.4	317	52		93.2	95.5	258.1	251.8							0.000636	0.009096	1.5	31.76
EDYM2	High	[K].SLPPCAPR.[C]	1xCarbamidomethyl [C5]	0.0360208	0.00317448	10	897.461	0	287.5	247.4	69.7	79.9	129.4	137.5	131.2	125.1	41	29.6	21	36.6	36.3	27.8	0.0006203	0.01371	1.36	27.02
EDYM2	High	[R].GVTECPPQQCVTQCFMEEYISPFPHQK.[C]	3xCarbamidomethyl [C5; C10; C14]; 1xDeamidated [Q8]	0.0576344	0.00538756	1	3298.43	0	345.5	228.9	146.4		118.6				201.1	177.7		98.1		83.7	0.001604	0.01619	1.59	59.45
KRT12	High	[R].GQYEVIAEQNRK.[E]		5.22558e-05	0.000102842	10	1434.73	1	63.1	61.9	401.9	352.5	250.6	248.5	12.4	9.1							0.000172	1.065e-05	2.72	26.93
KRT12	High	[R].QSAEYQQLLDIK.[S]	1xGln->pyro-Glu [N-Term]	2.46417e-05	0.000102842	5	1418.72	0	24.8	23	496.1	593.4	126.7	136									0.0001864	7.83e-06	1.87	62.25
KRT12	High	[R].QSAEYQQLLDIK.[S]		4.75612e-05	0.000102842	7	1435.74	0	29.9	30.2	535.3	532.8	116.3	112.3	12.5	12.7				11		7.1	0.000192	4.561e-06	2.39	50.7
KRT12	High	[R].LLDGEFVSGGQGVVFESSSLTGSK.[S]		2.09561e-07	0.000102842	7	2400.19	0	45.1	54.7	439.2	456.5	190.8	186.6		4.6		4.3	7.8	10.4			0.000172	7.112e-09	3.65	61.29
KRT12	High	[R].ADLEMQIESLNEELAYLKK.[N]		2.68768e-05	0.000102842	4	2237.14	1	46.2	47.4	425.3	392.3	224.2	204.1	20.5	20.5	9.1		10.4				0.000172	3.295e-06	2.8	66.88
KRT12	High	[R].ADLEMQIESLNEELAYLK.[K]	1xDeamidated [N11]	2.68768e-05	0.000102842	1	2110.03	0															0.000192	1.542e-06	3.47
KRT12	High	[R].ADLEMQIESLNEELAYLK.[K]		9.68553e-07	0.000102842	2	2109.04	0	23.8	12.7	318.6	263.1	94.8	88.3	17.9		63.9	67.3	71.6	188.3	125.4	64.5	0.0001549	6.149e-09	4.21	75.17
KRT12	High	[R].SLEDANTELER.[K]		9.02154e-05	0.000102842	8	1276.6	0	51.5	50.3	416.1	453.4	210.2	193.9	12.6	12.1							0.0001572	5.082e-06	2.76	35.26
KRT12	High	[R].SLEDANTELERK.[I]		5.3486e-06	0.000102842	8	1404.7	1	69.8	71.1	367.3	320	254.7	283.7	19	14.4							0.0001864	1.455e-06	3.04	29.67
KRT12	High	[K].SRLEMEIETYR.[R]		0.000218914	0.000102842	6	1426.7	1	28.9	50.7	462.9	465.7	198.2	180.9	7.2	5.4							0.0001549	2.125e-05	2.03	41.52
KRT12	High	[K].SQTQSLDSSQDPTK.[T]		4.50176e-05	0.000102842	6	1521.7	0	53	47	525.8	391	193.6	168.5	9.6	11.5							0.000192	3.099e-06	2.43	23.97
KRT12	High	[R].EISTNTEQLQSGK.[S]		5.56364e-05	0.000102842	4	1434.71	0	51.3	52.5	446.4	413.9	220.1	215.9									0.0001549	3.529e-06	2.52	29.66
KRT12	High	[R].TLQNLEIELQSQLAMK.[K]		1.10425e-05	0.000102842	5	1858.99	0	19.8	53.8	496.1	418.8	197.6	200.3		6.1					7.5		0.000172	1.067e-06	3.26	64.79
KRT12	High	[K].REISTNTEQLQSGK.[S]		0.000275704	0.000198672	7	1590.81	1	57.1	49.2	467.7	391.9	225.8	184.2	10.3	13.9							0.0001549	7.671e-05	2.65	24.69
KRT12	High	[K].NHEEELQGLQSSAVGQVSVEMDAAPGIDLTK.[L]		0.000464459	0.000198672	1	3252.57	0			421.9	475.1	230.4	272.5									0.0001864	0.0002239	1.87	59.74
KRT12	High	[R].ADLEMQIESLNEELAYLKK.[N]	1xDeamidated [Q6]	0.000271742	0.000198672	1	2238.12	1															0.000192	3.793e-05	1.7
KRT12	High	[K].REISTNTEQLQSGK.[S]	1xDeamidated [N6]	0.000791952	0.000252724	4	1591.79	1	65.4	56.1	455.4	395.6	210.3	193.4	12.5	11.4							0.0001549	0.0001767	1.01	30.75
KRT12	High	[K].TIVEEVVDGK.[V]		0.000676397	0.000252724	13	1088.58	0	39.5	43.5	438.7	499.8	185.8	178.4	5.9	8.6							0.0001549	0.0001576	1.77	43.84
KRT12	High	[R].LEMEIETYR.[R]		0.000654773	0.000252724	2	1183.57	0			519.5	485.4	201.4	193.7									0.000172	0.0002279	2.47	45.55
KRT12	High	[K].SRLEMEIETYRR.[L]		0.000683788	0.000252724	4	1582.8	2	62	71	375.2	400.5	243.6	247.8									0.0001864	0.0003559	2.69	36.64
KRT12	High	[K].SLEDTLAETEGGYCAQLSQMQLQIGNLESQLLQVR.[A]	1xCarbamidomethyl [C14]; 1xOxidation [M20]	0.00398715	0.000612087	1	3938.91	0	99.6	223.2		830.2		246.9									0.000333	0.001233	2.42	76.17
KRT12	High	[R].IILQVDNAR.[L]		0.00330327	0.000612087	4	1041.61	0	52.3	69	392.7	419.3	205.4	208.7	27.8	24.8							0.000333	0.001028	2.14	38.7
KRT12	High	[K].NGPGAAVPGSGNDYSK.[Y]	1xDeamidated [N1]	0.00643632	0.000664107	3	1491.67	0			449.5	507.1	228.3	215.2									0.0004626	0.001908	1.17	35.07
KRT12	High	[K].EAEAWFNEK.[S]		0.00573959	0.000664107	7	1123.51	0	58.2	56.1	439.4	429.6	201.6	187.1	28								0.0003087	0.002312	2.39	41.12
KRT12	High	[R].SSLGGGSLR.[L]		0.0267338	0.00234908	6	833.448	0	50.2	46.8	467.1	391.9	232.9	201.3	9.7								0.0005366	0.007718	1.67	24.72
KRT12	High	[R].LEMEIETYRR.[L]		0.0342642	0.00287423	2	1339.67	1			429.2	454.4	279.8	236.6									0.001047	0.007825	1.6	38.8
KRT12	High	[K].KETMQNLNDR.[L]		0.110329	0.00896036	3	1248.6	1	68.7	59.7	509	363	213	186.5									0.002564	0.03725	1.69	20.54
KRT12; NP_001001311.2; KRT23; KRT14L2; XP_046789151.1	High	[R].LAAYLDKVR.[SA]		0.00256979	0.00048197	3	1048.61	1	159.8	176.4	90.1	85.3	66.5	119.7	147.3	151.1	60.8	60.2	46.9	60.7	93.7	81.6	0.0005148	0.001289	2.24	33.28
KRT12; NP_001001311.2; KRT23; KRT14L2; XP_046789151.1	High	[R].LAAYLDK.[V]		0.013539	0.00117668	20	793.445	0	111.4	113.2	263.4	245.3	225.4	218.2	20.3	20.3	63.7	65.5	14.7	15.4	11.9	11.3	0.0006914	0.003562	1.39	31.16
KRT12; NP_001001311.2; KRT14L2; XP_046789151.1	High	[K].ETMQNLNDRLAAYLDK.[V]	1xDeamidated [N/Q]	0.00402895	0.000612087	4	1895.92	1			407.7	429	291.9	271.5									0.000333	0.001244	1.92	64
KRT15	High	[R].QLLETQDSQMSGVNPK.[D]	1xGln->pyro-Glu [N-Term]	3.9214e-07	0.000102842	3	1757.84	0	212.6	231.1			451.9	487.1					6.1	11.2			0.0001549	1.595e-09	3.46	52.24
KRT15	High	[R].QLLETQDSQMSGVNPK.[D]	1xDeamidated [Q]; 1xGln->pyro-Glu [N-Term]	1.94634e-06	0.000102842	3	1758.82	0					680.4	719.6									0.0001549	1.737e-08	2.6	53.63
KRT15	High	[R].QLLETQDSQMSGVNPK.[D]	1xGln->pyro-Glu [N-Term]; 1xOxidation [M10]	3.49987e-06	0.000102842	11	1773.83	0	207.7	250.9			411.3	530									0.0001549	4.143e-08	2.92	47.79
KRT15	High	[R].QLLETQDSQMSGVNPK.[D]		1.69834e-07	0.000102842	17	1774.86	0	236.7	213.5	1.4	1.3	490.6	443.2					6.6	6.7			0.0001549	5.112e-09	3.79	40.59
KRT15	High	[R].QLLETQDSQMSGVNPK.[D]	1xDeamidated [Q]	2.10053e-08	0.000102842	2	1775.85	0	110.2	114.5			599.4	575.8									0.0001864	3.292e-09	3.71	42.05
KRT15	High	[R].QLLETQDSQMSGVNPK.[D]	1xOxidation [M10]	1.10226e-07	0.000102842	34	1790.86	0	210.5	241		2.4	471.4	474.7									0.0001572	2.76e-10	3.64	34.87
KRT15	High	[K].HENELFLR.[Q]		0.00025453	0.000102842	50	1057.54	0	115.7	121.5	298.8	323	219.2	223.9	34.9	34.3	5.6	5.9	5.3	5.8	3.1	3	0.0001705	4.876e-05	2.47	34.32
KRT15	High	[R].QSVESDINGLR.[R]	1xDeamidated [N8]; 1xGln->pyro-Glu [N-Term]	0.000213307	0.000102842	5	1201.57	0	74	95.4	309	397.1	227.9	242.9	26.4	27.4							0.0001705	5.594e-05	2.51	47.32
KRT15	High	[R].QSVESDINGLR.[R]		5.83122e-05	0.000102842	9	1217.61	0	110.3	109.3	344.3	366.2	202.2	192.8	28.9	27.9	1.7	2.6	3.8	3.8	3.1	3.1	0.0001705	6.367e-06	2.64	38.69
KRT15	High	[R].QSVESDINGLR.[R]	1xDeamidated [N/Q]	0.000153848	0.000102842	12	1218.6	0	87.1	88.1	335.9	357.7	237.9	225.6	26.5	26.5	6.9	7.7					0.0001572	7.608e-06	2.68	35.61
KRT15	High	[R].QSVESDINGLRR.[V]		0.000263968	0.000102842	14	1373.71	1	104.6	113.5	291.2	311.2	247.6	242.1	35.7	33	4.5	4.4	3.8	4.1	2.2	2.2	0.0001864	0.0001132	2.09	33.77
KRT15	High	[K].ILAATIDNSR.[V]	1xDeamidated [N8]	0.000258269	0.000102842	7	1074.58	0	91.3	98.9	300.5	316.9	254.1	253.5	30.2	33.9	4.9	4.6	3.9	4.7	2.5		0.0001572	2.499e-05	2.45	35.97
KRT15	High	[K].ILAATIDNSR.[V]		0.000170398	0.000102842	37	1073.59	0	105.5	108.2	311.1	333.7	229.1	229.5	30.9	29.7	4.4	4.4	4	4.1	2.7	2.7	0.0001705	2.761e-05	2.24	34.24
KRT15	High	[R].LKHENELFLR.[Q]	1xDeamidated [N5]	9.4143e-05	0.000102842	4	1299.71	1	77.4	59.5	257.4	331.2	357.1	283.1		34.4							0.000172	1.638e-05	2.84	34.58
KRT15	High	[R].LKHENELFLR.[Q]		8.71208e-05	0.000102842	24	1298.72	1	88	90	301.6	312.6	278.4	272.2	22	18.9	3.9	3.9	3	3.2	1.3	1	0.000172	1.476e-05	2.82	31.86
KRT15	High	[K].IIEDLQDKILAATIDNSR.[V]		7.42562e-07	0.000102842	6	2028.1	1	115.7	82.8	328.1	258.9	267.7	276.2	32.4	38.2							0.0001549	1.674e-08	3.25	57.99
KRT15	High	[K].KNHEEEMKEYSNQLSGK.[V]		2.1631e-05	0.000102842	10	2050.95	2	167.5	157.2	219	190.3	278.6	275.2	48.7	39.1	10.5	13.9					0.000172	2.496e-06	2.38	27.42
KRT15	High	[K].NHEEEMKEYSNQLSGK.[V]		1.13504e-06	0.000102842	25	1922.85	1	129.7	116.6	279.3	245.3	272.8	261.4	35.7	31.8	7.8	7.7	4.7	4.5	1.5	1.3	0.0001549	5.142e-08	3.91	30.01
KRT15	High	[K].NHEEEMKEYSNQLSGK.[V]	1xDeamidated [N]	4.91603e-07	0.000102842	22	1923.84	1	144.5	137.8	281.7	255.4	255.6	277.6	24.7	22.7							0.0001864	1.056e-07	2.55	34.89
KRT15	High	[K].VSVEMDAAPGIDLTR.[I]		4.45721e-06	0.000102842	45	1573.79	0	86.9	94	351.3	359.5	212.9	220.1	24.8	23.4	6	5.6	4.6	4.7	3.4	2.9	0.0001549	6.672e-08	2.66	52.45
KRT15	High	[K].DAEAWFLTQTTELNHEVATHTEQIQSSK.[S]		5.69197e-12	0.000102842	46	3214.53	0	78.4	76.4	389.1	366.9	212.6	228.5	13.5	13.1	5.3	4.1	4.2	4.2	2	1.8	0.0001549	1.383e-14	3.61	63.18
KRT15	High	[K].DAEAWFLTQTTELNHEVATHTEQIQSSK.[S]	1xDeamidated [N/Q]	3.31133e-11	0.000102842	75	3215.51	0	64.9	76.7	382.9	337.8	257.8	252.3	9.6	6.8	1	1.2	1.2	1.2	6.8		0.0001549	4.021e-14	4.58	67.32
KRT15	High	[K].DAEAWFLTQTTELNHEVATHTEQIQSSK.[S]	2xDeamidated [Q/N]	4.42321e-11	0.000102842	10	3216.5	0	1048.9	44.5	71			58.4		118.7	18.3			23.5	6	10.7	0.000172	1.617e-13	5.04	56
KRT15	High	[K].VSVEMDAAPGIDLTR.[I]	1xOxidation [M5]	4.21661e-06	0.000102842	51	1589.78	0	111.6	98.8	284.9	326.7	167.1	181.2	73.6	74.9	22.2	22.4	7.2	8.1	9.8	11.6	0.0001572	6.195e-08	2.94	47.74
KRT15	High	[R].YCAQLAQIQNLITSVEEQLSEIR.[C]	1xCarbamidomethyl [C2]	1.47343e-09	0.000102842	12	2706.38	0	17.9		607	508.9	158.5	104.3			3.4						0.000172	1.356e-11	6.83	78.1
KRT15	High	[R].YCAQLAQIQNLITSVEEQLSEIR.[C]	1xCarbamidomethyl [C2]; 1xDeamidated [Q/N]	4.34036e-08	0.000102842	8	2707.36	0			503.5	531.8	244.2	120.5									0.000172	9.719e-10	3.3	79.29
KRT15	High	[R].ALEDANAELEVK.[I]	1xDeamidated [N6]	2.58369e-05	0.000102842	9	1302.64	0	66.4	70.1	96.5	102	87.6	92.1	12.7	13.1	93.1	62.9	279	262.8	118.8	42.9	0.0001549	2.328e-06	2.98	44.76
KRT15	High	[R].ALEDANAELEVK.[I]		2.34089e-05	0.000102842	47	1301.66	0	103.8	107	313.5	338.1	233.4	225.8	25.4	27.2	5.1	5.6	4.5	4.8	2.9	3	0.0001549	8.788e-07	3.27	40.22
KRT15	High	[R].TMQSLEIELQSQISMK.[A]	1xDeamidated [Q]; 1xOxidation [M]	0.000214895	0.000102842	5	1882.91	0		38.1	246	495.5	247.3	344	11.7					17.6			0.0001549	2.053e-05	1.75	57.45
KRT15	High	[R].TMQSLEIELQSQISMK.[A]	2xOxidation [M2; M15]	4.05274e-06	0.000102842	3	1897.92	0	98		82.3	993.6		64.7		49.6	22.6	39.7		49.5			0.000192	1.198e-07	2.32	51.37
KRT15	High	[R].TMQSLEIELQSQISMK.[A]	1xOxidation [M]	1.54414e-07	0.000102842	48	1881.93	0	91.6	112	313.6	384.7	186.3	105.8	24.5	31.8	44.4	36.1	10.4	6.7	21.5	30.4	0.000192	2.208e-09	3.53	60.75
KRT15	High	[R].TMQSLEIELQSQISMK.[A]	1xDeamidated [Q]	5.1041e-05	0.000102842	12	1866.92	0	67	81.5	292.7	229	171.3	198.1	46.1	37.6	43.7	42.6	66.7	69.2	29.6	24.9	0.000172	7.435e-06	2.57	69.95
KRT15	High	[R].TMQSLEIELQSQISMK.[A]		3.91511e-08	0.000102842	200	1865.93	0	102	84	428.6	305.3	206	140	30.6	28.6	8.9	11.3	15.8	18.4	10.3	10.1	0.000172	8.633e-10	3.9	60.27
KRT15	High	[R].QSVESDINGLRR.[V]	1xDeamidated [N/Q]	0.000461207	0.000198672	19	1374.7	1	92.3	92.8	307	280.1	268.7	254.3	37.3	32.7	10.5	9.9	5.2	4.3	2.7	2.5	0.000192	8.381e-05	1.97	30.24
KRT15	High	[R].QSVESDINGLR.[R]	1xGln->pyro-Glu [N-Term]	0.000356605	0.000198672	6	1200.59	0	100.7	110.3	324.2	390	186.5	223.5	22.4	24.8	2.5	3.8	4.3	4	3.1		0.0001572	0.0001285	2.51	49.53
KRT15	High	[K].NHEEEMKEYSNQLSGK.[V]	2xDeamidated [N1; N11]	0.000500019	0.000198672	1	1924.82	1					1400										0.0001549	8.265e-05	2.19	34.87
KRT15	High	[K].KNHEEEMKEYSNQLSGK.[V]	1xDeamidated [N2]	0.000376031	0.000198672	7	2051.93	2	80.5	161.7	253.7	211.6	335.5	332.6	24.4								0.0001549	5.151e-05	1.86	30.1
KRT15	High	[K].AGLEANLRDTEGR.[Y]	1xDeamidated [N6]	0.000293125	0.000198672	5	1402.69	1			393.9	429.3	237.7	339.1									0.0001549	3.408e-05	2.28	34.76
KRT15	High	[R].ILSEMREQYEALAEK.[Y]		0.00038408	0.000198672	5	1809.91	1	168.1	141.9	113.3	115	298.5	300.9	97.8	91.4	37.8	35.3					0.0001864	0.0001779	1.89	47.2
KRT15	High	[K].HENELFLR.[Q]	1xDeamidated [N3]	0.000664284	0.000252724	7	1058.53	0	88.5	99.4	304.7	329.3	223.2	232.5	32.9	31.5	9.6	11.3	17.3	19.5			0.0001549	0.0001327	2.29	37.2
KRT15	High	[R].LATYLQKVR.[A]		0.00112978	0.000252724	3	1091.66	1	179.6	180.1	228.8	218.5	226.1	231.7	65.8	69.4							0.0001549	0.0003028	1.94	30.91
KRT15	High	[R].QLLETQDSQMSGVNPK.[D]	1xDeamidated [Q]; 1xOxidation [M10]	0.00154144	0.000252724	3	1791.84	0	587	813													0.0001572	0.0003364	1.98	40.52
KRT15	High	[K].AGLEANLRDTEGR.[Y]		0.00102302	0.000252724	6	1401.71	1	99.3	88.3	240.9	220.2	320.9	318.1	35.8	37.6	11	12	6.6	6.6		2.7	0.0001864	0.0005545	1.81	31
KRT15	High	[K].VRALEDANAELEVK.[I]	1xDeamidated [N8]	0.00183391	0.000335317	3	1557.81	1	67.7	60	291.1	310.2	210.5	220.5	124.8	115.3							0.0001549	0.0005963	1.05	45.13
KRT15	High	[K].ITMQNLNDRLATYLQK.[V]	1xDeamidated [N/Q]	0.00202288	0.000409915	3	1923	1		46.8	334.3	434.9	225.4	218.2		86.6						53.8	0.0003222	0.0008867	2.2	62.5
KRT15	High	[K].DAEAWFLTQTTELNHEVATHTEQIQSSK.[S]	3xDeamidated [Q9; N14; Q23]	0.00219491	0.000409915	1	3217.48	0	100		307.6		486.3	506.1									0.0001549	0.0007549	1.19	68.3
KRT15	High	[R].TPSIHGGSGGR.[G]		0.00200477	0.000409915	17	1025.51	0	116.7	83.4	352.2	304.9	225.2	233.2	21.3	22.5	11.3	9.4	6.5	6.8	3.4	3.2	0.0001549	0.0007798	1.89	17.66
KRT15	High	[R].QSVESDINGLRR.[V]	1xGln->pyro-Glu [N-Term]	0.00271994	0.00048197	2	1356.69	1	187			596.9	446.7		87.7	81.8							0.0006395	0.001349	1.86	33.78
KRT15	High	[K].EYSNQLSGK.[V]		0.00255772	0.00048197	19	1025.49	0	116.9	89.4	390.8	331.7	211.3	197.3	22.2	22.1	3.3	2.9	3.9	3.6	2.5	2.1	0.0004408	0.001376	1.45	22.87
KRT15	High	[K].AGLEANLR.[D]		0.00460054	0.000612087	20	843.468	0	110.1	104.9	328.4	304.9	230.4	238.1	29.7	30.3	5	5.1	3.8	4	2.6	2.5	0.0004626	0.001597	1.72	30.92
KRT15	High	[K].EYSNQLSGK.[V]	1xDeamidated [N/Q]	0.00308312	0.000612087	9	1026.47	0	84.5	71.7	281.6	252	306	293.4	25.7	28.1	11.3	6.4	15.3	16.1	4.4	3.6	0.000333	0.0009578	1.4	25.56
KRT15	High	[K].NHEEEMKEYSNQLSGK.[V]	1xOxidation [M6]	0.00392545	0.000612087	13	1938.85	1	77.5	113.3	239.5	441.7	184.2	254.9	31.5	40.3		10.1				7	0.000333	0.001217	1.54	21.88
KRT15	High	[K].IIEDLQDK.[I]		0.00465049	0.000664107	26	973.52	0	94.7	113.2	325.6	324.6	226.2	233.3	30.2	30.4	4.3	3.9	3.5	3.8	3.2	3	0.0006998	0.002022	1.33	32.26
KRT15	High	[R].GVSISSTK.[Y]		0.00740849	0.000948184	8	778.431	0	108	90.8	348	321.1	232.9	221.9	22	22.2	8.6	8.1	5.5	5.6	2.7	2.7	0.0006906	0.002979	1.61	20.94
KRT15	High	[K].EAPSSPARDYSNYYK.[I]	1xDeamidated [N12]	0.0126927	0.00117668	2	1748.78	1	98	97.6	319.3	336.3	216.5	205.8	65.2	61.3							0.0007735	0.004214	1.73	40.43
KRT15	High	[R].LATYLQK.[V]		0.0134516	0.00117668	28	836.488	0	110	104.7	338.6	310.6	224.6	227.6	29.6	28.5	6	5.9	4.4	4.3	2.7	2.5	0.0006998	0.004265	1.97	30.02
KRT18	High	[K].QWGQQISETTLEVTQSTK.[E]		1.20472e-05	0.000102842	5	2064.02	0	113.9		454.3	383.6	255.9	192.3									0.000192	5.202e-07	4.75	52.08
KRT18	High	[R].LGPHSSAASVYAGAGGSGSR.[I]		9.53311e-07	0.000102842	13	1788.86	0	135.2	126.5	303.3	245.4	254.3	277.8	31.8	25.8							0.0001705	2.634e-08	2.51	29.79
KRT18	High	[R].LQLEGEIEALR.[E]		3.51385e-05	0.000102842	4	1270.7	0	56.2	70.9	431.7	465.4	182.6	193.2									0.0001864	1.155e-05	2.44	52.4
KRT18	High	[R].LQLEGEIEALREELIFMK.[K]		1.13955e-06	0.000102842	10	2161.16	1	101.4	37.4	684.6	310.5	150.9	115.1									0.0001549	7.796e-09	1.89	75.11
KRT18	High	[K].NHEEEVNALQGQAASAGLTVEVDAPQAQDLGQALAELR.[A]	1xDeamidated [Q]	2.75898e-06	0.000102842	7	3943.93	0	92.1	26.3	485.5	172	329.3	262.5		21.8	10.5						0.0001549	6.135e-08	2.72	68.27
KRT18	High	[R].YGAQLEQLQGLILRGEEELAQAR.[A]		5.95262e-06	0.000102842	6	2585.37	1		86.8	297.2	293	364.7	291	67.3								0.000172	5.577e-07	3.72	75.09
KRT18	High	[R].YGAQLEQLQGLILR.[G]		2.33246e-07	0.000102842	10	1601.9	0	99.1	103	362.3	359	220.9	215.4	20	20.4							0.0001572	3.223e-10	3.76	62.89
KRT18	High	[R].ALLEGGEGFSLQDALGSEGTVTTQR.[S]	1xDeamidated [Q12]	2.25229e-09	0.000102842	2	2537.24	0															0.000172	1.518e-10	2.39
KRT18	High	[R].ALLEGGEGFSLQDALGSEGTVTTQR.[S]		4.15125e-11	0.000102842	9	2536.25	0	102.9	121.7	348.1	338.5	247.2	217.9	10.7	12.9							0.0001549	1.95e-15	4.02	62.97
KRT18	High	[R].SVQSLEIDLDALR.[S]		3.32535e-05	0.000102842	11	1458.78	0	80.9	76	377.3	359.8	243.6	218.1	19.7	20.1			4.6				0.0001549	1.191e-06	3.1	59.85
KRT18	High	[R].SQNAGLEGSLAETEAR.[Y]		4.00939e-08	0.000102842	11	1632.78	0	112.7	105.8	334.5	364.6	219.4	215.4	23.9	23.6							0.0001572	3.149e-11	3.38	38.98
KRT18	High	[R].TSVESDISGLR.[K]		9.52427e-05	0.000102842	7	1163.59	0	91.8	96.9	331.8	414.7	226.8	237.9									0.0001549	5.825e-06	2.87	40.15
KRT18	High	[R].TSVESDISGLRK.[V]		2.04671e-05	0.000102842	8	1291.69	1	109.8	119.8	292.1	323.1	235	248.7	36.7	34.7							0.0001572	3.229e-07	2.91	33.29
KRT18	High	[R].DWGNYWDTIQQLR.[D]		1.79795e-06	0.000102842	10	1694.79	0	123.5	109.4	349.6	339.9	209.6	218.3	26.2	23.6							0.0001549	1.539e-08	3.22	69.42
KRT18	High	[R].ALLEGGEGFSLQDALGSEGTVTTQRSTQRMVDGK.[V]	2xDeamidated [Q24; Q28]	0.00101106	0.000252724	2	3540.71	2	90.5	85	420.9	369.7	223.6	210.3									0.000172	0.0004037	2	64.81
KRT18	High	[R].RSVQSLEIDLDALR.[S]		0.000957411	0.000252724	1	1614.88	1			412.6	447	225.5	259.5			55.4						0.000172	0.0003773	3.57	52.01
KRT18	High	[K].KNVEELEK.[Q]		0.00146478	0.000252724	2	988.531	1	132.2	94.7	384.4	328.6	216.5	202.8	20.4	20.4							0.0001705	0.0005782	1.76	19.41
KRT18	High	[R].GEEELAQAR.[A]		0.00110738	0.000252724	8	1002.49	0	116.7	99	379.8	313.9	234.1	209.7	21	23.8				1.9			0.000192	0.0002944	1.97	24.1
KRT18	High	[R].EHCALQDAK.[S]	1xCarbamidomethyl [C3]	0.000696314	0.000252724	9	1071.49	0	127.9	104.6	363	311.7	220.5	222.8	22.1	24.6		1	1.8				0.0001549	0.0001436	1.85	18.23
KRT18	High	[K].ETMQDLNER.[L]		0.00190856	0.000335317	7	1135.5	0	75.8	71.2	380.1	296.5	274.9	260.3	21.3	19.9							0.0003556	0.001007	1.85	28.15
KRT18	High	[K].YEAELAIR.[T]		0.00279894	0.00048197	7	964.51	0	103.6	109	324.6	388.8	210.9	205.9	29.4	27.8							0.0001549	0.001026	1.7	39.02
KRT18	High	[K].ETMQDLNER.[L]	1xOxidation [M3]	0.00455126	0.000612087	10	1151.5	0	198.3	119	305.4	275.6	241.1	185.1	25.9			10.5			21.7	17.3	0.0004626	0.001399	1.34	20.45
KRT18	High	[R].LQLEGEIEALREELIFMK.[K]	1xOxidation [M17]	0.00583814	0.000664107	4	2177.15	1	81.3		459.3	567.5		249.2	42.7								0.0004626	0.001751	1.63	71.6
KRT18	High	[K].VLDDTNMAR.[L]		0.00666459	0.000736013	4	1034.49	0	82.6	71.5	374.7	313.3	283.3	274.6									0.0006924	0.002561	1.55	29.37
KRT18	High	[K].VLDDTNMAR.[L]	1xOxidation [M7]	0.00719255	0.000948184	3	1050.49	0	156.1	120.5	364.2	318.5	208.4	209.1	23.2								0.0006924	0.002721	1.25	22.22
KRT18	High	[R].STTFSTSSR.[T]		0.0092068	0.00100538	6	973.459	0	123.3	106.1	344.7	291	262.9	237.2	17.5	17.3							0.0005442	0.003685	1.88	21.72
KRT18	High	[K].IYDSAVENAR.[T]		0.0128572	0.00117668	4	1137.55	0															0.0006914	0.003404	1.5	29.36
KRT18	High	[R].TVLQIDNAR.[L]		0.0170194	0.00135431	7	1029.57	0	108.4	118.3	314.2	355	227.6	219.4	29.8	27.3							0.0005366	0.005091	1.54	34.94
KRT18	High	[R].DKIYDSAVENAR.[T]		0.0362458	0.00323142	2	1380.68	1	154.1	142.2	244	176.4	259.3	286.9	70	67.1							0.001028	0.01274	1.74	31.46
KRT18	High	[R].AQYDALAK.[K]		0.0861514	0.00735786	4	879.457	0	119.3	103.1	346.7	303.7	224.4	247.8	27.7	27.3							0.002159	0.02136	1.4	27.68
KRT19	High	[K].GALESTLADTEGR.[Y]		8.33603e-06	0.000102842	3	1319.64	0															0.0001572	8.056e-08	2.6	40.6
KRT19	High	[R].ALEEANSDLETK.[I]		5.58692e-06	0.000102842	6	1319.63	0	86	87.2	285.7	253.4	203.4	204.3	17.2	20.7	54.7	41.7	40.6	43	30.7	31.3	0.0001705	2.77e-07	2.33	30.67
KRT19	High	[K].AIEDLRDQILAATIDNSK.[V]		0.00011775	0.000102842	3	1986.05	1	56.7	108.1	272.9	267.1	196.3	202.2					49	76.9	103.6	67.3	0.000192	1.16e-05	2.98	58.35
KRT19	High	[R].EVAVNTEQLQSSK.[S]		7.78365e-05	0.000102842	4	1432.73	0	94.4	98.8	259.5	236.8	191.5	184	21.4	16.2	57.3	54.5	52.9	55.5	39.3	38.1	0.0001858	3.45e-06	2.14	33.13
KRT19	High	[R].QLLEGQESQLFGSLSGSPDK.[R]	1xGln->pyro-Glu [N-Term]	0.000503546	0.000198672	2	2103.02	0															0.000192	9.565e-05	1.22	73.39
KRT19	High	[K].VVLQIDNAR.[L]	2xDeamidated [Q4; N7]	0.00043446	0.000198672	10	1029.56	0	78.3	86.1	290.2	308.7	263.6	261.1	33.2	33.2	3.3	9.4	9.8	12.7	5.1	5.2	0.0001864	0.0002064	2.55	41.89
KRT19	High	[K].VVLQIDNAR.[L]	1xDeamidated [Q/N]	0.000976163	0.000252724	32	1028.57	0	100.4	103.9	304.3	337.2	236.7	228.5	30.5	31.6	4.9	4.9	5	5.1	3.4	3.6	0.000172	0.0003856	1.86	39.27
KRT19	High	[K].VVLQIDNAR.[L]		0.00256979	0.00048197	4	1027.59	0	106.6	109	247.3	289.6	202.6	197.6	22.8	28.7	19.5	24.9	34	40.8	45	31.5	0.000333	0.0007912	2.05	37.44
KRT19	High	[R].QTTSSVAGGPCGR.[S]	1xCarbamidomethyl [C11]	0.00245213	0.00048197	7	1277.59	0	95.4	78.3	279.4	236.6	223.2	213.8			67	55	58.9	55		37.3	0.0001572	0.0006363	1.16	21.18
KRT19	High	[K].DAEAWFHSK.[T]		0.00460054	0.000612087	7	1090.5	0	105.7	92.3	252.6	228.3	155	157.3	50.1	49.3	50.7	47.6	58	50.2	54.4	48.4	0.0006395	0.002001	1.85	37.8
KRT19	High	[R].DQYEHMAEK.[N]		0.0070665	0.000948184	3	1150.48	0	101.6	107.6	264.5	225.8	167	184.4	37.1	39.4	41.3	37.6	48.7	48.7	43.7	52.7	0.0006924	0.002682	1.08	21.59
KRT19	High	[K].TTMQNLNDR.[L]	1xOxidation [M3]	0.0877003	0.0074607	1	1108.51	0	139.1	112.2	334.9	247.9	222.5	244.2	36.6			62.6					0.002246	0.02058	1.33	18.58
KRT19	High	[K].TTMQNLNDR.[L]		0.0877003	0.0074607	1	1092.51	0	106.7	97.1	296.2	282.5	214.5	166.3	24.9			51.1	58.9	60	41.8		0.002422	0.02442	1.12	24.47
KRT23	High	[R].QGVQCDLENLR.[K]	1xCarbamidomethyl [C5]	4.81245e-05	0.000102842	9	1331.64	0	74.2	71.7	83.6	100.5	75.6	74.4	61	55.8	93.4	87.8	147.7	137.1	164.3	172.6	0.000192	3.387e-06	2.94	41.37
KRT23	High	[R].QGVQCDLENLRK.[E]	1xCarbamidomethyl [C5]	0.00026783	0.000102842	14	1459.73	1	70.2	79.3	52.2	54.3	69.5	62.3	78.9	79.5	137.9	133.7	167.3	165.4	135.8	113.6	0.0001708	1.854e-05	2.66	34.58
KRT23	High	[K].HMLEDTLADTR.[N]		6.83812e-06	0.000102842	11	1301.62	0	99.3	89.3	81.5	89.6	89.6	83.9	72.8	66.6	129	129.5	164.5	148.9	87.9	67.8	0.000153	1.394e-07	2.72	36.55
KRT23	High	[R].HDFNQYEQNVTDMQR.[Q]	1xDeamidated [Q5]	0.00013465	0.000102842	2	1925.81	0															0.0001153	8.787e-06	1.86
KRT23	High	[R].HDFNQYEQNVTDMQR.[Q]		2.10053e-08	0.000102842	26	1924.82	0	91.4	87.8	81.3	93.8	79	79.4	53.2	52.6	98.6	98.8	194.1	172.2	123	94.8	0.000153	2.929e-11	3.31	40.15
KRT23	High	[R].NYYAVALQNMQQTISK.[C]		6.57158e-09	0.000102842	13	1871.93	0	93.5	83.1	102	68.5	71.7	91.4	77.6	74.8	96.2	84.7	146.1	133.1	140.2	137.4	0.000153	1.656e-10	3.62	56
KRT23	High	[K].RHDFNQYEQNVTDMQR.[Q]		1.28664e-07	0.000102842	8	2080.93	1	81.8	61.9	35.1	32.4	57.8	50.7	80.5	80.5	217.9	205.6	179.5	166.7	78.6	70.9	0.000153	4.157e-10	4.04	36.14
KRT23	High	[K].RHDFNQYEQNVTDMQR.[Q]	1xDeamidated [Q/N]	6.79124e-05	0.000102842	2	2081.91	1															0.0001705	7.796e-06	3.03
KRT23	High	[K].ITNASILLQIDNANMASEDFR.[L]		4.59891e-09	0.000102842	14	2336.16	0	82.8	75.5	60.4	61.3	62.8	70.7	79.3	75	112.1	102.8	160.8	163.7	168.2	124.5	0.000153	3.159e-12	3.88	63.97
KRT23	High	[K].ITNASILLQIDNANMASEDFR.[L]	1xDeamidated [Q9]	1.98243e-07	0.000102842	1	2337.14	0															0.000153	7.821e-10	3.1
KRT23	High	[K].AEEYAELTNGK.[I]	1xDeamidated [N9]	0.000108191	0.000102842	23	1225.56	0	87.1	93.2	95.4	108.6	98.7	115.6	71.4	71.1	91	97.8	110.3	121.3	119.1	119.4	0.0002634	1.691e-05	2.04	34.57
KRT23	High	[K].AIVHDSMNGQLLSSTTAIHQEE.[-]	1xDeamidated [N8]	5.32182e-07	0.000102842	7	2382.12	0			44	35.8	41.2				219.4	185.7	245.2	242.5	214.8	171.3	0.0001858	1.617e-08	4.24	48.16
KRT23	High	[K].AIVHDSMNGQLLSSTTAIHQEE.[-]		3.46776e-07	0.000102842	8	2381.14	0	45.5	51	51	56.2	48.2		58.1	63.6	160.5	163.6	176.4	188.9	179.9	157.1	0.0001858	7.555e-10	4.13	46.12
KRT23	High	[R].SLEAANAQLESCILEWHK.[T]	1xCarbamidomethyl [C12]	6.06385e-05	0.000102842	4	2099.02	0	89.6	85.5	102.7	107.8	85.5	88.3	78.6	76.4	92.1	58.8	110.1	179.9	123.9	120.8	0.000172	9.299e-06	1.82	55.89
KRT23	High	[R].SLEAANAQLESCILEWHK.[T]	1xCarbamidomethyl [C12]; 1xDeamidated [Q8]	0.000231385	0.000102842	2	2100.01	0															0.0002486	1.603e-05	3.25
KRT23	High	[K].ELSTAVSLAADPNPEQVQSSENEIKDLTR.[T]		9.6472e-07	0.000102842	6	3141.55	1	67.6	62.5	65.7	72.4	62.1	40.1		22.5	126.4	124.7	176.2	170.5	212.6	196.7	0.0001622	3.301e-07	2.55	57.08
KRT23	High	[K].ELSTAVSLAADPNPEQVQSSENEIK.[D]		2.4837e-05	0.000102842	6	2656.29	0	90.8	83	190	162.6	101.8	92.6					94.5	104.1	248.2	232.6	0.0001708	3.906e-07	2.95	51.46
KRT23	High	[R].TLQSLDIELQAQMSK.[K]		9.80145e-07	0.000102842	9	1704.88	0	78.5	69.1	63.4	66.7	48	54.9	61.9	69.5	122.6	101.1	175.5	162.8	186.7	139.4	0.0001708	2.362e-09	2.28	55.04
KRT23	High	[R].TLQSLDIELQAQMSK.[K]	1xOxidation [M13]	2.51852e-06	0.000102842	1	1720.88	0													148	1252	0.0002486	1.423e-08	1.72	49.9
KRT23	High	[R].QGVQCDLENLR.[K]	1xCarbamidomethyl [C5]; 1xGln->pyro-Glu [N-Term]	0.000472688	0.000198672	2	1314.61	0	70.2	74.8	84.1	86.6	66.1	101.4		57.9	66.9	102.3	175.9	186.8	139.2	187.8	0.0001705	0.0001216	2.03	51.71
KRT23	High	[K].AEEYAELTNGK.[I]		0.000382727	0.000198672	3	1224.57	0	64.3	63.4	42.5	37.4	44.4	40.4	57.5	60.9	143.5	145	181.8	191.9	169.2	158	0.0001572	4.599e-05	1.75	33.05
KRT23	High	[K].CEEELSQLR.[H]	1xCarbamidomethyl [C1]	0.00119548	0.000252724	1	1163.54	0	80.8	86.8	94.2	114.6	104.9	97.9	69.4	69.4	105.4	108.2	121.9	118.5	120	108	0.0001708	0.000242	2.78	34.39
KRT23	High	[R].LLLEGNVDR.[I]		0.00084721	0.000252724	6	1028.57	0															0.0001153	0.0001292	2.44	40
KRT23	High	[K].DHEEDMEANR.[S]		0.00100317	0.000252724	13	1245.48	0					45.9			86.3	270.5	197.4	242.8	233	156.2	167.9	0.0002416	0.0002981	2.23	18.98
KRT23	High	[K].VNAPPPEDLTK.[I]		0.00166559	0.000335317	13	1180.62	0															0.0002416	0.0005183	1.94
KRT23	High	[K].AIVHDSMNGQLLSSTTAIHQEE.[-]	1xOxidation [M7]	0.00166559	0.000335317	1	2397.14	0														1400	0.0003172	0.0004016	1.74	41.71
KRT23	High	[K].ILAEIREDYEAIIEK.[N]		0.00256979	0.00048197	7	1804.97	1	54.8	52.8	41.1	47.8	52.3	54.1	40.2	30.8	136	137.4	171.9	173.3	191	216.4	0.0001153	0.0006933	1.56	55.61
KRT23	High	[K].HMLEDTLADTR.[N]	1xOxidation [M2]	0.00278559	0.00048197	19	1317.61	0	58.2	59.8	94	64.6	90.6	93.4	49.1	98.7	132.9	118.4	115.3	120.5	156.8	147.6	0.0001153	0.0007721	1.18	31.6
KRT23	High	[K].QTMQNLNDRLAAYLDK.[V]	2xDeamidated [N7; N/Q]	0.00328691	0.000612087	2	1895.92	1															0.0006395	0.001564	1.89	64
KRT23	High	[R].QSLDSWYK.[E]		0.0342642	0.00287423	14	1026.49	0	80.7	83.1	77.6	68.9	72.1	62.2	75.8	72.8	111.4	105.6	145.9	152.4	167.8	123.7	0.001339	0.009561	1.82	42.25
KRT23	High	[R].QGVQCDLENLRK.[E]	1xCarbamidomethyl [C5]; 1xGln->pyro-Glu [N-Term]	0.0512386	0.00459679	1	1442.71	1	83.8	109					90.8	83.2	122	156.9	211.6	229.1	134.8	178.9	0.001499	0.01564	1.86	44.18
KRT23	High	[K].ITNASILLQIDNANMASEDFR.[L]	1xOxidation [M15]	0.0540359	0.00493881	2	2352.15	0				305.6				69.4				193.4	115.9	715.8	0.001078	0.01793	0.77	60.85
KRT23	High	[K].QTMQNLNDRLAAYLDK.[V]	3xDeamidated [Q1; Q4; N7]	0.111692	0.00896036	1	1896.9	1															0.002694	0.02782	0.96
KRT5L1	High	[K].QCANLQAAIAEAEER.[G]	1xCarbamidomethyl [C2]	2.55878e-06	0.000102842	8	1673.79	0	40.4	29.2	38.7	53.2	46.4	41.9	26.4	17.8	322.1	320.1	97.1	94.7	134.2	138	0.0001708	4.097e-08	3.57	49.35
KRT5L1	High	[K].QCANLQAAIAEAEERGEMALK.[D]	1xCarbamidomethyl [C2]; 1xGln->pyro-Glu [N-Term]	7.96818e-10	0.000102842	3	2286.09	1									636.2	649				114.8	0.0001622	1.546e-10	4.63	69.35
KRT5L1	High	[K].QCANLQAAIAEAEERGEMALK.[D]	1xCarbamidomethyl [C2]; 1xDeamidated [Q6]; 1xGln->pyro-Glu [N-Term]	4.13387e-06	0.000102842	1	2287.07	1															0.000153	6.687e-08	2.93
KRT5L1	High	[K].QCANLQAAIAEAEERGEMALK.[D]	1xCarbamidomethyl [C2]	6.79124e-05	0.000102842	1	2303.11	1					16.5		37.7		500.6	510.7	78.6	68.4	113.3	74.2	0.000153	4.088e-06	2.93	59.23
KRT5L1	High	[R].GGPGFPVCPPGGIHEVTVNQSLLAPLK.[L]	1xCarbamidomethyl [C8]	4.63211e-07	0.000102842	17	2741.44	0	21.9	22.1	21.8	23.4	26.1	23.9	23.7	26.7	404.9	427.9	104.8	101.9	82.4	88.5	0.000153	1.125e-08	3.2	60.27
KRT5L1	High	[R].GFSSGSAIVGGSGGGTR.[S]		6.26145e-07	0.000102842	15	1453.7	0	23.6	22.4	13.9	15.2	20.9	20.2	31.6	29.3	408.7	407.7	117.8	127	82.5	79.2	0.000153	4.207e-09	2.64	34.81
KRT5L1	High	[R].KSLEPLFETYINNLR.[R]		8.4457e-05	0.000102842	2	1836.99	1									311.2	419.4	152.9	103.5	194	219	0.000153	5.645e-06	2.65	59.3
KRT5L1	High	[K].KQCANLQAAIAEAEER.[G]	1xCarbamidomethyl [C3]	1.69162e-07	0.000102842	2	1801.89	1	63.4	63.9	293	271.7	345.1	297.6	19.9	19.5	11	11.2	3.8				0.0001622	5.033e-08	3.7	43.05
KRT5L1	High	[K].LAELEDALQK.[A]		0.000115509	0.000102842	10	1129.61	0	32	35.1	33.6	35.5	35	37.6	36.7	34.8	289.6	296.3	102.3	106.5	154.8	170.1	0.0002486	5.236e-06	2.43	44.07
KRT5L1	High	[R].AGGGGGFGAGGGFGSR.[S]		2.00112e-06	0.000102842	17	1268.58	0	26.5	26.7	16	17	21.7	21	32.8	33	409	386.3	115.5	119.3	89.9	85.2	0.000192	4.642e-08	2.93	34.76
KRT5L1	High	[K].ADGLADEINFLR.[A]		2.9049e-06	0.000102842	20	1333.67	0	14.2	18.4	24	24.9	23.5	23.2	23.1	24.7	315.2	369.1	107.9	110.1	144.2	177.5	0.0001572	1.135e-07	2.52	59.19
KRT5L1	High	[R].ALYEAELSQMQQQVSDTSVVLSMDNNR.[S]		1.14046e-08	0.000102842	18	3056.43	0	15.3	14.2	12.6	15.7	18	19.2	22.2	22.1	419.2	398.3	147.7	137.8	86.3	71.5	0.000153	1.194e-11	2.71	68.91
KRT5L1	High	[R].ALYEAELSQMQQQVSDTSVVLSMDNNR.[S]	1xDeamidated [Q12]; 1xOxidation [M10]	6.92503e-05	0.000102842	1	3073.41	0															0.0001708	1.995e-06	2	68.88
KRT5L1	High	[R].ALYEAELSQMQQQVSDTSVVLSMDNNR.[S]	1xOxidation [M23]	0.000183718	0.000102842	3	3072.42	0									283.4	538.3	57.1	74.7	136.5	310.1	0.000153	1.835e-05	2.41	65.32
KRT5L1	High	[R].ALYEAELSQMQQQVSDTSVVLSMDNNR.[S]	1xDeamidated [N/Q]	9.96226e-06	0.000102842	4	3057.41	0			373.1						210.3	346.6	241.5	118.5	110		0.000172	9.332e-07	3.09	69.82
KRT5L1	High	[K].WSLLQEQGHTVTR.[K]		1.32488e-06	0.000102842	20	1554.8	0	29.2	32.4	25.4	24.9	29.1	28.9	33.9	34.9	371.5	362.9	109.2	114.7	108.6	94.3	0.0001549	4.74e-08	3.31	41.21
KRT5L1	High	[R].TGAENEFVVLK.[K]		9.35064e-06	0.000102842	14	1206.64	0	22.5	23	23	23.7	25.4	25	33.6	33.9	320.7	338.4	113.3	114.4	141.1	162.1	0.0001858	2.212e-07	3.29	45.57
KRT5L1	High	[R].TGAENEFVVLKK.[D]		2.4837e-05	0.000102842	10	1334.73	1	15.4	19.4			21.5	15.1	40.8	38.4	431.5	440.3	98.8	95.1	92.7	91	0.000153	1.51e-06	2.73	36.77
KRT5L1	High	[R].SLDLNSIIAEVK.[A]		5.52089e-06	0.000102842	26	1301.73	0	23.4	25.4	23.7	24	25.7	23.5	28.1	28	365.6	320.7	112.9	106.7	129.4	162.8	0.0001858	3.319e-07	3.03	64.63
KRT5L1	High	[K].SLEPLFETYINNLR.[R]		1.88557e-06	0.000102842	26	1708.89	0	30	27	23.1	26.5	22	30.3	38.1	35.5	321.8	334.1	105.5	100	147.9	158.4	0.0001153	1.689e-08	3.04	69.9
KRT5L1	High	[K].SKLAELEDALQK.[A]		1.77525e-05	0.000102842	7	1344.74	1	27.3	33.5	13.8	8.6	23.5	25.2	45.5	34.5	381	375.2	119.5	117.1	90.7	104.6	0.000153	5.654e-07	3.35	45.09
KRT5L1	High	[K].SLEPLFETYINNLR.[R]	1xDeamidated [N11]	4.92148e-06	0.000102842	5	1709.87	0		43.2					28.4	46.9	411.8	375.4	133.1	124.3	123.4	113.6	0.000153	5.681e-07	1.83	64.96
KRT5L1	High	[K].DVDGAYMNKVELQAK.[A]		5.59447e-08	0.000102842	2	1680.83	1	156.5				105.3	113.5		212.4	354.5	376.1		81.8			0.000153	1.224e-10	3.37	42.36
KRT5L1	High	[K].YEELQVSAGR.[H]		0.000350345	0.000198672	12	1151.57	0	25.6	29.9	21.4	22.7	25.5	25.5	32.6	31.3	381.1	384.8	107.4	111.1	101.4	99.6	0.0001549	4.575e-05	2.61	34.42
KRT5L1	High	[R].AEAEAWYQNK.[Y]		0.000306014	0.000198672	6	1209.55	0	36.9	34.5	34	32.1	36.1	33.3	32	31.6	362.6	322.7	119.9	120.3	125.6	78.4	0.000153	5.398e-05	2.51	33.44
KRT5L1	High	[R].GVSSSTGGSVR.[I]		0.000732837	0.000252724	7	993.496	0	27.9	19.3	18.8	13.3	22.6	26.5	23.6	24.8	446.2	369.8	113.9	105.4	97.8	90.3	0.0002498	0.0001713	1.94	18.29
KRT5L1	High	[R].SRAEAEAWYQNK.[Y]		0.0013525	0.000252724	21	1452.69	1	26.4	24.5	17.6	17.1	27.8	28	34	30	483.4	404	106.7	90.9	66	43.5	0.0002416	0.0003852	3.08	28.75
KRT5L1	High	[R].SMQDMVEDFK.[N]		0.000561682	0.000252724	9	1229.52	0	23.7	19.2	19.8	20	18.3	19.8	25.3	27.7	395.9	349	136.3	135.2	116.4	93.5	0.0001153	0.0001698	2.27	49.79
KRT5L1	High	[K].LDIDPEIQK.[V]		0.00173971	0.000335317	13	1070.57	0	30.1	35.3	29.7	30.7	28.1	31.3	34.5	35.9	352	351.8	108	103.1	109.6	120	0.0002498	0.0006009	1.81	42.9
KRT5L1	High	[R].QLDSLMGER.[G]	1xGln->pyro-Glu [N-Term]	0.00196913	0.000409915	6	1031.48	0									375.7	382.1	144.3	197.9	163.4	136.5	0.0001708	0.0005039	1.89	56.51
KRT5L1	High	[K].SLEPLFETYINNLRR.[Q]		0.00277231	0.00048197	6	1864.99	1	11	13	9.9	11.1	15	16.2	32.1	22.5	399.9	406.5	110.8	119.7	106.9	125.3	0.0003172	0.0007966	1.67	62.49
KRT5L1	High	[R].SSFSSVSVSR.[V]		0.00283948	0.00048197	8	1042.52	0	24.1	28.2	17.7	17.2	23.6	22.1	31.9	32.4	393	412	111.7	116.8	87.1	82.3	0.0003157	0.001121	1.88	31.71
KRT5L1	High	[R].AEAEAWYQNK.[Y]	1xDeamidated [N9]	0.00335295	0.000612087	2	1210.54	0															0.0001572	0.0009447	2.45	35.62
KRT5L1	High	[K].QCANLQAAIAEAEERGEMALK.[D]	1xCarbamidomethyl [C2]; 1xDeamidated [Q1]	0.00496467	0.000664107	4	2304.1	1	36.8	61.4	78.4	111.7	112.8	107.3	60.2	75.9			158.5	200.1	236.8	160.2	0.0001153	0.00159	2.23	59.24
KRT5L1	High	[R].QLDSLMGER.[G]		0.00754167	0.000948184	9	1048.51	0	20.2	19.9	17.3	14.3	29.6	21.4	32.6	28.5	434	395.3	129	115.7	78.9	63.4	0.0002909	0.003271	2.12	39.18
KRT5L1	High	[K].DVDGAYMNK.[V]		0.00710823	0.000948184	2	1012.44	0		15.1			36.2	28.4	32.6	30.3	452.8	455.1	131.5	105	52.6	60.2	0.0005321	0.003142	1.6	28.81
KRT5L1	High	[R].LRNEIESVK.[K]		0.00887453	0.00100538	12	1087.61	1	31.3	28.3	35.8	33	39.6	38	29	33	372.7	338.3	106.8	99.4	110.7	104.1	0.0002076	0.003007	2.62	24.26
KRT5L1	High	[R].GGPGFPVCPPGGIHEVTVNQSLLAPLK.[L]	1xCarbamidomethyl [C8]; 1xDeamidated [Q/N]	0.00973268	0.00106075	7	2742.43	0									539.7	507.5	185.9	166.8			0.0003915	0.004125	1.55	62.44
KRT5L1	High	[R].QLDSLMGER.[G]	1xOxidation [M6]	0.011031	0.0011189	8	1064.5	0					22.8		28	33.6	344.3	376.7	138	128	158.3	170.2	0.0003915	0.004629	1.62	29.71
KRT5L1	High	[R].LRNEIESVKK.[Q]		0.0114584	0.0011189	12	1215.71	2	39.6	33.5	28.9	22.9	33.3	31.8	29.1	37.1	394.2	352.2	106.9	102.7	94.3	93.6	0.0002909	0.004957	2.7	20.67
KRT5L1	High	[R].SMQDMVEDFK.[N]	1xOxidation [M]	0.0153224	0.0013013	3	1245.51	0									434.1	345.5	151.8	103.7	198.8	166.2	0.0008888	0.005734	1.39	42.18
KRT5L1	High	[R].ISLGGLR.[S]		0.111008	0.00896036	7	715.446	0	25.9	33.6	22.3	28.1	26.4	26.7	29.3	33	301.5	298	135.5	139.1	143	157.5	0.002761	0.03179	1.37	39.04
KRT5L2	High	[K].GRLEGELVNTQYLVEDFKK.[K]	1xDeamidated [N/Q]	6.35506e-05	0.000102842	3	2239.16	2															0.000172	9.866e-06	4.23
KRT5L2	High	[K].GRLEGELVNTQYLVEDFKK.[K]		3.14044e-07	0.000102842	11	2238.18	2	136.3	133.8	281.3	311.8	219.1	195.2	60.3	62.2							0.0001864	6.442e-08	4.98	51.5
KRT5L2	High	[K].GRLEGELVNTQYLVEDFK.[K]		6.1629e-07	0.000102842	4	2110.08	1	83.5	80.8	359.8	435.5	189.7	250.7									0.000192	4.535e-08	3.91	56.35
KRT5L2	High	[R].SGFSAASAIVPGTCR.[T]	1xCarbamidomethyl [C14]	6.36741e-06	0.000102842	13	1480.72	0	100.7	106.4	273	295.1	232.3	226.4	51	51.5	22.3	23.7	5.5	6	3	3.2	0.0001572	7.3e-08	3.01	46.35
KRT5L2	High	[K].LAELEDALQQAK.[A]	1xDeamidated [Q9]	7.11448e-06	0.000102842	2	1329.69	0					1400										0.0001864	1.988e-06	2.37	49.2
KRT5L2	High	[K].LAELEDALQQAK.[A]		7.45513e-07	0.000102842	25	1328.71	0	107.8	119.1	285.4	348.4	221.4	220.7	38.4	36.9	5.9	6	2.6	2.8	2.3	2.3	0.0001705	1.905e-08	3.2	47.68
KRT5L2	High	[R].LAGDGVPVNISVTR.[T]		8.39697e-07	0.000102842	28	1397.77	0	107.5	117.2	292.9	304.3	227.2	225.8	45.4	44	12.1	11.6	4.1	3.9	2	2.1	0.0001549	1.256e-08	2.89	47.34
KRT5L2	High	[R].NNLEPLFETYINNLR.[M]		1.38945e-06	0.000102842	22	1849.94	0	117.3	108.7	305.4	297.1	174.9	225.2	61.7	61.3	12.9	15.1	6.7	6.9	3.7	3.3	0.0002048	1.752e-08	2.55	69.74
KRT5L2	High	[R].NNLEPLFETYINNLR.[M]	1xDeamidated [N]	1.24343e-06	0.000102842	16	1850.93	0	87.3	93.6	308.8	335.6	240.2	269.4	40.8	24.3							0.000172	6.75e-08	2.27	64.38
KRT5L2	High	[R].LEGELVNTQYLVEDFKK.[K]		4.38194e-07	0.000102842	10	2025.05	1	109.8	108.6	332.1	322.5	188	198	48.8	45.6	12.4	11.4	6.7	6.7	6	3.6	0.000192	5.986e-09	4.27	54.48
KRT5L2	High	[R].LEGELVNTQYLVEDFK.[K]		3.06659e-07	0.000102842	14	1896.96	0	80.6	87.8	320.1	335.7	245.3	234.1	35.6	37.2		8.4	7.5	7.6			0.000192	3.697e-09	2.7	61.89
KRT5L2	High	[R].VGGCNAGSGFAR.[V]	1xCarbamidomethyl [C4]	2.81421e-06	0.000102842	14	1152.52	0	96.3	92.5	293.4	261.1	252.6	229.9	53.6	53.3	24.7	26.2	6.5	5.6	2.2	2.1	0.0001549	3.007e-08	2.88	25.67
KRT5L2	High	[K].AAIADAEERGEIALKDAK.[A]		8.95203e-06	0.000102842	13	1870.99	2	131.6	160.1	218.8	238.5	268.5	268.2	47.4	49.8		17					0.0001705	5.202e-07	2.75	40.95
KRT5L2	High	[K].AAIADAEERGEIALK.[D]		0.000244496	0.000102842	5	1556.83	1	137.8	155.4	253.7	295	209.2	213.5	58.3	57.7	5.7	8.9			2	2.7	0.0002048	1.733e-05	2.12	39.53
KRT5L2	High	[K].ADALTEEINFLR.[A]		6.62477e-06	0.000102842	17	1391.72	0	98.3	102	304.1	339.6	206.6	224.5	44.8	45.5	7.8	8.8	5.5	5	3.2	4.4	0.0001705	3.472e-07	2.63	60.14
KRT5L2	High	[R].ALYEAELSQMQTQISDTSVVLTMDNNR.[N]	1xDeamidated [Q]	1.16256e-05	0.000102842	4	3058.43	0															0.000192	6.875e-07	2.45
KRT5L2	High	[R].ALYEAELSQMQTQISDTSVVLTMDNNR.[N]		4.2651e-09	0.000102842	16	3057.45	0	133.9	126.2	317.8	305.1	181.3	212.8	48.2	52.4	10.4	9.8			2.2		0.0001572	3.539e-10	2.14	71.5
KRT5L2	High	[K].AKLAELEDALQQAK.[A]		4.34538e-05	0.000102842	8	1527.84	1	139.5	155.5	203.7	225.3	211.2	235	86.5	105.7	17.2	20.2					0.000192	4.682e-06	3.57	47.09
KRT5L2	High	[R].TTVGSGYGGGSNLSMGGGMCSMGNNYSCSGPGGSSALGGGSSSSVK.[F]	2xCarbamidomethyl [C20; C28]	1.83985e-09	0.000102842	2	4222.75	0	186.3	177.4	386.4	121.5	310.4	218									0.0001549	1.742e-11	3.57	50.7
KRT5L2	High	[R].TTVGSGYGGGSNLSMGGGMCSMGNNYSCSGPGGSSALGGGSSSSVK.[F]	2xCarbamidomethyl [C20; C28]; 1xDeamidated [N]	6.94735e-06	0.000102842	6	4223.73	0	104.6	98.8	286.4	519.8	142.2	143.9	57.4	47							0.0001572	6.084e-08	2.78	50.7
KRT5L2	High	[R].TTVGSGYGGGSNLSMGGGMCSMGNNYSCSGPGGSSALGGGSSSSVK.[F]	2xCarbamidomethyl [C20; C28]; 2xDeamidated [N12; N24]	1.42741e-09	0.000102842	1	4224.72	0															0.0001705	4.601e-12	2.34
KRT5L2	High	[R].TTVGSGYGGGSNLSMGGGMCSMGNNYSCSGPGGSSALGGGSSSSVK.[F]	2xCarbamidomethyl [C20; C28]; 1xDeamidated [N]; 1xOxidation [M]	1.80244e-07	0.000102842	3	4239.73	0	88	91.8	425	392.3	114.6	288.4									0.000172	5.864e-09	3.66	50.7
KRT5L2	High	[R].TTVGSGYGGGSNLSMGGGMCSMGNNYSCSGPGGSSALGGGSSSSVK.[F]	2xCarbamidomethyl [C20; C28]; 2xDeamidated [N24; N]; 1xOxidation [M]	3.53152e-08	0.000102842	2	4240.71	0	435.4	309.2			540.5			114.9							0.0001549	4.442e-11	3.84	50.7
KRT5L2	High	[R].TIAENEFVTLKK.[D]		0.00014422	0.000102842	13	1392.77	1	132.6	136.4	237.3	253.5	225.9	232.4	77.9	84.4	9.2	10.3					0.0001705	2.188e-05	2.43	39.63
KRT5L2	High	[R].TIAENEFVTLK.[K]		0.00016848	0.000102842	12	1264.68	0	120	127.7	285.1	303.2	204.8	214.6	56.5	57.3	9.8	9.9	5.8	5.3			0.0001572	5.161e-05	2.3	47.44
KRT5L2	High	[K].KDVDASYMNK.[V]	1xOxidation [M8]	0.00041068	0.000198672	5	1186.54	1	156.5	118.3	330.5	266	207	213.2	46.5	50.1		12					0.0001572	3.941e-05	2.08	18.31
KRT5L2	High	[K].GRLEGELVNTQYLVEDFK.[K]	1xDeamidated [Q11]	0.000995364	0.000252724	1	2111.07	1		781.9						618.1							0.0001572	0.0001757	2.48	56.33
KRT5L2	High	[R].MQLNSLLSDK.[G]	1xOxidation [M1]	0.00152183	0.000252724	2	1164.59	0	100.1		276.2	307.9	382.5	193.5	139.8								0.000172	0.0006508	1.64	41.68
KRT5L2	High	[R].MQLNSLLSDK.[G]		0.000664284	0.000252724	8	1148.6	0	121.2	124	293.9	287	214.5	199.9	58.4	59	11.3	11.8	6.5	5.6	3.4	3.3	0.0001549	0.0001329	2.01	48.4
KRT5L2	High	[R].VGGCNAGSGFAR.[V]	1xCarbamidomethyl [C4]; 1xDeamidated [N5]	0.0010071	0.000252724	2	1153.51	0	90.5	82.8	309.8	262.4	283.7	262.7	45.6	43.3	9.8	9.5					0.0001864	0.0005468	2.4	28.86
KRT5L2	High	[K].WSLLQEQGMK.[T]		0.000686272	0.000252724	7	1219.61	0															0.0001572	0.0001717	2.2	48.68
KRT5L2	High	[K].WSLLQEQGMK.[T]	1xOxidation [M9]	0.000640797	0.000252724	10	1235.61	0	89.2	117.3	335.8	301	234.1	246.9	34.8	33.6	7.3						0.000172	0.000222	2.33	45.06
KRT5L2	High	[K].KDVDASYMNK.[V]		0.00104748	0.000252724	2	1170.55	1															0.000192	0.0002741	1.9	22.33
KRT5L2	High	[R].ALYEAELSQMQTQISDTSVVLTMDNNR.[N]	2xDeamidated [Q9; N26]	0.00117625	0.000252724	1	3059.42	0															0.0001864	0.0006408	1.63
KRT5L2	High	[R].SVTRVGGCNAGSGFAR.[V]	1xCarbamidomethyl [C8]; 1xDeamidated [N9]	0.0011715	0.000252724	9	1596.75	1	68.3	98.1	329.4	358.6	265.5	262.6	17.5								0.0001549	0.0003201	1.83	33.89
KRT5L2	High	[R].VGGGFGSR.[S]		0.00231929	0.000409915	9	736.374	0	107.7	93.4	314.1	262.2	243.8	239.1	46.4	44.4	18.6	17.7	4.9	4.5	1.8	1.6	0.0001549	0.0008127	1.69	21.73
KRT5L2	High	[K].AAIADAEER.[G]		0.00211638	0.000409915	10	945.464	0	125.4	105.3	387.7	337.7	185	183.7	26.9	29.4	5.3	5	2.3	2.2	2.3	1.9	0.0001572	0.0005238	1.76	22.79
KRT5L2	High	[K].WSLLQEQGMK.[T]	1xDeamidated [Q7]	0.00378608	0.000612087	2	1220.6	0	157		157	181.5	489.4	415.2									0.0006395	0.001741	1.85	49.97
KRT5L2	High	[K].VELQAKADALTEEINFLR.[A]		0.00345514	0.000612087	24	2060.1	1	38.2	14.9	19.7	81.5	86.2	42.8	42.6	82.4	127.6	35.3	307.3	235.6	223.1	62.7	0.0001549	0.001325	1.81	75.64
KRT5L2	High	[R].SLYNFGGCK.[R]	1xCarbamidomethyl [C8]	0.00694303	0.000883674	6	1045.48	0	150.8	167	424.6	462.5			68.1	70.2	25.8	28.4			2.6		0.0006924	0.002641	1.79	39.13
KRT5L2	High	[R].VGGCNAGSGFARVGGGFGSR.[S]	1xCarbamidomethyl [C4]; 1xDeamidated [N5]	0.0108241	0.00106075	2	1870.86	1			387.1	389.8	320.3	302.9									0.0005921	0.002951	1.85	44.86
KRT5L2	High	[K].TVRNNLEPLFETYINNLR.[M]	1xDeamidated [N]	0.0171317	0.00135431	2	2207.15	1			364.8	319.2	283.7	432.3									0.0006914	0.004314	2.01	66.05
KRT5L2	High	[R].ALYEAELSQMQTQISDTSVVLTMDNNR.[N]	1xOxidation [M]	0.0342642	0.00287423	3	3073.45	0	162.1	106.3		555.1	206.1	216.1	33.2	69.5	51.6						0.001193	0.01004	1.38	68.88
KRT5L2; KRT5L1	High	[K].YEDEINR.[R]		0.00961287	0.00106075	4	938.421	0	59.8	55.1	229.6	177.5	149.7	133.5	22.8		137.5	149.8	60.5	50.3	83.6	90.2	0.0006924	0.00341	1.47	23.92
KRT5L2; KRT5L3	High	[KR].YEELQATAGR.[H]		0.000681314	0.000252724	11	1137.55	0	114.4	113.6	195.2	194.4	142.4	165.7	82.9	78		82.5		108.7	60.3	62	0.0001864	0.0003545	2.35	29.36
KRT5L2; KRT5L3	High	[K].QEISELNR.[H]		0.00328691	0.000612087	13	988.506	0	113.2	99.3	344.6	286.4	229.2	218.3	41.3	38.5	9.2	9.5	3.5	2.8	2.2	2.1	0.0002909	0.001285	1.74	27.84
KRT5L2; KRT5L3	High	[KR].YEELQATAGRHGDDLR.[S]	1xDeamidated [Q5]	0.00554842	0.000664107	12	1831.86	1	126.3	117.6	307.7	336.9	230.5	234.7	22.4	23.9							0.0004239	0.002316	1.85	34.11
KRT5L3	High	[R].LDALLEEIDFLR.[A]		9.48747e-05	0.000102842	4	1446.78	0	92.5	76.4	113.8	71.5	51.3		246.3	456.7	164.1	127.3					0.000153	6.739e-06	1.85	74.27
KRT7	High	[R].GGLALGAGMGSGALGFSSGGSTK.[S]		6.88667e-07	0.000102842	1	1939.95	0	207.6	194.1	293.4	307	175.8	222.1									0.0001549	3.684e-09	2.5	54.42
KRT7	High	[R].ISLGGSSSYSVR.[S]		0.000243601	0.000102842	4	1212.62	0	162.3	185.3	263.8	301.4	193.4	199.5	47.3	47							0.0001549	3.863e-05	2.94	39.02
KRT7	High	[R].LAGDGVGSVNISMVSSSGGGSSGFLGGGVR.[G]		5.44997e-07	0.000102842	4	2668.3	0	141	181	324.4	334.8	176.2	242.5									0.0001864	1.181e-07	2.67	59.6
KRT7	High	[K].MEAAIAEAEERGELAVK.[D]		1.00415e-05	0.000102842	3	1816.91	1				1400											0.000192	4.071e-07	1.77	45.32
KRT7	High	[K].VDALTDELNFLR.[SA]		2.24497e-06	0.000102842	10	1405.73	0	151.5	155.3	310	308.1	153.1	183.3	43.3	43.7				22.8		28.9	0.000172	1.424e-07	2.88	67.19
KRT7	High	[K].AGGFGSSSLYNLGSANK.[R]		2.1041e-05	0.000102842	5	1629.79	0	212.5	213.9	286.9	346.8	139.4	148.6	23.6	28.3							0.0001572	2.027e-06	2.04	47.44
KRT7	High	[R].AEAESWYQSK.[F]		0.00038408	0.000198672	6	1198.54	0	166	170.6	359	345.9	144.8	213.7									0.0001549	5.337e-05	2.7	32.65
KRT7	High	[K].LEELEAALQK.[A]		0.000359139	0.000198672	7	1143.63	0	149.5	167.3	314	342.1	159.5	166.1	43.7	40.6	17.3						0.0001572	7.957e-05	3.13	44.04
KRT7	High	[K].FEALQVTAGK.[H]		0.000307111	0.000198672	7	1063.58	0	178.6	183.7	281.6	332.6	174.1	175.7	35.2	35.5			3.1				0.0001572	5.179e-05	1.87	40.09
KRT7	High	[R].LAGDGVGSVNISMVSSSGGGSSGFLGGGVR.[G]	1xDeamidated [N10]	0.000319418	0.000198672	1	2669.28	0															0.000192	4.833e-05	2.8
KRT7	High	[K].SYTVTTTSSTR.[S]		0.00138681	0.000252724	8	1203.59	0	172.2	178.4	292.5	258.9	197.1	174.4	48.2	55.6			9.2	13.4			0.000172	0.0005863	1.92	24.76
KRT7	High	[K].MEAAIAEAEER.[G]	1xOxidation [M1]	0.00302357	0.000612087	3	1235.56	0			502	569.4	328.6										0.0005947	0.001312	1.96	29.3
KRT7	High	[K].MEAAIAEAEER.[G]		0.00462544	0.000664107	4	1219.56	0	80.8	97.4	172.1	178.8	129.9	149.9	35.8	59.1	71.1	94.9	117.8	119.8		92.7	0.0001549	0.001838	2.21	41.41
KRT7	High	[R].LQGEIENAK.[A]		0.00583814	0.000664107	6	1001.53	0	200.2	163.5	333.6	285.8	182.3	169.9	32.1	32.7							0.0006998	0.002375	1.77	23.3
KRT7	High	[R].SRAEAESWYQSK.[F]		0.0080062	0.00100538	7	1441.67	1	184.9	164.1	279.9	250.8	266.7	235.5	18.1								0.0006998	0.002956	2.85	27.96
KRT7	High	[K].WSLLQDQK.[T]		0.0113859	0.0011189	6	1017.54	0	169.3	194.7	295.4	315.7	176.4	173.9	35.3	39.2							0.0006914	0.003091	2.21	44.82
KRT7	High	[R].AKLEELEAALQK.[A]		0.0129403	0.00117668	6	1342.76	1	211.3	176	290.8	287.3	198.2	173.5	32.1	30.7							0.0006998	0.004156	2.39	45.41
KRT7	High	[K].NEITEINR.[V]		0.030389	0.00251521	2	988.506	0	165.3	157.6	280.8	263.7	183.5	180	34.3	32.9	22.4	21.4	16.6	17.5	12.2	11.8	0.001122	0.008508	2.19	29.12
KRT7; KRT8	High	[K].TLNNRFASFIDK.[V]	1xDeamidated [N]	0.000380035	0.000198672	6	1426.73	1	80.1	85.4	373.3	372.3	245.4	243.4									0.0001864	0.0001752	2.03	53.29
KRT78L1	High	[R].GPAGNAGGFSSHSLYSLGGCK.[S]	1xCarbamidomethyl [C20]; 1xDeamidated [N5]	1.90495e-12	0.000102842	29	2024.91	0	92.9	95.7	313.6	321.3	259.2	263.6	24.9	24.5			1.4	1.6	0.5	0.8	0.0001549	2.599e-16	4.3	46.79
KRT78L1	High	[R].GPAGNAGGFSSHSLYSLGGCK.[S]	1xCarbamidomethyl [C20]	5.8892e-13	0.000102842	51	2023.93	0	94.3	110.1	305.5	316.5	257.5	240.5	30.1	30.5	0.8	0.6	5	2.2	6.3	0.3	0.0001572	2.249e-17	5.26	42.96
KRT78L1	High	[R].GSCSTGGAGFCYSLGGGGFSSGTGSSVVVGSGGVLKNSSVSAR.[R]	2xCarbamidomethyl [C3; C11]; 1xDeamidated [N37]	0.000102502	0.000102842	2	3959.81	1	165.4	173.8	196.7	291.7		225.3				114.5	112.7	120			0.000192	9.527e-06	2.31	55.1
KRT78L1	High	[R].GSCSTGGAGFCYSLGGGGFSSGTGSSVVVGSGGVLK.[N]	2xCarbamidomethyl [C3; C11]	3.1347e-13	0.000102842	23	3257.48	0	119.4	133.7	302	331.2	216.7	242.9	22.7	26.9				4.4			0.0001705	6.292e-17	4.12	58.96
KRT78L1	High	[K].QCESVQSSIADAEQR.[G]	1xCarbamidomethyl [C2]; 1xGln->pyro-Glu [N-Term]	3.96834e-07	0.000102842	10	1690.73	0	91.2	111.1	331.4	372.8	214	233.5	19.9	21.8	1.3		1.5	1.6			0.0001549	1.808e-09	3.11	46.62
KRT78L1	High	[K].QCESVQSSIADAEQR.[G]	1xCarbamidomethyl [C2]	1.43542e-08	0.000102842	34	1707.76	0	106.8	101.4	357.1	368.7	212.1	207.7	21.7	21.2			1.4	1.4	0.1	0.4	0.0001549	1.297e-09	3.16	36.63
KRT78L1	High	[K].QCESVQSSIADAEQR.[G]	1xCarbamidomethyl [C2]; 1xDeamidated [Q]	1.6453e-07	0.000102842	19	1708.74	0	65.8	69.6	214.5	249.6	384.8	385.1	18.2	12.4							0.0001549	4.375e-10	3.23	37.32
KRT78L1	High	[K].QCESVQSSIADAEQRGELALK.[D]	1xCarbamidomethyl [C2]; 1xGln->pyro-Glu [N-Term]	1.08746e-08	0.000102842	7	2302.1	1	84	89.9	267.2	308.7	308.3	341.9									0.000172	1.695e-10	4.75	56.55
KRT78L1	High	[K].QCESVQSSIADAEQRGELALK.[D]	1xCarbamidomethyl [C2]	1.35472e-07	0.000102842	14	2319.12	1	124.8	113.4	270.2	264.5	278.8	286.5	24.2	31.5			3.2	2.8			0.0001549	3.285e-10	3.6	49.96
KRT78L1	High	[K].QCESVQSSIADAEQRGELALKDAR.[D]	1xCarbamidomethyl [C2]; 1xDeamidated [Q6]; 1xGln->pyro-Glu [N-Term]	7.48647e-05	0.000102842	2	2645.25	2															0.0001549	4.05e-06	2.73
KRT78L1	High	[K].QCESVQSSIADAEQRGELALKDAR.[D]	1xCarbamidomethyl [C2]	7.17238e-05	0.000102842	6	2661.29	2	138.7	119.4	225.8	221.1	307.9	320.1	31.9	35.2							0.000192	5.849e-06	2.28	51.06
KRT78L1	High	[K].SFQDMVEDFK.[T]		0.0002141	0.000102842	24	1245.55	0	78.3	71.3	375.4	367.2	225.9	229.2	23.9	23.1	0.4	0.3	2.1	2.2	0.4	0.4	0.0001549	6.125e-05	2.25	55.01
KRT78L1	High	[K].SFQDMVEDFK.[T]	1xOxidation [M5]	0.000241821	0.000102842	51	1261.54	0	70.7	84.5	334.3	424.6	197.9	227.3	18.9	24.4	2.8	1.7	3.7		4.7	4.3	0.000192	8.235e-05	1.21	46.08
KRT78L1	High	[K].SFQDMVEDFKTK.[Y]		0.000180979	0.000102842	4	1474.69	1	130.1	79.4	320.3	296.8	308	265.4									0.0001549	1.574e-05	2.67	49.68
KRT78L1	High	[K].GFSSSSACLGGK.[N]	1xCarbamidomethyl [C8]	5.005e-05	0.000102842	19	1157.53	0	105.7	95	351.2	319.9	242	237.7	22.8	21.7	0.5	0.5	1.6	1.5			0.0001549	2.206e-06	2.38	29.96
KRT78L1	High	[R].GCRGPAGNAGGFSSHSLYSLGGCK.[S]	2xCarbamidomethyl [C2; C23]; 1xDeamidated [N8]	0.000198002	0.000102842	2	2398.07	1			417.9	357.2	330.2	294.7									0.000172	4.51e-05	2.32	44.17
KRT78L1	High	[K].LLQEQSPTTSTRSLDPYFEAYISR.[L]	1xDeamidated [Q]	6.97926e-05	0.000102842	5	2803.38	1	50	19.5	370.9	302.4	251.4	203.2	50.2	60.6	26.7	32.1		14		19	0.0001549	3.622e-06	3.58	63.74
KRT78L1	High	[K].LLQEQSPTTSTR.[S]	1xDeamidated [Q]	0.000154433	0.000102842	9	1361.69	0	61.5	58.9	197	198.8	413.3	411.4	29.1	30.1							0.0001705	2.404e-05	2.91	30.18
KRT78L1	High	[K].LLQEQSPTTSTR.[S]		3.52771e-05	0.000102842	52	1360.71	0	103.2	95.2	337.6	304.5	250.9	251	24.8	25.1	1.1	1.1	2.2	2.1	0.6	0.4	0.0001549	1.298e-06	2.56	28.55
KRT78L1	High	[K].KQCESVQSSIADAEQRGELALK.[D]	1xCarbamidomethyl [C3]	4.31615e-09	0.000102842	14	2447.22	2	111.2	111.7	258.1	253.2	297.2	297.1	36.7	34.8							0.0001572	6.871e-13	4.97	45.94
KRT78L1	High	[K].KQCESVQSSIADAEQR.[G]	1xCarbamidomethyl [C3]; 1xDeamidated [Q]	7.814e-05	0.000102842	5	1836.84	1	62.5	67.1	206.2	201.9	409.9	421.1	16.5	14.6							0.0001549	1.071e-05	3.77	31.24
KRT78L1	High	[K].KQCESVQSSIADAEQR.[G]	1xCarbamidomethyl [C3]	5.89464e-10	0.000102842	29	1835.86	1	113.5	107.6	353.8	323.3	221.7	223.4	27.1	26.6			1.4	1.5			0.0001549	1.009e-13	3.55	30.66
KRT78L1	High	[R].NLYETELCQMQK.[T]	1xCarbamidomethyl [C8]	1.37824e-05	0.000102842	28	1556.71	0	91.8	87.3	350.6	338.2	239.8	237.3	25.7	24.8	0.3	0.3	1.7	2	0.3		0.0001858	7.885e-07	2.27	46.31
KRT78L1	High	[R].NLYETELCQMQK.[T]	1xCarbamidomethyl [C8]; 1xDeamidated [Q/N]	7.48647e-05	0.000102842	9	1557.69	0	68.6	61.3	216.4	233.4	406.8	401.5	12.1								0.0001549	4.871e-06	3.12	48.38
KRT78L1	High	[R].NLYETELCQMQK.[T]	1xCarbamidomethyl [C8]; 1xOxidation [M10]	6.33028e-05	0.000102842	44	1572.7	0	64.5	89.1	314.7	373.7	231.2	248.2	24.8	21.2	5.9	6.2	10.3	10.2			0.0001549	3.426e-06	2.87	39.52
KRT78L1	High	[K].KDVDGVYMNK.[V]	1xOxidation [M8]	0.000109871	0.000102842	23	1184.56	1	107.7	90.4	377.7	316.5	223.5	220.6	29.4	28.2	1.5	1.8	1.2	1.6			0.0001572	8.831e-06	2.43	20.48
KRT78L1	High	[K].KDVDGVYMNK.[V]		2.78482e-05	0.000102842	12	1168.57	1	138.4	109.2	376.1	297.9	231.8	189.2	26.6	30.8							0.0002048	1.211e-06	2.59	24.74
KRT78L1	High	[K].KGFSSSSACLGGK.[N]	1xCarbamidomethyl [C9]	4.58817e-08	0.000102842	16	1285.62	1	170.4	143.1	305	252.4	242	216.3	30.3	36.9			1.7	1.9			0.0001549	6.56e-11	2.53	24.09
KRT78L1	High	[K].LDSLADELNFLR.[N]	1xDeamidated [N9]	2.03311e-06	0.000102842	9	1406.72	0	74.6	34.8	311.2	347.8	294.8	298.8	26.4	11.5							0.000192	5.575e-08	2.18	63.65
KRT78L1	High	[K].LDSLADELNFLR.[N]		9.91875e-07	0.000102842	58	1405.73	0	69.9	73.8	371.6	354.4	232.6	243.2	24.1	25.3	0.3	0.3	1.8	2	0.4	0.4	0.0001549	3.174e-08	3.26	67.18
KRT78L1	High	[R].MSGECQSNVSISVVGGSSSIGGGYGGGLCLGGGLGFGSGSGR.[G]	2xCarbamidomethyl [C5; C29]	2.02506e-06	0.000102842	28	3865.75	0	169.6	14.6	496.4	153.3	171	123.9	43	33.7			97.1	97.4			0.0001549	1.841e-08	1.36	66.42
KRT78L1	High	[R].MSGECQSNVSISVVGGSSSIGGGYGGGLCLGGGLGFGSGSGR.[G]	2xCarbamidomethyl [C5; C29]; 1xDeamidated [N/Q]	3.0372e-05	0.000102842	26	3866.74	0	168.5	74.5	478.2	164.8	248.1	81.9	45	40.8	31.5	22.5				44.2	0.0001549	1.039e-06	2	70.52
KRT78L1	High	[R].MSGECQSNVSISVVGGSSSIGGGYGGGLCLGGGLGFGSGSGR.[G]	2xCarbamidomethyl [C5; C29]; 2xDeamidated [Q6; N8]	1.16717e-05	0.000102842	2	3867.72	0		98.8	1301.2												0.000172	1.143e-06	2.22	70.33
KRT78L1	High	[R].MSGECQSNVSISVVGGSSSIGGGYGGGLCLGGGLGFGSGSGR.[G]	2xCarbamidomethyl [C5; C29]; 1xDeamidated [N8]; 1xOxidation [M1]	2.31732e-06	0.000102842	11	3882.73	0	191	104.8	411.2	98.2	305.3	165.1	82	42.5							0.000172	1.48e-07	3.49	70.55
KRT78L1	High	[R].CLDLDSIIAEVK.[A]	1xCarbamidomethyl [C1]	1.25333e-06	0.000102842	95	1375.71	0	79.8	74.8	374.8	335.7	256.2	230.2	21.6	21.7	0.7	0.6	1.7	1.5	0.3	0.3	0.0001549	1.136e-08	2.63	66.86
KRT78L1	High	[K].ADLAQQLRDYQELMNVK.[L]		1.18096e-06	0.000102842	8	2035.03	1		84.2	339.6	304	343.6	328.6									0.0001864	2.762e-07	2.97	55.31
KRT78L1	High	[R].TAAENDFVLLK.[K]		5.62938e-05	0.000102842	16	1220.65	0	84	87	367.2	383	217	210.8	23.6	21.5	0.4	0.3	2.2	2.1	0.5	0.7	0.0002634	4.394e-06	2.27	49.28
KRT78L1	High	[R].TAAENDFVLLK.[K]	1xDeamidated [N5]	4.50176e-05	0.000102842	8	1221.64	0	71.4	67.8	341.5	359.3	238.7	243.5	25.2	25.7	4.1		4.4	3	9.3	6.2	0.0001549	1.342e-05	2.54	50.25
KRT78L1	High	[R].TAAENDFVLLKK.[D]		1.21911e-05	0.000102842	17	1348.75	1	80.4	87	303.1	338.6	264.7	266.6	28.6	27.7		0.3	1.1	1.3	0.3	0.3	0.0001705	1.221e-06	2.93	40.62
KRT78L1	High	[R].TAAENDFVLLKK.[D]	1xDeamidated [N5]	6.58244e-05	0.000102842	8	1349.73	1	111.7	83.4	285.2	325.4	290.9	303.4									0.000192	5.194e-06	2.67	41.69
KRT78L1	High	[R].SLDPYFEAYISR.[L]		1.71998e-05	0.000102842	44	1460.71	0	62	64.7	373.2	355.5	260.5	234.3	22.3	21.4	0.4	0.4	2.4	2.2	0.4	0.5	0.0001549	4.448e-07	2.74	57.55
KRT78L1	High	[K].EVTINQSLLTPLHLEIDPEIQK.[V]	1xDeamidated [N/Q]	7.71386e-08	0.000102842	19	2531.36	0	101.8	109.8	392.4	420.6	163.8	163.2	22.8	25.7							0.0001705	9.314e-10	3.91	69.07
KRT78L1	High	[K].EVTINQSLLTPLHLEIDPEIQK.[V]		2.14412e-10	0.000102842	70	2530.38	0	81.9	168	308.5	378.4	128.2	271.8	31.3	25.1	0.5	0.5	2.7	2.3	0.4	0.4	0.0001572	3.936e-14	3.8	65.93
KRT78L1	High	[R].SRLEAEAWYQSK.[Y]	1xDeamidated [Q10]	4.26084e-05	0.000102842	2	1468.71	1					694.4	705.6									0.0001864	1.434e-05	2.83	38.13
KRT78L1	High	[R].SRLEAEAWYQSK.[Y]		0.000138826	0.000102842	47	1467.72	1	104.1	113.3	307.4	311.6	248.1	254	28.7	28	0.5	0.4	1.7	1.8	0.2	0.1	0.0001572	1.242e-05	2.75	36.85
KRT78L1	High	[K].STALGGFGAGGICR.[G]	1xCarbamidomethyl [C13]	2.50855e-06	0.000102842	23	1323.65	0	88.3	95.1	329.5	339	252.2	242.4	23.9	23.5	0.5	0.5	2.2	2.2	0.3	0.4	0.0002048	2.965e-08	2.67	44.69
KRT78L1	High	[R].DKLTELETALKK.[A]		1.2143e-05	0.000102842	27	1388.8	2	111.9	122.3	317.4	347.3	216.8	228.8	26.2	25.3	0.3	0.3	1.4	1.2	0.4	0.3	0.0001705	7.774e-07	2.8	43.92
KRT78L1	High	[K].TVSDTSVVLSMDNNR.[C]	1xOxidation [M11]	9.29445e-08	0.000102842	127	1653.77	0	74.3	122	297	370.8	212.5	219.4	37	28.3	2.8	2.9	5.4	6.8	10	10.8	0.0001549	1.224e-09	2.42	37.29
KRT78L1	High	[K].TVSDTSVVLSMDNNR.[C]	1xDeamidated [N13]; 1xOxidation [M11]	0.000205524	0.000102842	1	1654.76	0															0.0001572	1.22e-05	1.03
KRT78L1	High	[K].TVSDTSVVLSMDNNRCLDLDSIIAEVK.[A]	1xCarbamidomethyl [C16]; 1xDeamidated [N]	0.000145322	0.000102842	4	2995.46	1	141	74.2	522.5	303.2	205.3	137.2	16.5								0.000172	3.73e-05	3.46	75.24
KRT78L1	High	[K].TVSDTSVVLSMDNNR.[C]	1xDeamidated [N13]	1.18565e-06	0.000102842	9	1638.76	0	96.9	95	332.3	312.6	242.7	240.8	26.9	26.9	4.9	4.3	7.1	7.1	2.2		0.0001549	1.959e-08	3.17	46.7
KRT78L1	High	[K].TVSDTSVVLSMDNNR.[C]		1.22199e-07	0.000102842	54	1637.78	0	103.3	101.2	337.6	325	239.6	236.2	26.2	25.7	0.5	0.5	2	1.9	0.2		0.0001153	1.013e-09	3.7	45.43
KRT78L1	High	[K].DVDGVYMNKVELQAK.[L]		3.41318e-07	0.000102842	13	1708.86	1	115.6	127.5	239.8	251.8	265.6	263.2	59.6	55.4			6.6	8.3	6.6		0.0001572	2.412e-09	3.08	44.48
KRT78L1	High	[K].TVSDTSVVLSMDNNRCLDLDSIIAEVK.[A]	1xCarbamidomethyl [C16]; 1xDeamidated [N]; 1xOxidation [M11]	0.000334548	0.000198672	7	3011.45	1		32	424.4	379.2	218.3	227.2	73.2	45.7							0.0001549	4.658e-05	2.21	71.98
KRT78L1	High	[K].QLDGLSSEK.[I]	1xGln->pyro-Glu [N-Term]	0.000510679	0.000198672	10	959.468	0	75.7	80.1	311	370.9	228.7	253.4	28.5	29.9	3.9	5.8		5.4	6.7		0.0001864	0.0002519	1.98	44.12
KRT78L1	High	[K].TVSDTSVVLSMDNNRCLDLDSIIAEVK.[A]	1xCarbamidomethyl [C16]; 2xDeamidated [N13; N14]	0.000350345	0.000198672	2	2996.44	1							533.1	866.9							0.000172	9.507e-05	2.76	75.19
KRT78L1	High	[K].SFQDMVEDFK.[T]	1xDeamidated [Q3]	0.00041068	0.000198672	4	1246.53	0	59.2	78.9	151.9	169.4	351.6	400.3		73			21	40.8		54	0.0001549	5.961e-05	1.94	57.12
KRT78L1	High	[K].QCESVQSSIADAEQRGELALKDAR.[D]	1xCarbamidomethyl [C2]; 1xDeamidated [Q6]	0.000317147	0.000198672	1	2662.27	2															0.0001549	3.879e-05	2.57
KRT78L1	High	[K].LTELETALKK.[A]		0.000412129	0.000198672	16	1145.68	1	101.8	113.2	336.7	406.8	187.1	192.1	26.9	26.1		1	2.4	2.6	1.7	1.7	0.0001549	6e-05	2.57	34.36
KRT78L1	High	[K].LDSLADELNFLRNLYETELCQMQK.[T]	1xCarbamidomethyl [C20]; 1xDeamidated [N9]	0.000313769	0.000198672	2	2944.41	1			1400												0.000172	8.127e-05	1.99	75.22
KRT78L1	High	[R].LEAEAWYQSK.[Y]		0.000354089	0.000198672	26	1224.59	0	96.2	96.6	367.1	362.9	222.4	210.5	19.8	19.7	0.1		2.2	1.9	0.3	0.2	0.0001549	4.635e-05	2.29	41.25
KRT78L1	High	[R].DTKAEISELNR.[V]		0.000407798	0.000198672	6	1275.65	1	135.4	148.9	186.1	173.3	331.4	329.1	45.5	50.2							0.0001705	9.736e-05	2.59	31.66
KRT78L1	High	[K].AKADLAQQLR.[D]		0.000594476	0.000252724	8	1113.64	1	326.7	294.2	181.8	157.2	128.2	113	103	95.9							0.0002048	7.902e-05	2.41	26.42
KRT78L1	High	[R].MSGECQSNVSISVVGGSSSIGGGYGGGLCLGGGLGFGSGSGR.[G]	2xCarbamidomethyl [C5; C29]; 2xDeamidated [Q6; N8]; 1xOxidation [M1]	0.00134688	0.000252724	3	3883.72	0	332.1	86	415.5	224.9		142.3	138.6	60.6							0.0003407	0.0004975	0.64	66.67
KRT78L1	High	[K].VTFSTVAR.[G]		0.00139847	0.000252724	26	880.489	0	96.9	98.2	322.5	330.7	226.1	235.9	31	30.6	4.2	4.3	5.1	5.3	4.7	4.6	0.000172	0.0005918	1.72	32.77
KRT78L1	High	[K].LTELETALK.[K]		0.00090372	0.000252724	19	1017.58	0	95.1	103.6	374.6	428.1	196	200.2				0.5	0.7		0.6	0.6	0.000192	0.0002247	1.83	41.67
KRT78L1	High	[K].DVDGVYMNK.[V]	1xOxidation [M7]	0.00143418	0.000252724	20	1056.47	0	71.2	77.7	333.8	348.5	255	262.2	20.9	21.2			2	4.3	3.2		0.0001572	0.0006199	1.99	28.07
KRT78L1	High	[K].LLQEQSPTTSTRSLDPYFEAYISR.[L]	2xDeamidated [Q3; Q5]	0.00083454	0.000252724	3	2804.36	1		646.4									282.3			471.2	0.000172	0.000315	1.88	63.67
KRT78L1	High	[R].KQLDGLSSEK.[I]		0.0021849	0.000409915	4	1104.59	1	109.4	85.6	364.8	314.2	239.6	235.2	26.8	24.4							0.0003222	0.0009577	2.72	21.28
KRT78L1	High	[R].LEAEAWYQSK.[Y]	1xDeamidated [Q8]	0.00460054	0.000612087	2	1225.57	0		58.3	235.9	215.2	433.2	457.5									0.0006395	0.002003	1.66	42.62
KRT78L1	High	[K].ADLAQQLR.[D]		0.00342065	0.000612087	25	914.505	0	115.9	128	328.6	341.5	212.3	221.2	23	25.1			1.9	2	0.2	0.3	0.000333	0.00106	2.03	32.45
KRT78L1	High	[K].LLQEQSPTTSTR.[S]	2xDeamidated [Q3; Q5]	0.00356126	0.000612087	1	1362.67	0	190				373.8	504.2							143.5	188.6	0.0006395	0.001661	1.75	31.95
KRT78L1	High	[K].AQYEEIANRSRLEAEAWYQSK.[Y]	2xDeamidated [Q2; N8]	0.00365284	0.000612087	8	2544.2	2	94.1	86	363.3	345	233	213.9	36	28.6							0.0001549	0.001412	2.68	59.11
KRT78L1	High	[K].IQLESELK.[S]	1xDeamidated [Q2]	0.00388499	0.000612087	3	960.525	0	63	62.6	145.7	221.6	403	414.6	33.4	56.2							0.0005947	0.001649	2.25	40.2
KRT78L1	High	[R].DKLTELETALK.[K]		0.00654929	0.000664107	8	1260.7	1	91.1	85.3	385	390.1	203.7	204.2	16.2	20.9			1.6	1.7			0.0004626	0.001936	1.8	48.59
KRT78L1	High	[K].DVDGVYMNK.[V]		0.00573959	0.000664107	10	1040.47	0	82.6	76.2	328.6	308.3	287.4	262.6	23.1	22.1	1.2	0.9	2.8	3	0.6	0.7	0.0006998	0.002341	1.55	34.25
KRT78L1	High	[K].RTAAENDFVLLK.[K]	1xDeamidated [N6]	0.00524665	0.000664107	4	1377.74	1	71.4	88.9	297.8	358.8	244.8	275.4	25.2	37.7							0.0006998	0.002199	1.6	43.54
KRT78L1	High	[K].ADLAQQLR.[D]	1xDeamidated [Q6]	0.00909446	0.00100538	3	915.489	0	50.4	73.1	198.7	237.5	380.3	419.3		13.9		9.5	17.3				0.0005442	0.003656	2.35	36.2
KRT78L1	High	[K].ELQATAGK.[H]		0.0112424	0.0011189	6	817.441	0	1023.7		295.5	28.8	14.9	37.1									0.0007735	0.003844	1.47	18.62
KRT78L1	High	[K].RTAAENDFVLLK.[K]		0.0132787	0.00117668	6	1376.75	1	111.3	115	298.8	321.7	226.1	230.6	44.3	46.2			3.2	2.8			0.0005125	0.004103	2.06	42.54
KRT78L1	High	[K].IQLESELK.[S]		0.0150247	0.0013013	10	959.541	0	91.6	94.5	304	361.2	238.9	243.9	29.6	31.4	0.3	0.3	1.9	1.8	0.3	0.4	0.0006914	0.003871	1.67	38.35
KRT78L1	High	[R].NLYETELCQMQK.[T]	1xCarbamidomethyl [C8]; 1xDeamidated [N1]; 1xOxidation [M10]	0.0198023	0.0016125	1	1573.69	0	126.1	143.1	102.2	99.9	149.7	140.4	246.9	212.5	42	39.9	24.3	17.3	26.4	29.4	0.0006914	0.004864	1.6	45.09
KRT78L1	High	[K].QLDGLSSEK.[I]		0.0242585	0.00217003	12	976.495	0	99.1	84.8	359.1	306.6	241.8	238.8	32.5	30.6			3.5	3		0.1	0.0008179	0.005765	2.04	27.01
KRT78L1	High	[K].EVTINQSLLTPLHLEIDPEIQK.[V]	2xDeamidated [Q6; Q21]	0.0317694	0.0026936	1	2532.34	0															0.0009124	0.01128	0.83
KRT78L1	High	[K].ELQATAGK.[H]	1xDeamidated [Q3]	0.0524659	0.0047663	2	818.425	0	43.6	9.5	142.9	66.9	65.9	109.4	12.2		243	204.7	166.5	159	95.2	81.3	0.001388	0.01291	1.07	19.53
KRT78L1	High	[R].NLYETELCQMQK.[T]	1xCarbamidomethyl [C8]; 2xDeamidated [N1; Q9]	0.0770375	0.00678263	1	1558.68	0															0.002057	0.01789	1.36
KRT78L1	High	[K].WKLLQEQSPTTSTR.[S]		0.0836388	0.00725075	1	1674.88	1	195.2	176.4	247.2	307.2	212	262.1									0.002146	0.02333	1.15	39.33
KRT78L2	High	[R].GQLESELQNMQQYVEDYK.[N]	1xOxidation [M10]	2.3731e-06	0.000102842	6	2218	0			6.4						25	135.7	30.1	68.1	154.2	980.4	0.0002486	1.293e-08	2.55	50.4
KRT78L2	High	[R].GQLESELQNMQQYVEDYK.[N]		1.45838e-08	0.000102842	31	2202	0	38.1	38.3	37.3	36	35.2	31.6	44.8	43.3	141.7	115.5	219.1	187.3	235.7	196	0.0002634	7.385e-11	4.96	65.36
KRT78L2	High	[R].GQLESELQNMQQYVEDYKNK.[Y]	1xDeamidated [N9]	3.92318e-05	0.000102842	1	2445.12	1															0.000153	1.814e-06	3.34
KRT78L2	High	[R].GYSSCSAIGGGFGGGGGR.[S]	1xCarbamidomethyl [C5]	3.1033e-07	0.000102842	18	1603.69	0	44.4	45.6	22.9	23	23	22.7	35.3	32.8	210	203.6	213.1	206.4	158.8	158.4	0.000153	1.505e-09	3.2	38.54
KRT78L2	High	[R].RQYEQIAQSSR.[A]		0.000238297	0.000102842	9	1365.69	1	50.4	44.8	31.9	25.9	31.7	30.2	42	41.9	253	225.3	195.7	179.3	127.1	120.8	0.000153	2.756e-05	2.34	21.73
KRT78L2	High	[R].RGYSSCSAIGGGFGGGGGR.[S]	1xCarbamidomethyl [C6]	3.92427e-09	0.000102842	21	1759.79	1	38.9	36.5	11.7	14.3	18.6	19.3	56.4	44.5	318	334.9	204	199.1	52.3	51.5	0.000153	2.51e-12	4	32.53
KRT78L2	High	[R].GGPGIQPVQVDPTLLQPVHVEIDPQIQQVK.[N]	1xDeamidated [Q]	1.36648e-09	0.000102842	34	3230.74	0	42.7	45.4	22.5	23.5	57.8	56.7	61.8	66.4	158	159.6	178.4	178	142	207.2	0.0001858	2.061e-13	5.2	64.81
KRT78L2	High	[R].GGPGIQPVQVDPTLLQPVHVEIDPQIQQVK.[N]		1.66076e-11	0.000102842	57	3229.76	0	38.3	37.6	25.1	26.2	22.9	24	34.1	32.5	196.4	193.6	184.5	184	184.8	215.9	0.0001705	1.232e-14	4.13	63.84
KRT78L2	High	[R].QYEQIAQSSR.[A]		7.78365e-05	0.000102842	24	1209.59	0	50.6	43.4	35.4	31.3	34.3	30.2	40.6	42.5	196.2	208.8	206	163.8	165.6	151.2	0.000153	2.431e-05	2.8	25.22
KRT78L2	High	[R].KNLDVIFENYIQNLR.[R]		1.4264e-07	0.000102842	16	1879.01	1	26.2	26.4	17.1	17.5	16	16.7	30.6	32.9	145.4	145.3	199.9	206.7	240.2	279.1	0.0001858	1.901e-10	4.93	62.91
KRT78L2	High	[K].KDVDTAYMTK.[V]	1xOxidation [M8]	4.31137e-05	0.000102842	14	1187.56	1															0.000153	2.202e-06	2.3	19.55
KRT78L2	High	[K].KDVDTAYMTK.[V]		0.000262056	0.000102842	7	1171.57	1	48.5	38.9	42.1	34.2	34.6	32.1	39.8	43.2	193.1	161.7	209.3	192.4	167.5	162.7	0.000172	6.325e-05	1.97	24.18
KRT78L2	High	[K].NLDVIFENYIQNLR.[R]		1.44347e-07	0.000102842	34	1750.91	0	31.3	28.3	36.3	38.8	28.6	34.2	46.5	73.8	94.4	139.2	144.6	157.6	221.8	324.9	0.000153	5.066e-10	4.11	74.14
KRT78L2	High	[K].NLDVIFENYIQNLR.[R]	1xDeamidated [N]	2.07931e-05	0.000102842	6	1751.9	0									214.7	221.9	290	265.2	200.2	208	0.0001622	9.081e-06	2	67.35
KRT78L2	High	[R].IAMGGCYSGGGYGGR.[M]	1xCarbamidomethyl [C6]; 1xOxidation [M3]	1.01821e-07	0.000102842	120	1478.62	0	40.1	37.9	16.7	22.5	14.1	36.4	55.5	59.9	205.4	272.5	152.1	135.7	147.7	203.5	0.0001549	7.292e-10	2.84	29.15
KRT78L2	High	[R].IAMGGCYSGGGYGGR.[M]	1xCarbamidomethyl [C6]	1.14232e-07	0.000102842	25	1462.62	0	51.1	48.9	29.8	27.6	34.2	31.1	50.7	44.8	261.3	247.4	205.3	211.2	91.3	65.3	0.0001705	1.568e-09	3.49	36.33
KRT78L2	High	[K].VGALTDQINFLR.[A]		2.31732e-06	0.000102842	21	1346.74	0	30.1	32.4	41.6	37.8	32	35.5	36.8	38.7	127.5	118.8	178.7	190.3	248.6	251.2	0.0001705	8.614e-08	3.42	56.01
KRT78L2	High	[K].VGALTDQINFLR.[A]	1xDeamidated [Q/N]	4.21661e-06	0.000102842	38	1347.73	0	79	79.7	71.4	72.1	54.9	56.7	80.6	85.5	78.5	78.1	139.7	140.5	147.5	235.6	0.000153	1.632e-07	2.76	58.73
KRT78L2	High	[K].VGALTDQINFLR.[A]	2xDeamidated [Q7; N9]	0.000232239	0.000102842	9	1348.71	0	61.4	83.4	53.4		31.2	40	83.2	97.8	111.1	95.6	182.8	196.2	185	178.9	0.0001708	2.601e-05	2.08	57.54
KRT78L2	High	[R].AEAEAWYQSQYEQLQSTAGMHGDSLR.[N]	1xDeamidated [Q]; 1xOxidation [M20]	4.00939e-08	0.000102842	6	2973.3	0	91.4	472.1	553.7	23.5	61.2	68.8							129.2		0.000172	8.816e-10	4.71	51.96
KRT78L2	High	[R].AEAEAWYQSQYEQLQSTAGMHGDSLR.[N]	1xOxidation [M20]	3.6539e-09	0.000102842	26	2972.31	0	24.4	18.5	15.2	41.7	29.8	27.7	34.1	38.7	131.6	184	163.9	214.3	165.1	311.1	0.0001858	6.451e-13	6.12	51.98
KRT78L2	High	[R].AEAEAWYQSQYEQLQSTAGMHGDSLR.[N]	2xDeamidated [Q10; Q]	3.69959e-06	0.000102842	4	2958.28	0	165.8	172.2	89.3	101.8	89.2	95.5	184.6	191.4	110.8	117.8	26.1	27.8		27.8	0.0001549	4.503e-08	2.99	57.39
KRT78L2	High	[R].AEAEAWYQSQYEQLQSTAGMHGDSLR.[N]	1xDeamidated [Q]	3.10555e-09	0.000102842	17	2957.3	0	104.2	134.6	40.3	55.6	33.2	86.3	77.4	109.6	115	75.9	176.3	184.4	120	87.2	0.0001572	4.137e-13	4.72	55.2
KRT78L2	High	[R].AEAEAWYQSQYEQLQSTAGMHGDSLR.[N]		4.07926e-12	0.000102842	42	2956.32	0	34.2	38.6	28.6	29.7	23.2	25.7	30	28.3	223.9	198	235	230.9	164.5	109.2	0.000153	1.261e-15	4.69	54.15
KRT78L2	High	[R].AIYEEELSQMQTISR.[D]	1xOxidation [M10]	5.60338e-07	0.000102842	32	1813.86	0	22.4	27.8	16.1	26.1	16.5	17.9	28.7	37.7	94.3	115.1	181.4	212.1	187.6	416.4	0.000153	3.578e-09	2.35	43.83
KRT78L2	High	[R].AIYEEELSQMQTISR.[D]	1xDeamidated [Q]	1.12881e-07	0.000102842	4	1798.85	0						59.9		55	124.2	124.4	232	277.5	320	207	0.0001708	7.778e-11	3.05	54.53
KRT78L2	High	[R].AIYEEELSQMQTISR.[D]		6.19204e-09	0.000102842	16	1797.87	0	26.8	27	33.5	34	28	28.7	37.4	31.1	135.5	125.8	229.6	234.1	219.9	208.6	0.0001549	1.913e-10	3.87	52.12
KRT78L2	High	[R].QYEQIAQSSR.[A]	1xGln->pyro-Glu [N-Term]	0.000500019	0.000198672	18	1192.56	0	45.2	50.8	29.8	37.7	32.4	35.4	43.7	50.8	141.6	166.7	185.8	209.5	170.9	199.5	0.0001549	8.288e-05	2.54	41.22
KRT78L2	High	[R].RQLDSILAQR.[G]		0.00046283	0.000198672	21	1199.69	1	42.8	41.4	26.5	32.6	32.2	30.9	52.9	56.1	161.7	157.6	199.6	200.4	193.6	171.6	0.0002634	0.0001302	2.21	35.9
KRT78L2	High	[R].AEAEAWYQSQYEQLQSTAGMHGDSLR.[N]	2xDeamidated [Q10; Q13]; 1xOxidation [M20]	0.000368143	0.000198672	1	2974.28	0															0.0001549	4.954e-05	2.28
KRT78L2	High	[R].GQLESELQNMQQYVEDYKNK.[Y]		0.000279717	0.000198672	3	2444.14	1	37.6		25						171	221.7	195.3	235.5	236.9	277	0.0001153	1.768e-05	1.7	59.07
KRT78L2	High	[R].GQLESELQNMQQYVEDYK.[N]	1xDeamidated [Q/N]	0.00091416	0.000252724	5	2202.99	0					74.2		80.6	48.7	114.8	136.2	211.3	212.8	265.4	256.1	0.0002416	0.0002108	1.58	67.17
KRT78L2	High	[R].QLDSILAQR.[G]		0.00106841	0.000252724	10	1043.58	0	34.2	35.2	30.2	32.5	29.9	26.9	49.1	47.1	125.4	127.7	190.8	186.6	237.1	247.4	0.0002496	0.0006352	2.62	42.22
KRT78L2	High	[R].QLDSILAQR.[G]	1xGln->pyro-Glu [N-Term]	0.000724825	0.000252724	14	1026.56	0	26.1	30.3	31.4	31.8	27.3	26.3	28.7	37.1	103.3	119.7	178.5	213.5	228.7	317.3	0.0002416	0.0001563	2.21	58.91
KRT78L2	High	[R].SSYSSFSMSR.[G]	1xOxidation [M8]	0.00090372	0.000252724	66	1154.48	0	50	47.6	29.3	33.4	31.7	29.7	38.6	53.7	207.4	261.5	180.4	163.7	111	162	0.0002498	0.0002801	1.35	27.94
KRT78L2	High	[R].SSYSSFSMSR.[G]		0.00082829	0.000252724	18	1138.48	0	42.8	44.9	22.3	21.1	26.1	24.9	47.2	44.5	270.7	269.9	219.4	209.9	87.9	68.4	0.0001549	0.0001989	1.74	36.02
KRT78L2	High	[K].DVDTAYMTK.[V]	1xOxidation [M7]	0.00162995	0.000252724	13	1059.47	0		14.1		11.4	16.8	19.4	17.5	16.5	151.8	136.6	306.5	303.8	196.1	209.5	0.0001153	0.0004001	1.86	26.34
KRT78L2	High	[R].SLHNIGSSGR.[I]		0.00122505	0.000252724	28	1027.53	0	53.8	42.6	35.4	26.7	31.9	31.2	37.7	37.5	266.2	216.6	177.7	192	125.5	125.2	0.0001572	0.0002415	1.35	19.03
KRT78L2	High	[R].QYEQIAQSSR.[A]	1xDeamidated [Q]	0.00190009	0.000335317	5	1210.57	0					100.8	104.3	55.7	58.6	166.6	182.3	189.6	169.3	189.7	183.1	0.0002416	0.000625	2.24	26.74
KRT78L2	High	[R].CVTTTSVK.[S]	1xCarbamidomethyl [C1]	0.00282589	0.00048197	14	895.455	0	45.2	33.9	34.1	26.9	30.9	28.3	37.8	40.4	240.3	206.4	186.9	181	158.7	149.2	0.0001549	0.001037	1.8	19.89
KRT78L2	High	[K].DVDTAYMTK.[V]		0.00491053	0.000664107	13	1043.47	0	41.7	35.9	31.9	30.7	35	34.3	48.6	46.6	191.4	175.3	252	240	126	110.7	0.0004239	0.002085	1.61	33.73
KRT78L2	High	[K].NLDVIFENYIQNLRR.[Q]		0.011031	0.0011189	5	1907.01	1	13.4	11.4	16.6		16.5	23.6	25.4	22.9	163	151.5	314.3	333.8	163.1	144.7	0.0006186	0.004577	1.12	66.03
KRT78L2	High	[R].GGPGIQPVQVDPTLLQPVHVEIDPQIQQVK.[N]	2xDeamidated [Q16; Q]	0.0139853	0.0012422	4	3231.73	0		44.4	36.8		64.9		48.2	44.7	138.3	168.3	854.3				0.0006914	0.003658	1.72	65.33
KRT78L2	High	[R].CGGFGSR.[S]	1xCarbamidomethyl [C1]	0.036472	0.00323142	1	740.314	0	816.4	5	123.3	13.1	12.1	25.1	21.1	16	58.1	59.6	60.4	16.8	143.6	29.4	0.001193	0.01063	1.64	19.47
KRT78L2	High	[R].GYSSCSAIGGGFGGGGGRSR.[S]	1xCarbamidomethyl [C5]	0.0521567	0.00471147	2	1846.82	1															0.001301	0.02107	2.55	32.22
KRT78L2; KRT78L4	High	[R].LLKEYQELLNIK.[I]		2.55878e-06	0.000102842	17	1503.88	1	101.3	104.3	50.8	50.8	57.8	61.1	121.5	99.5	97.1	93.5	124	117.4	155.3	165.6	0.0001708	1.071e-08	2.12	52.12
KRT78L2; KRT78L4	High	[K].EYQELLNIK.[I]		0.00621723	0.000664107	26	1149.62	0	124.4	138.4	98.3	93.1	75.4	76	107.8	112.7	60.6	61.6	83.5	82.9	133.5	151.8	0.0002076	0.002498	1.91	47.84
KRT78L2; KRT78L4	High	[R].QSVCRSFGGGSR.[R]	1xCarbamidomethyl [C4]; 1xDeamidated [Q1]	0.0325827	0.0026936	2	1298.59	1	253.6	213.9	141.8	113.4	140.9	150.6	206.3	179.5							0.001094	0.009631	1.31	27.67
KRT78L2; XP_040549727.1	High	[R].HLDMDSIIEEVRR.[Q]	1xOxidation [M4]	9.46239e-06	0.000102842	111	1628.81	1	71.2	71.8	36.1	45.3	28	31.1	66.8	78.4	78.8	132.9	136.4	102.2	151.2	370	0.0001153	1.681e-07	2.14	40.81
KRT78L2; XP_040549727.1	High	[R].HLDMDSIIEEVRR.[Q]		5.7156e-07	0.000102842	167	1612.81	1	77.5	76.1	36.3	38.3	43.2	44.9	67.3	64.1	183.3	160.9	176.8	171.1	138.1	122.3	0.0001858	1.642e-09	3.27	50.61
KRT78L2; XP_040549727.1	High	[R].HLDMDSIIEEVR.[R]	1xOxidation [M4]	1.80355e-05	0.000102842	54	1472.7	0	68.1	109.2	89.8	90.5	52	31.9	68.4	52.1	37.7	56.4	64.9	49.9	113.6	515.4	0.0002486	2.926e-07	2.21	43.46
KRT78L2; XP_040549727.1	High	[R].HLDMDSIIEEVR.[R]		1.54777e-08	0.000102842	94	1456.71	0	80.9	76.4	67	62.3	48.9	50.4	57.9	60.5	132.9	118.1	157.3	153.2	178.2	156	0.0001153	1.87e-11	3.26	53.99
KRT78L2; XP_040549727.1	High	[K].LLEGEENRLCNDGMSNVNVSVVGR.[T]	1xCarbamidomethyl [C10]	4.61378e-07	0.000102842	8	2661.27	1	58.8	65.5			38.2	45	80.5	74	334.6	331.8	153.5	142.7	42.2	33.3	0.0001705	1.003e-08	2.64	49.13
KRT78L2; XP_040549727.1	High	[K].LLEGEENRLCNDGMSNVNVSVVGR.[T]	1xCarbamidomethyl [C10]; 1xDeamidated [N]	9.48747e-05	0.000102842	2	2662.26	1															0.0002634	9.292e-06	2.65
KRT78L2; XP_040549727.1	High	[R].KLLEGEENRLCNDGMSNVNVSVVGR.[T]	1xCarbamidomethyl [C11]	2.66485e-08	0.000102842	12	2789.37	2	51.2	57.6	11.3		46.8	37.6	80.9	69.1	313.2	264.5	185.8	176.8	56.8	48.4	0.0001858	5.313e-10	2.69	46.12
KRT78L2; XP_040549727.1	High	[R].MCGSGGGNFSSGGGSSSIR.[R]	1xCarbamidomethyl [C2]	4.72067e-10	0.000102842	71	1761.73	0	106	82.4	46.2	37.3	57	50.1	83.2	77.7	207.4	184.3	169.8	163.5	76.1	59	0.0001153	1.055e-13	4.36	30.26
KRT78L2; XP_040549727.1	High	[R].MCGSGGGNFSSGGGSSSIR.[R]	1xCarbamidomethyl [C2]; 1xDeamidated [N8]	4.31615e-09	0.000102842	52	1762.71	0	119.1	114.9	62	57.5	80.5	75.3	100.8	91.2	151.3	146.5	141.1	139.4	68.2	52.3	0.0001153	1.442e-11	2.87	34.52
KRT78L2; XP_040549727.1	High	[R].MCGSGGGNFSSGGGSSSIR.[R]	1xCarbamidomethyl [C2]; 1xOxidation [M1]	2.21323e-10	0.000102842	114	1777.72	0	76.6	86.9	45.5	43	52.4	45.6	76.8	76.3	147.9	164.7	151.8	153.6	159.6	119.3	0.0001858	3.782e-14	4.39	27.38
KRT78L2; XP_040549727.1	High	[R].MCGSGGGNFSSGGGSSSIR.[R]	1xCarbamidomethyl [C2]; 1xDeamidated [N8]; 1xOxidation [M1]	2.61253e-08	0.000102842	25	1778.71	0	85.8	87.3	89.7	45.1	69.6	56	73.9	73	102.6	129.9	112.3	145.5	126.4	203.1	0.0001572	1.106e-11	3.92	31.52
KRT78L2; XP_040549727.1	High	[R].MCGSGGGNFSSGGGSSSIRR.[C]	1xCarbamidomethyl [C2]; 1xOxidation [M1]	0.000102502	0.000102842	33	1933.82	1	47.8	48.2	14.7	16.1	28.6	34.6	59.4	64	287.8	241.5	213.6	234.7	58.4	50.6	0.0001858	5.333e-06	2.54	23.51
KRT78L2; XP_040549727.1	High	[K].LEELEAALSKDKEELAR.[L]		3.13538e-08	0.000102842	13	1944.03	2	66.9	66.8	29.6	34.9	51.4	44.8	98.3	95.3	162.6	157.8	174.7	147.9	134.6	134.4	0.0001572	1.461e-11	3.93	45.46
KRT78L2; XP_040549727.1	High	[R].LCNDGMSNVNVSVVGR.[T]	1xCarbamidomethyl [C2]; 1xDeamidated [N3]; 1xOxidation [M6]	1.82401e-07	0.000102842	3	1737.79	0		120.9	70.8		61.8	65	93.4	89	160.1	136.5		141.2	198.3	262.9	0.0001549	5.117e-10	3.4	41.27
KRT78L2; XP_040549727.1	High	[R].LCNDGMSNVNVSVVGR.[T]	1xCarbamidomethyl [C2]; 1xOxidation [M6]	2.47721e-09	0.000102842	180	1736.81	0	83.1	90.6	51.2	60	48.6	50.1	82.2	94	84.1	101	116	135.4	152.2	251.4	0.0001705	9.598e-12	3.35	38.45
KRT78L2; XP_040549727.1	High	[R].LCNDGMSNVNVSVVGR.[T]	1xCarbamidomethyl [C2]; 2xDeamidated [N3; N8]	3.80164e-05	0.000102842	1	1722.78	0		993.4		406.6											0.000192	2.462e-06	2.39	46.3
KRT78L2; XP_040549727.1	High	[R].LCNDGMSNVNVSVVGR.[T]	1xCarbamidomethyl [C2]; 1xDeamidated [N]	1.12251e-08	0.000102842	34	1721.79	0	110	87.2	70.6	66.6	79.9	75.5	94.4	90.7	115.9	113.7	143.7	146.5	108.5	96.8	0.0001708	4.38e-11	3.18	47.3
KRT78L2; XP_040549727.1	High	[R].LCNDGMSNVNVSVVGR.[T]	1xCarbamidomethyl [C2]	3.38077e-08	0.000102842	72	1720.81	0	91.7	94.8	57.1	58.7	57.4	53.3	75.4	73.3	148.4	139.4	161.2	161.2	120.6	107.5	0.000153	1.179e-10	3.74	44.87
KRT78L2; XP_040549727.1	High	[R].VKLEELEAALSK.[D]		9.35064e-06	0.000102842	33	1329.76	1	98.3	99.8	70.6	72.7	52.7	49.4	48.7	48.2	80.8	79.4	134.9	139.4	194.7	230.4	0.0002048	1.084e-07	3.2	49.83
KRT78L2; XP_040549727.1	High	[R].DLSVVVSMDNNRHLDMDSIIEEVRR.[Q]	1xDeamidated [N]	8.4457e-05	0.000102842	12	2943.43	2	36.6	15.8	28.8		38.3	27.7	43.8	39.8	284	159.2	377.7	274	74.3		0.0001858	3.908e-06	2.34	63.13
KRT78L2; XP_040549727.1	High	[R].DLSVVVSMDNNRHLDMDSIIEEVR.[R]	1xDeamidated [N]	9.63548e-05	0.000102842	11	2787.33	1	56.8	28.2			34.1	26.1	44.8	53.7	207.2	114.2	360.2	292.8	181.9		0.000153	6.908e-06	2.9	67.68
KRT78L2; XP_040549727.1	High	[K].LLEGEENRLCNDGMSNVNVSVVGR.[T]	1xCarbamidomethyl [C10]; 1xOxidation [M14]	0.00049131	0.000198672	1	2677.27	1									271.8	1128.2					0.0001622	0.0002921	2.08	45.75
KRT78L2; XP_040549727.1	High	[K].LEELEAALSK.[D]		0.000467733	0.000198672	15	1102.6	0	92.1	98.4	77.3	85.6	65.6	65.3	99.5	94.8	74.5	75.6	124.9	115.9	159.6	171	0.0001708	4.966e-05	2.01	44.64
KRT78L2; XP_040549727.1	High	[R].DLSVVVSMDNNRHLDMDSIIEEVRR.[Q]	2xDeamidated [N10; N11]	0.000780267	0.000252724	1	2944.41	2		192.4	253.5	183.9		206.3		225.8					338.2		0.0001708	0.0001213	1.64	63.14
KRT78L2; XP_040549727.1	High	[R].DLSVVVSMDNNRHLDMDSIIEEVR.[R]	2xDeamidated [N10; N11]	0.000654773	0.000252724	2	2788.31	1															0.0002496	0.0003954	1.49
KRT78L2; XP_040549727.1	High	[R].MCGSGGGNFSSGGGSSSIRR.[C]	1xCarbamidomethyl [C2]; 1xDeamidated [N8]	0.000527113	0.000252724	7	1918.81	1	163.4	29.2	60.8	47.9	63.7	71	89.3	87.8	187.9	196.2	148	142.2	60	52.6	0.0002416	8.318e-05	1.46	29.43
KRT78L2; XP_040549727.1	High	[R].MCGSGGGNFSSGGGSSSIRR.[C]	1xCarbamidomethyl [C2]	0.002032	0.000409915	2	1917.83	1	43.2	33	13.8	10	42.5	33.1	75.1	66.2	335.4	307.8	211.1	170.3	30.6	27.7	0.0003157	0.000738	1.69	25.92
KRT78L2; XP_040549727.1	High	[R].LCNDGMSNVNVSVVGR.[T]	1xCarbamidomethyl [C2]; 3xDeamidated [N3; N8; N10]	0.00898372	0.00100538	1	1723.76	0									385.9	307.7	249.1	260.4		196.9	0.0003915	0.003826	1.22	46.92
KRT78L2; XP_040549727.1	High	[R].KLLEGEENRLCNDGMSNVNVSVVGR.[T]	1xCarbamidomethyl [C11]; 1xDeamidated [N17]	0.0512386	0.00459679	1	2790.35	2															0.001492	0.01777	2.34
KRT78L2; XP_040549727.1; KRT78L4	High	[R].NTKIEIQELTR.[N]		0.000137246	0.000102842	21	1344.75	1	100.5	109.4	24.8	19.5	31.6	32.5	164.7	169.4	150.8	162.6	132.1	128	84.8	89.4	0.0001858	8.489e-06	2.59	37.43
KRT78L2; XP_040549727.1; KRT78L4	High	[K].QNQQLQAAIAEAEER.[G]	1xGln->pyro-Glu [N-Term]	3.17803e-07	0.000102842	10	1681.81	0	115.5	142.3	107.7	125.4	82.5	91.3	80.2	93.9	43	50	80.2	99.9	127.1	160.8	0.0001549	1.165e-09	4.21	59.23
KRT78L2; XP_040549727.1; KRT78L4	High	[K].QNQQLQAAIAEAEER.[G]	1xDeamidated [Q/N]; 1xGln->pyro-Glu [N-Term]	4.35246e-06	0.000102842	8	1682.8	0	80	111.4	78.5	96.9	130.7	161.6	94.7	104.2	51.8	59.6	91.5	96.6	98.4	144.2	0.0001572	8.772e-08	3.65	61.82
KRT78L2; XP_040549727.1; KRT78L4	High	[K].QNQQLQAAIAEAEER.[G]		5.57232e-08	0.000102842	31	1698.84	0	138.5	142.5	104.3	108.1	80.4	75.6	101	96.8	53	52.1	86.4	81.8	138.7	140.9	0.0001705	7.932e-10	4.31	47.38
KRT78L2; XP_040549727.1; KRT78L4	High	[K].QNQQLQAAIAEAEER.[G]	1xDeamidated [Q/N]	3.35053e-06	0.000102842	24	1699.82	0	106.1	104.6	70.9	67.1	127.2	125.1	123.7	127.5	61.4	55.3	79.7	91	124.6	135.9	0.0001708	1.646e-08	2.42	49.64
KRT78L2; XP_040549727.1; KRT78L4	High	[K].QNQQLQAAIAEAEERGEMALK.[D]	1xGln->pyro-Glu [N-Term]	6.2955e-11	0.000102842	21	2311.13	1	157.3	140.7	85.8	82.6	101.1	105.7	104.6	120.2	76.8	80.2	108.4	116.8	61.2	58.6	0.0001858	6.106e-14	6.01	68.3
KRT78L2; XP_040549727.1; KRT78L4	High	[K].QNQQLQAAIAEAEERGEMALK.[D]	1xGln->pyro-Glu [N-Term]; 1xOxidation [M18]	5.76687e-06	0.000102842	14	2327.13	1	116.4	147.6	49.9	82.7	54.9	81.6	97.4	128.3	66.5	86.4	96.2	116.5	78.4	197.2	0.0002048	6.201e-07	2.22	67.08
KRT78L2; XP_040549727.1; KRT78L4	High	[K].QNQQLQAAIAEAEERGEMALK.[D]		2.52682e-09	0.000102842	27	2328.16	1	134.9	128.4	91.1	79.2	89.6	78.9	87.7	87.7	94.2	83.7	118.7	113.6	120.1	92.1	0.0001708	1.861e-11	5.84	57.54
KRT78L2; XP_040549727.1; KRT78L4	High	[K].QNQQLQAAIAEAEERGEMALK.[D]	1xDeamidated [Q/N]	6.21198e-07	0.000102842	12	2329.15	1	145.5	25.3	56.7	17.4	172.4	64.3	91.1	226	88.7	132.9	111.9	63.7	107.1	97	0.0001572	1.461e-09	5.11	59.88
KRT78L2; XP_040549727.1; KRT78L4	High	[K].QNQQLQAAIAEAEERGEMALK.[D]	1xOxidation [M18]	3.33727e-06	0.000102842	11	2344.16	1	83.3	127	87.3	98.3	50.1	35.6	34.5	97.6	46.4	83.9	92.4	105.9	134.8	323.1	0.000192	9.21e-08	3.3	56.48
KRT78L2; XP_040549727.1; KRT78L4	High	[K].QNQQLQAAIAEAEERGEMALKDAR.[VR]	1xGln->pyro-Glu [N-Term]	2.09581e-05	0.000102842	7	2653.3	2	94.4	102.6	37.2	41.6	55.4	69.5	61.4	78.8	131.5	133	211.6	229.9	76.5	76.4	0.0001705	1.611e-06	2.68	67.58
KRT78L2; XP_040549727.1; KRT78L4	High	[K].QNQQLQAAIAEAEERGEMALKDAR.[VR]		1.23851e-06	0.000102842	15	2670.33	2	86.7	98	53.6	40.9	59	62.3	42.7	47.9	129.2	124.2	210.5	195.2	140.8	109	0.0001153	2.494e-09	4.79	58.46
KRT78L2; XP_040549727.1; KRT78L4	High	[K].KQNQQLQAAIAEAEERGEMALK.[D]	1xDeamidated [Q]	1.72673e-09	0.000102842	2	2457.24	2															0.0001705	8.679e-12	4.44
KRT78L2; XP_040549727.1; KRT78L4	High	[K].KQNQQLQAAIAEAEERGEMALK.[D]		1.02276e-14	0.000102842	27	2456.26	2	127.5	153.3	64.2	62.7	73.1	80.2	131.1	127.2	107.5	104.9	95.4	109.1	86	77.8	0.000172	9.126e-18	8.23	52.48
KRT78L2; XP_040549727.1; KRT78L4	High	[K].KQNQQLQAAIAEAEER.[G]	1xDeamidated [Q]	6.09002e-07	0.000102842	9	1827.92	1	122.2	102	61.8	65.8	111.8	116	150.2	121.9	50.3	61.7	101.8	93.9	124.1	116.4	0.0001549	3.069e-09	3.6	43.39
KRT78L2; XP_040549727.1; KRT78L4	High	[K].KQNQQLQAAIAEAEER.[G]		1.70751e-11	0.000102842	28	1826.94	1	155.8	165.6	81.8	90.8	80.6	77	125.5	124.1	53.8	49.3	83.3	81.2	111.8	119.4	0.0002634	2.945e-15	5.51	41.11
KRT78L2; XP_040549727.1; KRT78L4	High	[K].IALDVEIAMYR.[K]	1xOxidation [M9]	2.13762e-05	0.000102842	62	1309.68	0	52.7	50.4	73.4	77.9	36.7	40.4	55.9	107.8	24.2	94.2	67.8	64.5	179.4	474.7	0.0001858	7.783e-07	2.96	53.13
KRT78L2; XP_040549727.1; KRT78L4	High	[K].IALDVEIAMYR.[K]		3.80369e-06	0.000102842	46	1293.69	0	100.5	58	102.7	72.3	78.6	51.7	132.8	91.6	98.4	53.7	165.9	139.2	228.9	25.9	0.0001858	3.412e-08	3.17	57.45
KRT78L2; XP_040549727.1; KRT78L4	High	[K].VLSTKWELLQQQGPSGPR.[K]		2.32652e-06	0.000102842	10	2024.09	1	225.4	231.1	63	54	69	69.2	230	188.1	45.5	42.3	47.6	51.1	47.4	36.4	0.0002634	5.926e-08	3.72	46.94
KRT78L2; XP_040549727.1; KRT78L4	High	[K].WELLQQQGPSGPRK.[N]		1.39497e-06	0.000102842	25	1623.86	1	96.2	98.6	21	20.9	46	44.1	174.4	168.6	215.8	218.6	123.2	127.4	25	20.1	0.0002634	2.382e-08	3.1	39.89
KRT78L2; XP_040549727.1; KRT78L4	High	[K].WELLQQQGPSGPR.[K]	1xDeamidated [Q]	2.47392e-05	0.000102842	7	1496.75	0	83.3	90.2	34.9	36.4	150	152.4	105.9	114.8	104.4	75.2	120	91.5	101	139.9	0.0002048	1.472e-06	3.13	48.49
KRT78L2; XP_040549727.1; KRT78L4	High	[K].WELLQQQGPSGPR.[K]		3.08289e-06	0.000102842	96	1495.77	0	121.6	127	62.8	66.4	66.7	65.6	116.3	107.8	113.2	112.6	111.8	113.2	110.6	104.4	0.0001858	2.24e-08	3.26	47.41
KRT78L2; XP_040549727.1; KRT78L4	High	[R].DLSVVVSMDNNR.[H]	1xOxidation [M8]	7.73167e-06	0.000102842	209	1364.65	0	69.9	105.9	50.6	62.3	41.2	45.4	79.1	100.2	90.1	99.6	125.5	111	157.7	261.6	0.0001858	1.653e-07	2.64	41.67
KRT78L2; XP_040549727.1; KRT78L4	High	[R].DLSVVVSMDNNR.[H]	1xDeamidated [N]	1.55807e-05	0.000102842	13	1349.64	0	129	113.8	62.9	59.3	59	59.9	136.8	125	112.6	98.4	113.6	121.8	118.4	89.5	0.000172	1.65e-06	3.21	51.01
KRT78L2; XP_040549727.1; KRT78L4	High	[R].DLSVVVSMDNNR.[H]		7.40199e-06	0.000102842	81	1348.65	0	108.7	104.9	57.2	54	55.6	54.7	111	113.6	128.4	123.6	137.2	146.6	109.5	95	0.0001708	1.333e-07	2.5	49.73
KRT78L2; XP_040549727.1; KRT78L4	High	[R].KLLEGEENR.[LI]		0.000380035	0.000198672	28	1087.57	1	152.7	128.3	84.3	68.9	73.7	66.7	97.4	94.3	122.1	106.5	106.8	102.4	102.1	93.9	0.0002416	5.297e-05	2.22	21.09
KRT78L2; XP_040549727.1; KRT78L4	High	[R].FLEQQNKVLSTK.[W]		0.000362972	0.000198672	12	1434.8	1	241.3	244	76.1	67.6	79.3	81.6	217	236.2	30.7	29.5	29	30.4	20.9	16.4	0.0001572	3.176e-05	2	33.2
KRT78L2; XP_040549727.1; KRT78L4	High	[K].LLEGEENR.[LI]		0.00221507	0.000409915	15	959.479	0	142.4	118.4	84.5	72.3	76.3	72.3	93.3	101.7	97.3	87.2	106.3	103.4	130.6	113.9	0.0001708	0.001039	1.25	24.14
KRT78L2; XP_040549727.1; KRT78L4	High	[K].IEIQELTR.[N]		0.00283948	0.00048197	57	1001.56	0	122.1	132.7	74.5	86.5	80.7	78.6	122.2	122.5	67.7	71.4	96.4	97.5	121.1	126.1	0.0001153	0.001013	2.16	42.32
KRT78L2; XP_040549727.1; KRT78L4	High	[K].IEIQELTR.[N]	1xDeamidated [Q4]	0.00583814	0.000664107	8	1002.55	0	68.6	76.3	42.8	57.7	168.2	173.7	168.1	175.5	35.9	36.1	62.3	64.8	122.2	147.8	0.0002909	0.00249	1.74	44.16
KRT78L2; XP_040549727.1; KRT78L4	High	[K].KQNQQLQAAIAEAEERGEMALK.[D]	1xDeamidated [Q7]; 1xOxidation [M19]	0.00600693	0.000664107	1	2473.24	2															0.0002076	0.001978	1.89
KRT78L2; XP_040549727.1; KRT78L4	High	[K].QNQQLQAAIAEAEERGEMALKDAR.[VR]	1xDeamidated [Q6]; 1xGln->pyro-Glu [N-Term]	0.00462544	0.000664107	2	2654.28	2															0.0001549	0.001842	2.24
KRT78L2; XP_040549727.1; KRT78L4	High	[K].QNQQLQAAIAEAEERGEMALKDAR.[VR]	1xOxidation [M18]	0.0069839	0.000883674	1	2686.32	2				188.4								208.3	172	831.3	0.0003172	0.002293	1.25	57.93
KRT78L2; XP_040549727.1; KRT78L4	High	[K].QNQQLQAAIAEAEERGEMALK.[D]	2xDeamidated [Q3; Q4]	0.0108241	0.00106075	3	2330.13	1		227.3	141.3	213.9	345.3			472.2							0.0002076	0.003669	2.13	59.11
KRT78L2; XP_040549727.1; KRT78L4	High	[K].QNQQLQAAIAEAEERGEMALKDAR.[VR]	1xDeamidated [Q]	0.016361	0.00135431	3	2671.31	2							1400								0.0005442	0.00625	2.39	58.44
KRT78L2; XP_040549727.1; KRT78L4	High	[K].EQIKTLNNQFASFIDK.[V]		0.0543547	0.00499625	1	1895.99	1	208.6	315.1	103.6		107.4	94.9	208.5	235.7				47.3	45	33.9	0.0008629	0.01546	2.32	51.12
KRT78L2; XP_040549727.1; KRT78L4	High	[K].KQNQQLQAAIAEAEERGEMALK.[D]	1xOxidation [M19]	0.100687	0.00840594	2	2472.25	2	55.8	114	36	32.4	50.8	63.5	111.6	205.4	59.1	88.8	121.7	89.4	85.6	285.6	0.002688	0.03115	1.4	51.87
KRT78L4	High	[R].HLDLDSIIEEVRR.[Q]		8.48416e-08	0.000102842	122	1594.85	1	208.7	168.3	70.9	73.2	87.1	94.5	156.2	183.5	55.7	51.2	62	55.1	65.5	68.2	0.0002634	9.369e-10	2.74	54.61
KRT78L4	High	[R].HLDLDSIIEEVR.[R]		5.66143e-08	0.000102842	69	1438.75	0	166.7	162.9	120.1	115.5	100.2	93.9	145.8	143.6	38.3	36.3	54	51.9	63	108	0.0002634	2.636e-10	3.04	58.84
KRT78L4	High	[R].GYSSCSAVGGGFGGSGGR.[S]	1xCarbamidomethyl [C5]	1.51738e-08	0.000102842	41	1619.69	0	198.2	197.9	78	79.6	99.7	97.9	179.9	173.5	51.6	52.3	55.9	53.9	41.6	40	0.0001572	2.771e-11	3.85	34.67
KRT78L4	High	[R].RGYSSCSAVGGGFGGSGGR.[S]	1xCarbamidomethyl [C6]	1.47413e-05	0.000102842	25	1775.79	1	180.1	169.2	39.5	34.7	88.9	83.8	238.5	236.1	96	97.6	55.9	54.5	12.7	12.4	0.0002634	6.602e-07	2.48	29.16
KRT78L4	High	[R].RKLEELECALSK.[D]	1xCarbamidomethyl [C8]	0.000102899	0.000102842	13	1475.79	2	250.4	269.5	61.1	72.1	90.4	92.3	197.9	200.3	42.3	36.5	40.7	46.6			0.0002048	4.334e-06	2.38	36.33
KRT78L4	High	[R].GGPGFPGGIQPVQVDSSLLRPVHVDIDPQIQQVK.[C]	2xDeamidated [Q13; Q]	3.59784e-05	0.000102842	9	3579.88	0	34.5	377.8	67.1	18.5	52.4	22.1	133.9	341.7	73.2		60.8	47	88.1	82.9	0.000153	1.597e-06	3.08	63.27
KRT78L4	High	[R].GGPGFPGGIQPVQVDSSLLRPVHVDIDPQIQQVK.[C]	1xDeamidated [Q]	3.56538e-07	0.000102842	26	3578.9	0	152	172.6	63.9	64.5	184.6	181.3	201	33.8	34.8	189.8	28.8	37.1	26.5	29.6	0.0001572	6.206e-10	3.09	63.25
KRT78L4	High	[R].GGPGFPGGIQPVQVDSSLLRPVHVDIDPQIQQVK.[C]		4.72837e-09	0.000102842	45	3577.91	0	206.7	169.4	78.5	74.7	91.6	85.9	206.9	176.3	61.5	53.7	56.6	56.2	42.3	39.6	0.0001708	5.185e-13	3.1	62.4
KRT78L4	High	[R].ISYSSFSTSR.[G]		7.11668e-05	0.000102842	44	1134.54	0	175.5	189.2	74.4	76.2	94.3	92.4	216.3	211.8	52	54.2	46	46.9	36	34.7	0.0001153	4.609e-06	2.26	37.57
KRT78L4	High	[R].ISMGGSYGGGYGCR.[I]	1xCarbamidomethyl [C13]; 1xOxidation [M3]	1.02385e-06	0.000102842	168	1437.59	0	186.4	187.7	65.5	66.4	83.8	91.8	224.3	238.4	34.3	55.9	35.6	47.3	38.4	44.2	0.0001572	1.976e-08	1.73	28.37
KRT78L4	High	[R].ISMGGSYGGGYGCR.[I]	1xCarbamidomethyl [C13]	1.54034e-06	0.000102842	42	1421.59	0	207.8	193.3	71.1	69.6	95.3	92.1	206.4	205.7	61.4	57	51.5	48.6	22.6	17.5	0.0001705	4.979e-08	2.58	37.03
KRT78L4	High	[R].IVGLGGGYGGGFGSIGGGVIGGGVGSFGGPVR.[G]		2.88217e-11	0.000102842	62	2721.41	0	212.8	196.9	78.1	80.5	73.1	69.8	223.1	288.3	33.3	34.6	35.2	33.1	19.3	21.8	0.0001705	3.6e-14	6.21	69.35
KRT78L4	High	[K].LLEGEENRLCGDNPSNVNVSVVGR.[T]	1xCarbamidomethyl [C10]	1.23172e-07	0.000102842	7	2627.28	1	137.1	139.4	32	37.4	90.7	92.2	257.9	253.3	108.5	106.1	58.8	53.2	16.6	16.7	0.0001153	6.011e-11	3.54	47.17
KRT78L4	High	[R].KNLDVIFENYIQGLR.[R]		1.38734e-07	0.000102842	22	1821.99	1	169.3	177	76.1	83.2	94.7	101.2	233.8	215	27.4	30.1	38.6	37.1	60.1	56.5	0.0002048	3.515e-10	4.12	62.5
KRT78L4	High	[R].KLEELECALSK.[D]	1xCarbamidomethyl [C7]	2.82154e-07	0.000102842	33	1319.69	1	211.2	220.9	96.6	114.8	113.2	106.4	158.3	148.6	25.2	29	36.3	36.9	51.4	51.3	0.0002634	2.517e-09	2.84	39.6
KRT78L4	High	[R].KLLEGEENRLCGDNPSNVNVSVVGR.[T]	1xCarbamidomethyl [C11]	1.61793e-10	0.000102842	16	2755.38	2	149.9	147.2	43.8	45.2	90.9	85.1	253.5	225.4	103.2	92.3	66.1	64.7	19.5	13.4	0.0001705	2.552e-13	4.79	44.05
KRT78L4	High	[K].NLDVIFENYIQGLR.[R]		4.48746e-07	0.000102842	48	1693.89	0	132.9	141.8	92.2	93.3	87.2	114	256.1	274.1	33	29.5	28.5	36.8	38.9	41.4	0.0002048	7.249e-09	3.47	73.73
KRT78L4	High	[K].NLDVIFENYIQGLR.[R]	1xDeamidated [N/Q]	4.60908e-05	0.000102842	5	1694.87	0	241	70.8	46.3	98.4	53.4	162.8	307.8	126.4	20.1		101.3	171.7			0.0001705	4.63e-06	1.96	75.13
KRT78L4	High	[R].MCSSGGGTFIPTGASSVRR.[C]	1xCarbamidomethyl [C2]	0.000151529	0.000102842	6	1927.91	1	64.2	71.6	27.3		218.9	207.4	235.3	245.2	101.9	95.7	61.3	71.4			0.000153	3.845e-05	2.11	37.31
KRT78L4	High	[R].MCSSGGGTFIPTGASSVR.[R]	1xCarbamidomethyl [C2]; 1xOxidation [M1]	1.10743e-09	0.000102842	68	1787.81	0	167.1	194.7	76.4	91.9	97.3	92.8	199.1	188.5	43	52.2	44.2	44.5	50.8	57.6	0.0001705	3.289e-12	3.74	41.3
KRT78L4	High	[R].MCSSGGGTFIPTGASSVR.[R]	1xCarbamidomethyl [C2]	9.73164e-09	0.000102842	37	1771.81	0	201.7	189.4	73.2	70.4	94.4	88.1	209.8	201.8	59.5	51.6	51.1	51.8	31.3	26	0.0001549	6.517e-12	3.35	43.41
KRT78L4	High	[K].LEELECALSKDKEELAR.[L]	1xCarbamidomethyl [C6]	6.4377e-07	0.000102842	3	2033.02	2	178.9	151.6	67	71.4	107.6	115.5	194.3	237.1	71.7	48.7	41.5	35.7	34	44.8	0.0002634	8.036e-09	3.23	44.07
KRT78L4	High	[K].LEELECALSK.[D]	1xCarbamidomethyl [C6]	0.000228841	0.000102842	20	1191.59	0	167.1	190.1	109.6	118.4	122.9	112	202.6	207.7	23.7	23.2	26.8	28.5	33.5	33.9	0.0002634	4.178e-05	2.1	43.22
KRT78L4	High	[R].LCGDNPSNVNVSVVGR.[T]	1xCarbamidomethyl [C2]; 1xDeamidated [N]	7.41392e-08	0.000102842	15	1687.81	0	172.3	130.9	55.1	55.7	164.1	173.3	251.6	224.8	21.1	14.1	39.2	27	36.4	34.5	0.0001549	1.326e-09	3.62	43.14
KRT78L4	High	[R].LCGDNPSNVNVSVVGR.[T]	1xCarbamidomethyl [C2]	2.18551e-08	0.000102842	45	1686.82	0	199.8	206.8	91.2	96.3	105.9	100.6	191.4	180.7	35.9	36.2	40.5	40.5	37.2	37	0.0001549	2.659e-11	3.32	41.7
KRT78L4	High	[R].CIYEEELAQMQTISR.[D]	1xCarbamidomethyl [C1]; 1xOxidation [M10]	5.56482e-06	0.000102842	3	1886.86	0															0.000192	1.832e-07	2.88	45.9
KRT78L4	High	[R].CIYEEELAQMQTISR.[D]	1xCarbamidomethyl [C1]; 1xDeamidated [Q9]	9.60902e-07	0.000102842	7	1871.85	0	108.2	130.6			262.6	284.5	312.9	301.2							0.000153	7.886e-09	2.84	59.43
KRT78L4	High	[R].CIYEEELAQMQTISR.[D]	1xCarbamidomethyl [C1]	2.501e-08	0.000102842	38	1870.87	0	162	150	109.1	108.2	111.3	114.8	181.6	184.7	45	36.8	49.9	49	52.3	45.3	0.0001549	1.118e-10	4.48	54.42
KRT78L4	High	[K].VGALTDEISFLR.[C]		1.90813e-06	0.000102842	39	1320.72	0	143	135.7	107.5	110.7	107.7	113.3	195.8	205.9	31.4	33.8	43.8	44.3	54.9	72.4	0.0001705	7.886e-08	2.5	58.99
KRT78L4	High	[R].AGGFGAGSGVGGGVCTVGGGSIIGGSCGVGGGVYNGGFSSGSGR.[M]	2xCarbamidomethyl [C15; C27]	1.09e-09	0.000102842	21	3750.7	0	111.3	184.8	69.7	40.6	87.7	75.9	225	244.7	59.1	71.8	33.1	71.4	55.1	69.7	0.0001572	8.23e-14	3.67	57.85
KRT78L4	High	[R].AGGFGAGSGVGGGVCTVGGGSIIGGSCGVGGGVYNGGFSSGSGR.[M]	2xCarbamidomethyl [C15; C27]; 1xDeamidated [N35]	1.13675e-10	0.000102842	48	3751.68	0	249.3	168.7	49.5	101	72.3	84.2	196.3	213.7	41	42.2	71.2	39.6	27.6	43.3	0.0001572	2.52e-15	3.93	58.95
KRT78L4	High	[R].LCGDNPSNVNVSVVGR.[T]	1xCarbamidomethyl [C2]; 2xDeamidated [N5; N8]	0.000549897	0.000252724	1	1688.79	0															0.0002634	0.0001336	2.3	44.61
KRT78L4	High	[R].SLHNMGGSGRISMGGSYGGGYGCR.[I]	1xCarbamidomethyl [C23]; 1xDeamidated [N4]	0.000631669	0.000252724	2	2419.03	1	394	359.7				99.6	237.4	309.4							0.0002048	8.721e-05	1.36	40.61
KRT78L4	High	[K].NLDVIFENYIQGLRR.[R]		0.00273292	0.00048197	11	1849.99	1	80.5	80.2	49.8	40.8	88.6	79.6	219	225.3	88.7	74.2	94.8	99.6	100.2	78.7	0.0002994	0.001173	1.93	65.62
KRT78L4	High	[R].SLHNMGGSGR.[I]		0.00396645	0.000612087	25	1015.47	0	215.5	171.7	103.7	75.4	106.5	104.8	164.1	171.9	65.7	51.3	51.2	54	33.2	31.1	0.0003157	0.001651	1.67	17.62
KRT78L4	High	[R].CVTTTTVK.[S]	1xCarbamidomethyl [C1]	0.00413588	0.000612087	16	909.471	0	208.7	158.1	105.6	84.7	110.4	104.8	190.4	182.4	57.5	50.6	40.9	38.5	35.9	31.5	0.0004626	0.001698	1.77	20.24
KRT78L4	High	[R].CGGFSSR.[S]	1xCarbamidomethyl [C1]	0.00805446	0.00100538	4	770.325	0	1155.9	2.6	42.8	3.9	5.3	8.7	11.4	9	68.9	53.3	2.4	32.9	1.8	1.1	0.0006924	0.002973	2.07	18.86
KRT78L4	High	[R].SLHNMGGSGR.[I]	1xOxidation [M5]	0.0221405	0.00192075	8	1031.47	0	224	164.6	86.5	71.6	98.5	107.5	189.8	163	67.3	53.8	48.7	58.4	37.6	28.6	0.0005366	0.006503	1.17	14.81
KRT78L4	High	[R].SLHNMGGSGR.[I]	1xDeamidated [N4]	0.0373891	0.0033401	10	1016.46	0	216.7	185.8	85.7	83.9	125.5	117	180.5	191.4	53.4	46.3	26.8	52.1	15.6	19.1	0.0006315	0.01079	1.29	20.35
KRT78LC1	High	[R].QCYTSSSLLGR.[R]	1xCarbamidomethyl [C2]; 1xDeamidated [Q1]	0.000240936	0.000102842	16	1272.59	0	155.7	161	65.8	69.1	109.7	104.5	142.9	145.2	46.1	47.3	102.3	107.8	71.9	70.8	0.0001708	2.883e-05	2.09	40.5
KRT78LC1	High	[R].QCYTSSSLLGR.[R]	1xCarbamidomethyl [C2]	9.93824e-05	0.000102842	44	1271.6	0	82.6	82	45	46	60.1	57	92.9	89.7	115.7	111.9	163.8	157.7	139.5	156.1	0.0001153	3.905e-06	2.84	38.9
KRT78LC1	High	[R].QCYTSSSLLGR.[R]	1xCarbamidomethyl [C2]; 1xGln->pyro-Glu [N-Term]	3.40487e-05	0.000102842	14	1254.58	0	61.8	70.4	32	36.7	46	50.1	55.4	73.2	128.3	143.2	178.8	207.5	141.3	175.5	0.0001705	3.912e-06	3.27	49.99
KRT78LC1	High	[R].GLGDGVAMGGYSGGISIGLGGGR.[S]	1xOxidation [M8]	2.08201e-11	0.000102842	45	2023.99	0	37	44	21.5	31.3	23.3	29.3	53.1	64.6	69.8	123.7	114.7	113.3	193.1	481.3	0.0001708	7.712e-14	3.57	54.74
KRT78LC1	High	[R].GLGDGVAMGGYSGGISIGLGGGR.[S]		1.88109e-10	0.000102842	96	2007.99	0	62.9	59.2	30	29.6	40.8	40.5	80.3	80.1	133.9	132.4	201.3	211.3	154	143.9	0.0001153	2.14e-12	3.97	59.47
KRT78LC1	High	[K].QIAALQTAICDAEQR.[G]	1xCarbamidomethyl [C10]; 1xDeamidated [Q14]; 1xGln->pyro-Glu [N-Term]	1.13527e-05	0.000102842	6	1671.8	0	73.1	97.7	62.4		107.7	169	97.8	141.7	19.7	58.8	101.3	135.9	132.6	202.2	0.0001153	8.906e-08	2.63	72.79
KRT78LC1	High	[K].QIAALQTAICDAEQR.[G]	1xCarbamidomethyl [C10]	3.39421e-08	0.000102842	72	1687.84	0	77.5	72.9	58.7	54.5	50.4	56.8	70.3	61.9	82.4	85.1	155.8	154.6	200.1	219.1	0.0001705	3.119e-10	4.35	51.93
KRT78LC1	High	[K].QIAALQTAICDAEQR.[G]	1xCarbamidomethyl [C10]; 1xDeamidated [Q]	9.09008e-07	0.000102842	24	1688.83	0	60.7	66.6	39.5	44.7	111.4	119.6	94.8	98.6	63.5	62.9	95.6	136	203.7	202.3	0.0001153	1.512e-09	3.64	72.38
KRT78LC1	High	[K].QIAALQTAICDAEQRGDCALK.[D]	2xCarbamidomethyl [C10; C18]; 1xGln->pyro-Glu [N-Term]	5.85323e-07	0.000102842	16	2315.11	1	39.9	58.5	12.4	13.7	20.9	40	98.5	99.7	184.7	193.1	205.5	286.6	71.6	74.9	0.000153	3.821e-09	2.58	69.67
KRT78LC1	High	[K].QIAALQTAICDAEQRGDCALK.[D]	2xCarbamidomethyl [C10; C18]; 1xDeamidated [Q6]; 1xGln->pyro-Glu [N-Term]	1.2143e-05	0.000102842	3	2316.1	1					602.8	797.2									0.0001705	7.785e-07	1.79	69.67
KRT78LC1	High	[K].QIAALQTAICDAEQR.[G]	1xCarbamidomethyl [C10]; 1xGln->pyro-Glu [N-Term]	4.58817e-08	0.000102842	27	1670.82	0	86.8	97.3	42.1	47.1	41	62.2	79.4	84	72.1	97	169.2	183	150.5	188.4	0.0001705	4.665e-10	3.06	71.97
KRT78LC1	High	[K].QIAALQTAICDAEQRGDCALK.[D]	2xCarbamidomethyl [C10; C18]	1.92953e-09	0.000102842	14	2332.14	1	45.2	50	17.1	15	37.7	37.3	68.1	81.7	177.6	174.7	249.5	236.1	104.1	105.9	0.0002486	2.341e-13	4.04	54.08
KRT78LC1	High	[K].QIAALQTAICDAEQRGDCALKDAR.[Q]	2xCarbamidomethyl [C10; C18]	6.21782e-06	0.000102842	17	2674.3	2	45.2	24.1		17.1	34.1	42.5	55.4	42.6	211.5	199.6	270.3	262.6	98.9	96.2	0.0001858	1.205e-07	3.68	54.03
KRT78LC1	High	[K].QIAALQTAICDAEQRGDCALKDAR.[Q]	2xCarbamidomethyl [C10; C18]; 1xGln->pyro-Glu [N-Term]	0.000119574	0.000102842	2	2657.28	2	42.1	49.5		5.9		46.3	66.6	83.7	197.1	203.3	270.7	313.9	51.8	69.1	0.0002048	5.517e-06	2.73	67.09
KRT78LC1	High	[R].QKLVDLQTALQQAK.[D]	1xGln->pyro-Glu [N-Term]	6.09002e-07	0.000102842	16	1566.88	1	54.3	55.4	15	15.9	28.8	35.3	50.7	68.3	141.7	144.2	263.5	281.4	115.2	130.3	0.0001705	1.45e-08	3.51	54.58
KRT78LC1	High	[R].QKLVDLQTALQQAK.[D]		1.73364e-05	0.000102842	24	1583.91	1	59.1	56.8	21.8	23.6	40.4	39.9	87.8	81.2	157.2	152.7	204	194	134.3	147.2	0.0001858	3.279e-07	4.03	46.04
KRT78LC1	High	[R].NNQSEIAELNR.[M]	1xDeamidated [N/Q]	4.17793e-05	0.000102842	40	1288.61	0	82.3	81.9	41	43.7	67.3	66.7	90	89.4	86	88.4	165.1	170	164.4	163.9	0.0001858	4.266e-06	2.59	39.84
KRT78LC1	High	[R].NNQSEIAELNR.[M]		5.34992e-05	0.000102842	59	1287.63	0	83.5	76.5	45.1	42.9	53	56.7	80.8	75.7	93.1	95.1	167.7	168.9	184.1	176.8	0.0001708	1.83e-06	2.51	32.62
KRT78LC1	High	[R].GVSIHPELLKPLCVGVDPEECQVR.[T]	2xCarbamidomethyl [C13; C21]; 1xDeamidated [Q22]	3.5837e-05	0.000102842	8	2732.37	0	65.1	44.5	13.3	19.3	99.3	110.6	92.6	106.9	25.3	90.9	166.6	182.2	174.5	209	0.0001153	2.839e-06	3.36	54.07
KRT78LC1	High	[R].GVSIHPELLKPLCVGVDPEECQVR.[T]	2xCarbamidomethyl [C13; C21]	2.06075e-10	0.000102842	73	2731.39	0	73.1	76.4	35	34.1	44.1	46.1	76.3	72	126.2	133.1	187.7	191.9	149.2	154.7	0.0001572	6.302e-15	4.57	52.65
KRT78LC1	High	[R].SAAYGAGSVGR.[C]		2.87409e-05	0.000102842	40	995.49	0	85.9	77	43.2	38.3	59.7	55.1	76.8	78.8	142.5	128.4	179.7	168.4	140	126.3	0.0001705	2.461e-06	2.61	23.92
KRT78LC1	High	[R].FGVGTVVGFGNCGGYGGLGGYR.[G]	1xCarbamidomethyl [C12]; 1xDeamidated [N11]	3.00366e-10	0.000102842	44	2151.99	0	72.6	73.3	39	39.9	55.7	54.6	95	92	129.8	124.5	188.4	182.6	120.6	131.9	0.0001572	1.301e-12	4.85	63.99
KRT78LC1	High	[R].FGVGTVVGFGNCGGYGGLGGYR.[G]	1xCarbamidomethyl [C12]	4.53711e-10	0.000102842	47	2151.01	0	89.9	89.2	38	40	42.6	45.5	102.8	95.9	115	119.3	180.2	181	125.5	135.2	0.0001708	1.153e-13	3.99	60.34
KRT78LC1	High	[R].RGFSSASAVCGLGR.[A]	1xCarbamidomethyl [C10]	0.000171042	0.000102842	19	1424.71	1	52.9	54.5	14.1	13.6	41.7	42.9	112.8	110.2	257.1	264.2	185.3	186.3	33.3	31.1	0.0001858	1.215e-05	3.13	34.68
KRT78LC1	High	[R].RGFSSASAVCGLGRAGSSSASVCQPAAR.[R]	2xCarbamidomethyl [C10; C23]; 1xDeamidated [Q24]	0.000263011	0.000102842	4	2755.3	2	318.2	259.8			179.5	142.3	252.2	247.9							0.0001705	5.098e-05	2.16	41.66
KRT78LC1	High	[R].RNLEPVFENFICNLRK.[Q]	1xCarbamidomethyl [C12]	3.07333e-05	0.000102842	1	2049.07	2									200.7	204.8	626.3	368.2			0.0001858	7.986e-07	2.85	55.68
KRT78LC1	High	[R].RNLEPVFENFICNLR.[K]	1xCarbamidomethyl [C12]	3.53721e-07	0.000102842	15	1920.97	1	59.3	55.3	37	37.6	51.3	48	87.7	82.7	106.2	105	190.8	197.8	155.4	185.9	0.0001572	6.157e-10	4.56	61.39
KRT78LC1	High	[K].FCDDLRNNQSEIAELNR.[M]	1xCarbamidomethyl [C2]; 1xDeamidated [N]	6.0225e-09	0.000102842	24	2094.95	1	82.9	82.2	40.8	44.6	62.6	61.9	90.4	85	107.1	113	167.4	160.5	146.2	155.3	0.0001705	3.128e-11	4.25	45.11
KRT78LC1	High	[K].FCDDLRNNQSEIAELNR.[M]	1xCarbamidomethyl [C2]	0.000130594	0.000102842	7	2093.97	1								5.4	395.1	369.9	285	278.5	10.2	55.9	0.0001858	7.853e-06	1.77	43.88
KRT78LC1	High	[K].SKAEVEAFYQTR.[L]		1.64027e-05	0.000102842	20	1428.71	1	79.6	87.1	6.1	13.9	35.9	36.1	114.9	118.1	90.4	91.1	186.7	180.1	185.7	174.3	0.0001858	3.001e-07	3.18	33.61
KRT78LC1	High	[R].GFSSASAVCGLGR.[A]	1xCarbamidomethyl [C9]	2.51329e-05	0.000102842	45	1268.61	0	75.9	82.1	39	43.1	55.2	53.6	77.6	78.2	97.3	104.4	170.2	185.7	165.1	172.6	0.0001708	4.424e-07	3.02	40.83
KRT78LC1	High	[K].LVDLQTALQQAK.[D]	1xDeamidated [Q]	1.41135e-05	0.000102842	7	1328.74	0	57.8	65.9	27.7	28.1	104.1	108.6	108.4	120.6	56.2	65	103.5	112	204.4	237.8	0.0001708	1.591e-07	2.89	52.57
KRT78LC1	High	[K].LVDLQTALQQAK.[D]		2.25025e-05	0.000102842	53	1327.76	0	91	88	38.8	43.8	45.7	46.6	84.5	78.6	87.1	84.2	149.1	142	207.8	212.9	0.0001708	1.291e-06	2.72	50.96
KRT78LC1	High	[K].KQIAALQTAICDAEQRGDCALK.[D]	2xCarbamidomethyl [C11; C19]	3.40769e-08	0.000102842	7	2460.23	2		55					173.2	134.3	279	136.9	299.9	163.6	85.3	73.1	0.000153	1.107e-10	4.72	49.04
KRT78LC1	High	[K].KQIAALQTAICDAEQR.[G]	1xCarbamidomethyl [C11]; 1xDeamidated [Q]	3.5837e-05	0.000102842	3	1816.92	1				1400											0.0001572	7.655e-07	3.76	45.34
KRT78LC1	High	[K].KQIAALQTAICDAEQR.[G]	1xCarbamidomethyl [C11]	2.42857e-09	0.000102842	25	1815.94	1	95.5	100.5	36.9	40.7	49.6	51.3	101.1	94.8	93.2	97.1	140.1	152.3	168	178.9	0.0001153	1.337e-13	5.71	45.34
KRT78LC1	High	[K].KDVDCLYLTK.[E]	1xCarbamidomethyl [C5]	5.83006e-07	0.000102842	34	1254.64	1	89.9	98.4	63.6	65.2	77.9	77.9	107.4	100.5	72.1	77.9	135.9	142.3	147.3	143.5	0.0001622	1.913e-07	3.44	34.89
KRT78LC1	High	[K].KDVDCLYLTKEELEVR.[V]	1xCarbamidomethyl [C5]	2.28297e-08	0.000102842	8	2010.02	2	46.1	60.6			32.4	34.9	125	141.4	99.9	119.6	212.5	194.1	146.6	186.9	0.0001858	1.108e-11	4.61	45.39
KRT78LC1	High	[K].NLNNQFACFIDK.[V]	1xCarbamidomethyl [C8]	2.08754e-05	0.000102842	46	1483.7	0	67.4	71	32.4	31.3	34.2	43.4	72.5	68.1	126.3	128.4	171.7	176.3	182.3	194.7	0.000153	7.566e-07	2.79	52.65
KRT78LC1	High	[K].NLNNQFACFIDK.[V]	1xCarbamidomethyl [C8]; 1xDeamidated [N/Q]	5.12415e-05	0.000102842	45	1484.68	0	60.9	60.7	26.9	25.9	46.4	48.8	58	64	123.3	115.8	174.2	178.3	203.6	213.2	0.0001858	2.59e-06	1.98	54.47
KRT78LC1	High	[K].NLNNQFACFIDKVR.[L]	1xCarbamidomethyl [C8]	1.24837e-06	0.000102842	13	1738.87	1	89.5	99.5	28.7	27	41.7	44.4	87.8	99.4	120	106.9	166.7	162.2	171.1	155.1	0.0001858	5.506e-09	3.55	53.76
KRT78LC1	High	[R].NLEPVFENFICNLR.[K]	1xCarbamidomethyl [C11]	2.54865e-06	0.000102842	95	1764.87	0	69.2	72.5	50.2	49.9	67.3	66	93.1	92.3	68.4	81.2	165.1	174	180.8	170	0.0001708	1.067e-08	3.17	72.42
KRT78LC1	High	[R].NLEPVFENFICNLR.[K]	1xCarbamidomethyl [C11]; 1xDeamidated [N]	9.68991e-06	0.000102842	22	1765.86	0	59.5	29.4	26	53.7	85.2	94.2	65.2	86	89.8	108.2	172.5	126.5	202.8	201	0.0001708	8.821e-08	2.57	74.65
KRT78LC1	High	[R].NLEPVFENFICNLRK.[Q]	1xCarbamidomethyl [C11]	6.20778e-05	0.000102842	20	1892.97	1	18.9	23.1	11.9	14.3	31.1	38.2	66.3	66.7	128.8	141.1	261.5	256	166.6	175.5	0.0001549	5.133e-06	2.1	63.9
KRT78LC1	High	[R].ICTGNPVSVAVVSGGGTVGECR.[S]	2xCarbamidomethyl [C2; C21]; 1xDeamidated [N5]	3.69763e-09	0.000102842	16	2177.03	0	71.9	93.5	5.7	18.3	76.7	89	73.3	82.1	102.8	81.9	176.7	199.7	153.9	174.6	0.0001705	1.638e-11	4.11	49.61
KRT78LC1	High	[R].ICTGNPVSVAVVSGGGTVGECR.[S]	2xCarbamidomethyl [C2; C21]	2.09029e-11	0.000102842	58	2176.05	0	69.8	76.5	30.5	30.4	44.8	42.1	71.9	71.4	124.1	126.4	183	189.2	167.3	172.5	0.000153	6.225e-15	5.59	48.24
KRT78LC1	High	[K].VLTTKWELLQQYVLPASR.[R]		0.000150955	0.000102842	7	2145.21	1	116.3	115.7	34.3	34.5	44.1	48.6	137.9	155.7	85.8	61.7	148.4	128.6	135.9	152.6	0.0001153	6.108e-06	2.01	60.93
KRT78LC1	High	[K].CKYEDEINKR.[T]	1xCarbamidomethyl [C1]	1.032e-06	0.000102842	24	1354.64	2	91.1	76.3	42.1	37.8	61.7	56.6	94	85.5	134.2	117	186.1	174.5	132.4	110.6	0.0001705	2.928e-08	2.92	21.42
KRT78LC1	High	[K].CKYEDEINK.[R]	1xCarbamidomethyl [C1]	0.000198743	0.000102842	11	1198.54	1	79.1	62.5	33.2	23.1	46.4	47.1	89.7	98.9	156.2	129.8	177.4	151.9	172.6	132.2	0.0002416	6.828e-05	2.85	22.55
KRT78LC1	High	[R].AQMDCQLCDTSVIVQMDNSRDLDMEGIIK.[S]	2xCarbamidomethyl [C5; C8]; 2xDeamidated [Q6; Q15]	0.00026686	0.000102842	1	3387.49	1															0.0001858	2.539e-05	1.74
KRT78LC1	High	[R].AQMDCQLCDTSVIVQMDNSRDLDMEGIIK.[S]	2xCarbamidomethyl [C5; C8]; 1xDeamidated [Q/N]	0.000102502	0.000102842	4	3386.5	1							142.9		331.1	237.6	327.9	360.5			0.000153	7.565e-06	1.71	62.91
KRT78LC1	High	[R].AQMDCQLCDTSVIVQMDNSR.[D]	2xCarbamidomethyl [C5; C8]; 2xOxidation [M3; M16]	3.07333e-05	0.000102842	8	2403	0													88.2	1311.8	0.0002486	6.653e-07	4.03	44.05
KRT78LC1	High	[R].AQMDCQLCDTSVIVQMDNSR.[D]	2xCarbamidomethyl [C5; C8]; 1xDeamidated [Q]; 1xOxidation [M]	9.40569e-08	0.000102842	10	2387.99	0	156.1	168.3	70.1	67.2		96.8	135.8	92.8	138.2			124.7		350	0.0002048	9.644e-11	2.49	48.42
KRT78LC1	High	[R].AQMDCQLCDTSVIVQMDNSR.[D]	2xCarbamidomethyl [C5; C8]; 1xOxidation [M]	2.30277e-10	0.000102842	116	2387.01	0	59.2	78.1	33.7	41.5	38	50	79.8	104.5	87.9	103.1	123.9	173.6	181.1	245.6	0.0001858	8.824e-15	4.74	50.24
KRT78LC1	High	[R].AQMDCQLCDTSVIVQMDNSR.[D]	2xCarbamidomethyl [C5; C8]; 1xDeamidated [Q/N]	1.52697e-09	0.000102842	23	2372	0	85	91		14.4	64.1	72.4	89.3	116.8	111.1	105.3	207.7	206.7	121.7	114.5	0.0001549	4.147e-13	4.65	53.17
KRT78LC1	High	[R].AQMDCQLCDTSVIVQMDNSR.[D]	2xCarbamidomethyl [C5; C8]	2.98204e-12	0.000102842	23	2371.01	0	92	92.1	37.9	34.9	47.7	50.7	92.5	81.7	128.1	117.4	205.4	195.7	127.5	96.6	0.0001858	6.314e-16	4.22	52.69
KRT78LC1	High	[K].AEVEAFYQTR.[L]		8.34786e-05	0.000102842	39	1213.58	0	82	84.3	40.7	45.9	53.3	54.5	84.8	87.7	105.8	108.4	158.3	164.2	166.3	163.8	0.0001549	4.775e-06	2.72	39.34
KRT78LC1	High	[R].AGSSSASVCQPAAR.[R]	1xCarbamidomethyl [C9]	6.78415e-06	0.000102842	33	1348.63	0	88.2	77.2	46.2	38.6	61.4	58.8	73.3	73.3	161.5	133.7	191.2	184.2	111.1	101.3	0.0002486	6.811e-07	2.2	21.36
KRT78LC1	High	[K].WELLQQYVLPASR.[R]		3.50926e-07	0.000102842	202	1602.86	0	84.7	82.2	39.1	37.7	53.1	49.2	81.8	79.8	124	114.2	183.2	193	144.5	133.5	0.0001708	4.671e-10	3.48	62.36
KRT78LC1	High	[K].WELLQQYVLPASR.[R]	1xDeamidated [Q]	6.09584e-06	0.000102842	11	1603.85	0	45.6	50.4	22.8	24.8	189.7	82.6	88.2	90.4	64	71	201.1	231.6	109.6	128.2	0.0001858	6.451e-08	3.43	63.94
KRT78LC1	High	[K].SVECCYEEIAQK.[S]	2xCarbamidomethyl [C4; C5]	3.31227e-05	0.000102842	54	1515.65	0	103.1	102.3	42	43.5	58	58.2	94.2	101.1	117.8	116.2	165.8	165.7	116.2	115.9	0.0001705	2.97e-06	2.55	38.51
KRT78LC1	High	[K].SVECCYEEIAQK.[S]	2xCarbamidomethyl [C4; C5]; 1xDeamidated [Q11]	2.39701e-05	0.000102842	12	1516.63	0	83.4	93.8	37.4	41	126.2	128.2	143.1	152.3	60.6	80.6	105.1	107.4	122.1	118.9	0.0001708	1.771e-06	1.87	39.82
KRT78LC1	High	[K].TGASSGLGGVVSSFGVSGAGFSAR.[S]		2.1886e-12	0.000102842	39	2115.05	0	67	68.4	35.9	36.6	43.5	43.5	74.1	72.2	123	129.4	175.5	174.6	158.8	197.4	0.0001153	1.376e-15	5.8	58.88
KRT78LC1	High	[R].EVLSGADGLQCAAGVGNLVCAGVEQCSPGTVIIPGPGVCGGGNR.[Y]	4xCarbamidomethyl [C11; C20; C26; C39]; 2xDeamidated [Q/N]	4.00483e-06	0.000102842	15	4312.01	0	98.4	61.7	51.7	67	144.7	108.6	39.7	230.1	104.3	114.1	163.1	216.6			0.0001153	1.659e-08	3.16	70.64
KRT78LC1	High	[R].EVLSGADGLQCAAGVGNLVCAGVEQCSPGTVIIPGPGVCGGGNR.[Y]	4xCarbamidomethyl [C11; C20; C26; C39]; 1xDeamidated [Q/N]	4.85788e-07	0.000102842	31	4311.03	0	128.9	29.8	40.9	36.3	65.6	103.6	101.2	149.6	199.8	66.4	85.6	181.1	111.1	100	0.000153	2.896e-09	2.76	71.58
KRT78LC1	High	[R].EVLSGADGLQCAAGVGNLVCAGVEQCSPGTVIIPGPGVCGGGNR.[Y]	4xCarbamidomethyl [C11; C20; C26; C39]	4.69433e-11	0.000102842	48	4310.04	0	76.1	62.4	37.7	40.1	52.3	48.8	69.4	78.2	146.7	150.3	172.6	201.4	122.6	141.4	0.0001708	1.825e-14	2.98	69.9
KRT78LC1	High	[K].DVDCLYLTKEELEVR.[V]	1xCarbamidomethyl [C4]	2.86204e-08	0.000102842	17	1881.93	1	27.1	30.1	17.9	20.3	35	34.4	58.6	47	123.4	105.2	251.4	242.6	187.8	219.1	0.0001705	2.482e-10	3.61	51.95
KRT78LC1	High	[K].QLECVLGER.[E]	1xCarbamidomethyl [C4]; 1xGln->pyro-Glu [N-Term]	0.000376031	0.000198672	15	1086.52	0	53.9	71.6	45.2	58.5	52.7	66.2	73	90.3	51.9	67	146.8	170.6	200.2	252.4	0.0001708	0.0002137	2.43	57.25
KRT78LC1	High	[K].QIAALQTAICDAEQRGDCALKDAR.[Q]	2xCarbamidomethyl [C10; C18]; 1xDeamidated [Q]	0.000327484	0.000198672	5	2675.29	2															0.0002048	2.832e-05	3.62	54.07
KRT78LC1	High	[R].AGSSSASVCQPAAR.[R]	1xCarbamidomethyl [C9]; 1xDeamidated [Q10]	0.00034787	0.000198672	7	1349.61	0							191.7	222.6	128	145.5	198	217	159.5	137.6	0.0001708	3.177e-05	1.86	22.79
KRT78LC1	High	[R].CGLGGFSSR.[S]	1xCarbamidomethyl [C1]	0.000657136	0.000252724	48	940.431	0	65.8	66.1	45.1	41.8	47.1	46	69.3	64.3	119.6	112.7	198.5	191.3	176.5	156	0.0001153	0.0001081	2.15	32.7
KRT78LC1	High	[R].CGTAYGGGR.[F]	1xCarbamidomethyl [C1]	0.00118102	0.000252724	1	898.384	0	1295.8		12		6.3	7.2	7.2	5.6	10.1	9.2	17.6	10.3	11.8	6.9	0.0001705	0.0004423	2.04	17.83
KRT78LC1	High	[R].AQMDCQLCDTSVIVQMDNSR.[D]	2xCarbamidomethyl [C5; C8]; 2xDeamidated [Q6; Q]	0.000921201	0.000252724	2	2372.98	0															0.0001708	0.0001596	1.94
KRT78LC1	High	[K].CSVKTGASSGLGGVVSSFGVSGAGFSAR.[S]	1xCarbamidomethyl [C1]	0.000972377	0.000252724	2	2589.27	1															0.0001153	0.0001621	1.83	53.22
KRT78LC1	High	[R].RNLEPVFENFICNLR.[K]	1xCarbamidomethyl [C12]; 1xDeamidated [N]	0.000979967	0.000252724	5	1921.96	1	41.1	58.8	74.3	91.6	58	62	87.5	118.4	72.7	69.3	163	159	169.3	175	0.0001153	0.0001642	2.13	69.24
KRT78LC1	High	[K].QLECVLGER.[E]	1xCarbamidomethyl [C4]	0.00107265	0.000252724	22	1103.55	0	82	81.5	51	54.2	67.7	64.3	97.4	100	91	90.4	156.3	150.7	161.9	151.6	0.0002416	0.0002711	1.94	37.99
KRT78LC1	High	[K].KQIAALQTAICDAEQRGDCALK.[D]	2xCarbamidomethyl [C11; C19]; 1xDeamidated [Q7]	0.0010071	0.000252724	1	2461.22	2															0.0001153	0.0001715	1.8
KRT78LC1	High	[K].LQCESDNVKK.[Q]	1xCarbamidomethyl [C3]	0.00111627	0.000252724	23	1220.59	1	113.3	85.9	41.3	34.8	53.5	52	83.5	82	124.7	105	160.9	156.1	158.8	148.2	0.0002416	0.0002885	1.81	17.36
KRT78LC1	High	[R].LEELHSSR.[G]		0.000910664	0.000252724	36	970.495	0	95.2	75.9	50.1	37.9	61.4	58.4	75.1	71.1	154.1	124.7	173.4	167	129.2	126.6	0.0001708	0.0001566	1.88	19.58
KRT78LC1	High	[R].ICTGNPVSVAVVSGGGTVGECRSLSGIGGK.[C]	2xCarbamidomethyl [C2; C21]	0.000983789	0.000252724	2	2875.44	1									277.7		343.6	412	205	161.7	0.0002416	0.0002356	2.43	49.89
KRT78LC1	High	[R].DLDMEGIIK.[S]		0.00124016	0.000252724	42	1033.52	0	66	62.2	37.5	36.3	44.7	43	71.9	72.9	126	110.6	175.3	195.8	188.3	169.6	0.0002416	0.0003377	1.4	52.84
KRT78LC1	High	[K].LQCESDNVK.[K]	1xCarbamidomethyl [C3]	0.00268145	0.00048197	8	1092.5	0	105.7	89.2	62.9	49.6	70.4	67.6	73.9	74.8	103.2	88.9	169.9	175.4	131.7	136.9	0.0002909	0.0009882	1.96	19.76
KRT78LC1	High	[R].EVLSGADGLQCAAGVGNLVCAGVEQCSPGTVIIPGPGVCGGGNR.[Y]	4xCarbamidomethyl [C11; C20; C26; C39]; 3xDeamidated [Q10; N17; N43]	0.00388499	0.000612087	1	4312.99	0															0.0006395	0.001771	0.73
KRT78LC1	High	[R].RCGLGGFSSR.[S]	1xCarbamidomethyl [C2]	0.0037474	0.000612087	14	1096.53	1	48.9	43	10.2	8.5	43.5	38.8	134	127.2	322.9	324	137.7	128.2	18.3	14.9	0.0004408	0.00188	2.33	25.81
KRT78LC1	High	[R].DLDMEGIIK.[S]	1xOxidation [M4]	0.00320661	0.000612087	134	1049.52	0	53.1	57.1	56.6	67	58.7	75.2	74.2	66.8	65.9	80.4	128.9	133.5	201.6	281	0.0002737	0.001213	1.97	47.26
KRT78LC1	High	[R].ERLENEER.[C]	1xDeamidated [N5]	0.00597271	0.000664107	4	1075.5	1	81		56		70.2	80.8		88.1	176.3	137.9	216.3	222.5	144.3	126.5	0.0002909	0.00256	1.89	17.89
KRT78LC1	High	[R].AQMDCQLCDTSVIVQMDNSRDLDMEGIIK.[S]	2xCarbamidomethyl [C5; C8]; 3xDeamidated [Q2; Q6; Q15]	0.00593872	0.000664107	1	3388.47	1															0.0002076	0.001952	1.06
KRT78LC1	High	[K].CIYAEER.[A]	1xCarbamidomethyl [C1]	0.00621723	0.000664107	18	940.419	0	93.1	73.2	61.1	51.7	80.1	70.3	87	94.9	87.9	87.9	177.2	142.8	156.7	136.1	0.0004408	0.002816	1.49	25.19
KRT78LC1	High	[K].DVDCLYLTK.[E]	1xCarbamidomethyl [C4]	0.005675	0.000664107	10	1126.54	0	71.1	70.7	53.9	56.4	66.2	68.6	82.3	84	65.2	68.2	146.3	150.5	197.9	218.9	0.0006924	0.002254	1.67	45.9
KRT78LC1	High	[R].VGGGFGAR.[S]		0.00548642	0.000664107	31	720.379	0	89.9	77.5	43.8	38.9	59.7	56.9	80.3	83.9	134.8	123.7	168.1	165.3	146.6	130.5	0.0004408	0.002551	1.56	22.71
KRT78LC1	High	[K].QLECVLGER.[E]	1xCarbamidomethyl [C4]; 1xDeamidated [Q1]	0.00898372	0.00100538	7	1104.54	0	139	116.7		125.7	95.9	111.4	113.6	125.2	62.2	59.2	96.7	96.6	118.3	139.6	0.0002737	0.003084	1.9	40.59
KRT78LC1	High	[K].VLTTKWELLQQYVLPASR.[R]	1xDeamidated [Q10]	0.00898372	0.00100538	1	2146.19	1															0.0002909	0.003899	2.18
KRT78LC1	High	[R].ICTGNPVSVAVVSGGGTVGECRSLSGIGGK.[C]	2xCarbamidomethyl [C2; C21]; 1xDeamidated [N5]	0.00871363	0.00100538	2	2876.42	1	391.9	422.8		107.5	123.1	118.7		236							0.0008057	0.003394	1.82	54.34
KRT78LC1	High	[R].NNQSEIAELNR.[M]	2xDeamidated [N2; N]	0.0103584	0.00106075	2	1289.6	0															0.0002737	0.003561	1.91	34.89
KRT78LC1	High	[R].GKFCDDLR.[N]	1xCarbamidomethyl [C4]	0.00932075	0.00106075	15	1010.47	1	84.8	79	34.2	26.2	62.7	52.5	116.3	116.1	118.8	106.6	210.3	176.8	112.6	103.2	0.0003172	0.003069	1.76	25.57
KRT78LC1	High	[R].ERLENEER.[C]		0.013024	0.00117668	11	1074.52	1	105.1	79.9	55.2	47.3	67.2	72.6	88	91.8	114	97.7	160.3	164.9	132.1	123.9	0.0003915	0.005396	2.27	17.42
KRT78LC1	High	[R].SLSGIGGKCSVK.[T]	1xCarbamidomethyl [C9]	0.013627	0.00117668	2	1192.64	1	205.3	197.7	97.7	80.6	97.6		204.3	258.8	51.7	127.3				79	0.0009115	0.004826	1.37	24.17
KRT78LC1	High	[R].LLEQQNK.[V]		0.016361	0.00135431	19	872.484	0	105.3	80.1	46.7	37.8	57.2	57.2	78.5	77.9	138.3	122.2	178.2	166.4	131.5	122.7	0.0003713	0.006957	1.54	19.84
KRT78LC1	High	[R].SLSGIGGK.[C]		0.0166868	0.00135431	44	718.409	0	94.4	75.7	45	38.8	56.2	54	79.6	83.2	136.2	121.1	165.5	155.2	155.8	139.3	0.0003713	0.007054	1.41	23.72
KRT78LC1	High	[R].SAASCVGR.[E]	1xCarbamidomethyl [C5]	0.0182978	0.00141811	1	807.378	0	1366.4		6.2								8.4	7.1	6.4	5.5	0.001003	0.006065	1.97	17.44
KRT78LC1	High	[R].AQMDCQLCDTSVIVQMDNSR.[D]	2xCarbamidomethyl [C5; C8]; 1xDeamidated [Q6]; 2xOxidation [M3; M16]	0.0224322	0.00192075	2	2403.99	0		59.6						177.9	42.6	76.8	732.6	177.3	133.1		0.000532	0.007445	1.53	45.69
KRT78LC1	High	[R].NLEPVFENFICNLRK.[Q]	1xCarbamidomethyl [C11]; 1xDeamidated [N1]	0.0217097	0.00192075	1	1893.95	1															0.0005731	0.008496	1.38
KRT78LC1	High	[R].ISFGGSCR.[S]	1xCarbamidomethyl [C7]	0.0263909	0.00228599	23	883.409	0	79.7	73.5	39.1	35.2	58.6	57.4	82.9	84.8	138	143.2	185.4	187.6	118.8	115.7	0.0006384	0.008718	1.69	29.14
KRT78LC1	High	[K].FCDDLR.[N]	1xCarbamidomethyl [C2]	0.0607343	0.00560444	11	825.356	0	102.8	88.2	56.8	67.4	70.8	85.3	127.6	132.1	68.6	60.9	135.6	135.6	137.6	130.5	0.001728	0.01493	0.97	30.11
KRT78LC1	High	[R].SVDCVPR.[V]	1xCarbamidomethyl [C4]	0.0697906	0.00648727	45	832.398	0	83.2	73.8	45.4	40.8	57	56.7	76.2	78.6	141.9	129.4	181.4	174.7	132.3	128.5	0.002113	0.02136	1.44	22.98
KRT78LC1	High	[R].GFSSASAVCGLGRAGSSSASVCQPAAR.[R]	2xCarbamidomethyl [C9; C22]; 1xDeamidated [Q23]	0.0752614	0.00667729	2	2599.2	1	285.2	278.6	122.9	96.1	136.9	132.4	136.9	211							0.001783	0.02147	0.89	46.23
KRT78LC1	High	[K].MACLLR.[D]	1xCarbamidomethyl [C3]	0.0812096	0.00710053	11	763.395	0	114.1	91.7	43.4	43.7	75	66.1	102.2	96.4	134.1	124.6	180	175.2	82.3	71.2	0.002697	0.02481	1.29	34.17
KRT78LC1	High	[R].LLEQQNK.[V]	1xDeamidated [Q/N]	0.0882237	0.00751443	3	873.468	0	69.3	65.1	29	26.4	142.3	131.5	129.1	118.9	81.1	85.1	123.6	138.7	131.4	128.8	0.00197	0.03153	1.41	20.97
KRT78LC1	High	[R].DLVQEYK.[C]	1xDeamidated [Q4]	0.106352	0.00881442	2	895.441	0	57	43.5	30.4	29	160.3	153.9	146.8	149.6	49	61.8	95.3	111.1	173.1	139.2	0.002226	0.03617	1.34	36.08
KRT8	High	[R].GPVAVSGGGIAAVTVNQSLLTPLNLDIDTSIQQVR.[K]	1xDeamidated [Q/N]	6.57158e-09	0.000102842	2	3504.89	0		151.7					427.4					36.5	717.5	66.8	0.0001708	8.761e-13	4.03	75.84
KRT8	High	[R].GPVAVSGGGIAAVTVNQSLLTPLNLDIDTSIQQVR.[K]		8.3761e-11	0.000102842	14	3503.91	0	128.7	69.7	107.4	90.8	176.2	48.9	6.9	174.6	100.4	58.7	104.2	219.9	113.7		0.0001153	2.952e-14	6.21	75.72
KRT8	High	[R].GLFEGYVGTLR.[R]		0.000170398	0.000102842	14	1211.64	0	72	78.8	213.9	214.9	161.1	174.8	54.1	62.9	50.4	48.9	61.2	63	71	73.2	0.000153	3.991e-05	2.55	54.08
KRT8	High	[R].FGVGGLQRGPVAVSGGGIAAVTVNQSLLTPLNLDIDTSIQQVR.[K]	3xDeamidated [Q7; N24; N32]	1.78229e-05	0.000102842	2	4321.3	1															0.000172	1.951e-06	1.57
KRT8	High	[R].QLYDEELREMQSQISDTSVVLSMDNNR.[S]	1xGln->pyro-Glu [N-Term]	1.35472e-07	0.000102842	2	3183.46	1					677.9	722.1									0.0001549	3.282e-10	4.91	75.42
KRT8	High	[R].QLYDEELREMQSQISDTSVVLSMDNNR.[S]	1xDeamidated [Q13]; 1xGln->pyro-Glu [N-Term]	1.43309e-09	0.000102842	2	3184.44	1			231.7	281.5					266.2		302.5	318.1			0.0001864	1.726e-10	3.81	75.43
KRT8	High	[R].QLYDEELREMQSQISDTSVVLSMDNNR.[S]		2.72635e-06	0.000102842	12	3200.48	1	96.1	79.6	148.5	125.6	198.9	185.2	70	64.1	101.7	90.1	111.6	63.3	37.1	28.1	0.0001549	2.865e-08	3.31	67.7
KRT8	High	[R].QLYDEELREMQSQISDTSVVLSMDNNR.[S]	2xDeamidated [Q11; Q]; 1xOxidation [M10]	2.09581e-05	0.000102842	9	3218.45	1	58	39.8	380.1	245.8	413.2	253.7	9.3								0.000192	1.1e-06	2.38	74.97
KRT8	High	[R].QLYDEELREMQSQISDTSVVLSMDNNR.[S]	2xDeamidated [Q11; Q]; 2xOxidation [M10; M23]	0.000148677	0.000102842	6	3234.44	1	89.2	112.1	300.4	300.4	210.1	221.4	51.7	38.6		32.1		27.9		16.1	0.0001864	5.799e-05	1.76	71.95
KRT8	High	[R].LESLTDEINFLR.[Q]	1xDeamidated [N9]	8.61124e-05	0.000102842	2	1450.74	0	58.8	78.1	186.4	185.7	300.6	257.1	75.7	96.1	26	35.2		56.1	44.2		0.0001549	5.86e-06	1.94	64.32
KRT8	High	[R].LESLTDEINFLR.[Q]		7.73167e-06	0.000102842	24	1449.76	0	76	78.5	232	221.3	178.3	177.7	49.5	50.8	42	42.9	61.7	61.7	60.1	67.6	0.0001858	1.763e-07	2.84	62.67
KRT8	High	[R].LESGMQNLSIHTR.[T]	1xOxidation [M5]	0.000178277	0.000102842	22	1501.74	0	92.1	102.8	156	159	165.7	122.9	57	67.3	77.3	71.3	77.2	67.8	92.8	90.8	0.0001549	1.691e-05	2.22	29.42
KRT8	High	[R].LESGMQNLSIHTR.[T]		4.54642e-06	0.000102842	27	1485.75	0	105.6	109.3	189.7	196.1	183.9	181.4	65.1	63.6	51	46.2	65.5	67	43.6	32	0.0002048	9.739e-08	2.24	36.47
KRT8	High	[R].LRLEAELGSMQGLVEDFK.[N]		1.78935e-05	0.000102842	6	2035.05	1	83.6	81.6	226.3	204.8	192.4	172.9	73.6	64.7	32.2	41.4	67.2	66.4	73.9	19.1	0.0001549	4.713e-07	2.52	64.52
KRT8	High	[K].LSELEAALQK.[A]		6.95209e-05	0.000102842	23	1101.62	0	96.4	111.2	232.7	262.8	178.9	165.6	52	54.1	22.8	23.5	40.5	41.8	56.7	61	0.0001705	8.079e-06	2.59	43.23
KRT8	High	[K].KDVDEAYMSK.[V]		6.62477e-06	0.000102842	12	1185.55	1	93.1	87.5	218	199.4	186.2	158	57.5	67.3	65.2	55.2	63.5	62.3	46.9	39.8	0.0001549	1.248e-06	2.62	23.38
KRT8	High	[K].KDVDEAYMSK.[V]	1xOxidation [M8]	9.52427e-05	0.000102842	8	1201.54	1	113.5	86.2	237.6	193.8	180.4	179.8	62.6	60	53.2	46.2	48.5	48.1	47.6	42.5	0.0001572	3.55e-06	2.24	19.17
KRT8	High	[R].LEAETWYQSK.[Y]		0.000263011	0.000102842	9	1254.6	0	105.4	107.3	242.5	238.8	173.4	168.6	57.5	60.1	29.8	29.3	52.1	49.9	50.1	35	0.0002416	2.756e-05	2.59	40.55
KRT8	High	[R].LEAELGSMQGLVEDFK.[N]	1xOxidation [M8]	2.04671e-05	0.000102842	3	1781.86	0	48.1	56.9	158.2	318	110.3	147.5	70.6			64.4			78	348	0.000192	1.065e-06	1.98	52.8
KRT8	High	[R].LEAELGSMQGLVEDFK.[N]		4.55192e-08	0.000102842	27	1765.87	0	83.7	87.8	229	213	170.8	168.1	59.5	62.2	41.2	39	63.6	62.4	61.6	58.2	0.0001572	2.601e-11	3.22	64.05
KRT8	High	[R-].MSAASAYGTLSGSR.[F]		9.27212e-07	0.000102842	17	1358.64	0	107.1	103.9	155.3	167.9	153	151.7	75	76.6	70.6	69.3	85	84.9	54.3	45.2	0.000153	1.102e-07	3.04	39.33
KRT8	High	[R-].MSAASAYGTLSGSR.[F]	1xOxidation [M1]	2.03311e-06	0.000102842	29	1374.63	0	91.2	89.2	161.8	221.9	153.9	126.3	74.9	84.7	51.6	62.4	71.1	54.3	51.4	105.4	0.0001864	5.009e-07	2.67	32.9
KRT8	High	[R].ATLETAIAEAEERGEMALK.[D]	1xOxidation [M16]	0.000237423	0.000102842	3	2049.02	1	35.5	55.2	220.8	299.4	218.3	207.2					23.1	27.1	28.9	284.5	0.000192	3.121e-05	2.88	58.36
KRT8	High	[R].ATLETAIAEAEERGEMALK.[D]		1.97922e-08	0.000102842	9	2033.02	1	81.3	71.1	206.2	220.9	189	199.6	49.6	45.2	34.4	41.1	66	67.8	61.1	66.8	0.000172	3.604e-10	5.15	59.59
KRT8	High	[R].ATLETAIAEAEER.[G]		2.9125e-07	0.000102842	18	1403.7	0	84.6	100.1	267.8	286.4	178.7	170	42.8	37.9	17.8	16.9	36.6	39	57.6	64	0.0001549	1.104e-08	2.87	48.91
KRT8	High	[R].AKLSELEAALQK.[A]		4.33524e-06	0.000102842	20	1300.75	1	107.7	114	107.8	125.9	148.5	145.9	86.9	96.6	68.6	71.9	87	85.5	74.5	79.4	0.0001705	1.981e-07	2.36	43.63
KRT8	High	[K].WSLLQSQQPQR.[S]		7.08899e-05	0.000102842	10	1370.72	0	103.3	108.2	211.8	212.4	170.5	169.1	69.7	67.2	42.9	44.6	52.7	54.1	48.1	45.5	0.0001858	2.965e-06	2.72	45.29
KRT8	High	[R].TEKENEFVLLK.[K]		2.02259e-05	0.000102842	18	1349.73	1	109.5	98.4	184.6	199.7	173.8	178.6	70.6	73.9	38.8	43.3	53.5	57.5	59.5	58.3	0.000192	7.132e-06	2.36	40.87
KRT8	High	[R].TEKENEFVLLKK.[D]		9.45082e-05	0.000102842	15	1477.83	2	108.1	119.8	180.2	214.7	186.1	167.7	86.2	79.5	50.2	42.2	45.4	43.8	36.5	39.6	0.0001705	1.221e-05	2.64	32.93
KRT8	High	[R].SRLEAETWYQSK.[Y]		1.67303e-05	0.000102842	10	1497.73	1	116.3	112.7	179	183	189.1	191.6	76	69.7	57.1	49.8	57.7	55.1	43.1	19.9	0.000153	5.163e-07	3.41	36.19
KRT8	High	[R].EMQSQISDTSVVLSMDNNR.[S]	1xDeamidated [Q5]; 1xOxidation [M15]	9.68991e-06	0.000102842	1	2170.96	0															0.000192	3.885e-07	1.98
KRT8	High	[R].EMQSQISDTSVVLSMDNNR.[S]	1xOxidation [M]	1.00617e-07	0.000102842	15	2169.98	0	94.2	102.7	230	242.2	177.7	180.2	38	42.6	37.2	34.7	31.5	41.5	63.6	84	0.0001858	5.248e-10	3.68	49.03
KRT8	High	[R].EMQSQISDTSVVLSMDNNR.[S]		5.76542e-09	0.000102842	19	2153.98	0	100	85.6	246.6	200.2	183.2	174.8	62.1	51.7	46.5	32.5	68	66.6	55.6	26.7	0.0001549	8.027e-12	4.33	51.41
KRT8	High	[R].TTGYSGGFGGGFGSSFSTGYTVTPPALESAAVPK.[S]		1.34059e-05	0.000102842	21	3255.55	0	94.2	101.4	195.9	215.3	184.7	175.6	69.6	72.2	45.4	55.7	54.9	59.2	38	37.8	0.0001153	1.169e-07	2.62	66.1
KRT8	High	[K].WSLLQSQQPQR.[S]	1xDeamidated [Q10]	0.00050532	0.000198672	2	1371.7	0	35.1	112.8	157.9	97	341.4	336	95	78.4		25.2	19.9	15.2	49.6	36.4	0.0001549	8.435e-05	2.09	46.51
KRT8	High	[K].NKYEEEINHR.[T]		0.00046283	0.000198672	9	1331.63	1	112.6	97.7	259	171.5	196.5	191.5	53.4	56.4	63	47.9	46.9	44	34.2	25.6	0.0002416	0.0001157	1.97	21.01
KRT8	High	[K].AQYEDIANRSRLEAETWYQSK.[Y]	2xDeamidated [Q2; N8]	0.00110296	0.000252724	4	2560.2	2	72	75.9	389.8	343.2	294.6	196.2		28.2							0.0001864	0.000599	1.73	58.17
KRT8	High	[R].QLYDEELREMQSQISDTSVVLSMDNNR.[S]	1xDeamidated [Q/N]	0.00160208	0.000252724	3	3201.47	1			77.1		230.5	147.2						945.3			0.0001549	0.0004971	0.82	67.71
KRT8	High	[R].QLEGLGQER.[L]		0.00103516	0.000252724	15	1029.53	0	93.1	85.3	211.9	174.9	193.5	188.1	73.3	68.5	51.9	50.5	58.9	58.8	47.5	43.7	0.000172	0.0004141	2.12	29.59
KRT8	High	[K].DVDEAYMSK.[V]	1xOxidation [M7]	0.00133019	0.000252724	9	1073.45	0	115.5	110.8	239.1	322.6	115.4	110.7	66.4	70	37.9	33.9	32	51.4	43.6	50.8	0.000172	0.000559	1.26	25.14
KRT8	High	[R].IQAEIEVLK.[N]		0.00119064	0.000252724	14	1042.61	0	93.1	100.4	206.2	238.2	167.1	170	61.6	61.5	27.4	30.5	50.5	53.3	68.1	71.9	0.0002416	0.0005616	2.16	44.15
KRT8	High	[K].YEEEINHR.[T]		0.000876577	0.000252724	20	1089.5	0	109.6	83.2	247.2	213.7	181.8	177.5	57.2	62.2	44.5	37.9	53	49.4	42.1	40.8	0.0002048	0.0002379	1.69	19.96
KRT8	High	[R].LESGMQNLSIHTR.[T]	1xDeamidated [Q6]; 1xOxidation [M5]	0.000789011	0.000252724	1	1502.73	0															0.0001864	0.0004184	1.77
KRT8	High	[R].FGVGGLQR.[G]		0.00259412	0.00048197	14	833.463	0	91.6	96.2	140.6	153.4	135.1	133.1	86.6	86.7	72.3	70.4	86.5	92	81.7	73.8	0.0002048	0.0008609	2.09	36.34
KRT8	High	[R].GLFEGYVGTLRR.[Q]		0.00289463	0.00048197	4	1367.74	1	92.6	92.4	181.4	198.5	158.5	201.8			70.7	100.7	97.8	115.5	49.9	40.3	0.0006395	0.001418	1.85	47.97
KRT8	High	[R].FGVGGLQRGPVAVSGGGIAAVTVNQSLLTPLNLDIDTSIQQVR.[K]	2xDeamidated [Q7; N32]	0.0043374	0.000612087	1	4320.32	1															0.0005947	0.001806	1.68
KRT8	High	[R].RQLEGLGQER.[L]		0.00340357	0.000612087	14	1185.63	1	100.9	87.4	195.6	169.2	206.3	190.4	64.1	76.8	58.4	58.9	60.3	53.2	43.2	35.4	0.0006395	0.001606	2.44	24.09
KRT8	High	[R].QLEGLGQER.[L]	1xGln->pyro-Glu [N-Term]	0.00457582	0.000612087	12	1012.51	0	81.2	95.1	177.1	216.9	175.1	195.9	61.3	76.4	35.8	43.1	55.4	64.3	54.8	67.7	0.0004239	0.001951	2.1	47.63
KRT8	High	[K].DVDEAYMSK.[V]		0.0092068	0.00100538	13	1057.45	0	91	78.9	195.6	172.8	219	204.9	64.2	58.1	70.5	67.3	62.4	49.9	37	28.6	0.0005442	0.003696	1.94	31.65
KRT8	High	[R].SEISELNR.[M]		0.00898372	0.00100538	4	947.479	0	103.5	89.5	224.2	196.8	196.8	195.5	56.3	55.5	37	36.2	57	55.3	49.4	46.8	0.0003172	0.00296	2.11	29.18
KRT8	High	[R].QLYDEELR.[E]	1xGln->pyro-Glu [N-Term]	0.0105551	0.00106075	8	1048.49	0	75.7	87.7	210.3	238.5	183.3	176.6	41.4	68.3	37.9	35.8	47.5	51.3	66.2	79.5	0.0006998	0.003588	2.07	51.11
KRT8	High	[R].ATLETAIAEAEERGEMALKDAR.[A]		0.0116051	0.0011189	2	2375.19	2	95.3	85.9			237.1	193.9			86.9	103.1	218.3	161.3	115.8	102.4	0.0002909	0.005035	1.43	60.35
KRT8	High	[K].ENEFVLLKK.[D]		0.0122132	0.0011189	8	1119.64	1	89.1	107.2	183.3	211.8	177.6	186.6	80.4	83	40.5	37.7	58.2	47	47.6	50.1	0.0006998	0.003974	2.16	39.16
KRT8	High	[R].SFTAGPTVR.[M]		0.0143539	0.0012422	10	935.495	0	97.4	91.6	140.3	126.1	144	136.6	82.6	82.9	84.8	85.3	99.2	97.5	67.9	63.8	0.0006998	0.004466	1.43	30.36
KRT8	High	[K].YEEEINHR.[T]	1xDeamidated [N6]	0.0170194	0.00135431	2	1090.48	0	95.6	82.9	264.1	265.2	188.8	163.8	66.9	70.4		28.1	42.8	39.4	47.3	44.7	0.0007735	0.005293	1.33	21.59
KRT8	High	[R].SSSAVPVR.[S]		0.0170194	0.00135431	14	802.442	0	101.9	86	161	139.7	163.2	155.1	69.6	73.5	84.5	73.3	91	90.1	54.3	56.8	0.0003713	0.007212	1.97	20.85
KRT8	High	[K].ENEFVLLK.[K]		0.0182978	0.00141811	13	991.546	0	74.1	81.9	225.3	268.9	173.4	169.8	57.2	52.4	27.5	30.4	51.1	47.7	66.1	74.2	0.0008888	0.006573	1.77	48.87
KRT8	High	[R].QLYDEELREMQSQISDTSVVLSMDNNR.[S]	1xDeamidated [Q13]; 1xGln->pyro-Glu [N-Term]; 1xOxidation [M23]	0.0425364	0.00392854	2	3200.44	1				224.2	242.8	356.6				183.4	136.2		98.8	158	0.001158	0.01062	1.61	73.91
KRT8	High	[R].QLYDEELR.[E]	1xDeamidated [Q1]	0.043319	0.00398071	1	1066.51	0					677.6	722.4									0.001492	0.01507	1.49	39.66
KRT8	High	[R].QLYDEELR.[E]		0.068987	0.00648727	2	1065.52	0	90.5	91.9	228.5	232.1	171.4	166.4	66.9	64.7	36.3	36.3	49.2	49.2	60.5	56.2	0.00169	0.0232	1.4	37.57
KRT8	High	[R].EMQSQISDTSVVLSMDNNR.[S]	1xDeamidated [Q5]	0.100687	0.00840594	1	2154.96	0															0.002069	0.03556	1.44
KRT80	High	[R].SHSNNLAAPEADPYTCSARPK.[L]	1xCarbamidomethyl [C16]	8.70726e-06	0.000102842	6	2286.06	0	48.6	38.2			28.7	52.6	58.4	47.5	200.5	209	258.9	242.1	99.9	115.5	0.0001858	1.123e-07	2.99	30.54
KRT80	High	[R].LLAPVHLDIDTDFHAVR.[E]		1.68338e-10	0.000102842	21	1932.03	0	57.7	39.5	44.9	33	36.1	33.6	59	61.3	111.9	109.4	170.9	183.4	225.1	234.2	0.0001708	1.019e-11	4.06	53.31
KRT80	High	[K].LNEGNTQSATYGGHLLDSR.[R]		2.01557e-09	0.000102842	21	2032.97	0	76.3	76.9	62	65.1	66.7	78.9	60	58.4	124.8	131.9	173	172.3	132.2	121.7	0.0001572	2.126e-13	3.93	38.18
KRT80	High	[K].LSGLQELMDLK.[K]		3.59784e-05	0.000102842	10	1246.67	0	55.5	59.8	98.9	93	70.7	76.4	42.8	40.7	84.8	97	186.6	162.7	167.5	163.4	0.0001153	1.539e-06	2.31	59.72
KRT80	High	[K].LSGLQELMDLKK.[T]		3.01335e-05	0.000102842	17	1374.77	1	66.4	83.7	64.4	64.6	54.9	70.2	70.2	60.2	131.6	111.3	174.2	183.1	123	142.2	0.000153	1.23e-06	2.88	51.06
KRT80	High	[K].LLNNQFVTLIEK.[V]		1.47997e-05	0.000102842	14	1431.82	0	58.7	75	59.4	67.9	70.6	63.8	49.6	53.7	92.9	97.4	168	166.1	168.8	207.8	0.0001153	3.773e-07	2.6	57.31
KRT80	High	[K].LALDLEILTYR.[K]		8.10807e-06	0.000102842	9	1319.76	0	55.6	17.8	144.5	79.3	112.3	53	73	67.5	117.4	57.9	230.9	147.4	213.1	30.2	0.000153	3.999e-07	2.33	66.81
KRT80	High	[R].LCSGMEYTFMELK.[K]	1xCarbamidomethyl [C2]	0.000119115	0.000102842	6	1608.71	0	62.5	72.2	87.8	84	83.2	92	48.5	60.8	122.3	90.4	205.3	194.8	109.7	86.5	0.0002486	2.057e-05	1.64	57.1
KRT80	High	[K].AFSSGSLCSWEASGR.[M]	1xCarbamidomethyl [C8]	1.92332e-06	0.000102842	6	1601.7	0	72.6		80.3	72.8	62.2	58.9	70.6	71.8	146.6	139.4	167.7	175.2	161.2	120.7	0.0001708	1.606e-08	3.29	47.02
KRT80	High	[R].AGSTSPDSLGHCSPSSVTSPSCGAPYGDGGYQSSSYLSIDGR.[L]	2xCarbamidomethyl [C12; C22]	1.40953e-07	0.000102842	5	4208.8	0									265.8	219	273	234.2	193.4	214.7	0.000153	4.748e-10	2.88	50.19
KRT80	High	[R].EIADLNIQIQK.[L]		0.000146432	0.000102842	14	1284.72	0	76.4	79.6	74.6	83.4	71	68.9	69	63.7	103.4	102.8	169.6	147.3	148	142.2	0.0002416	4.07e-05	3.14	48.99
KRT80	High	[K].SQCLYLEENIKEAGEHGEMALK.[D]	1xCarbamidomethyl [C3]	8.57788e-05	0.000102842	2	2549.2	1									358	172	388.4	339.4	142.1		0.000153	5.798e-06	2.26	48.56
KRT80	High	[K].SQCLYLEENIKEAGEHGEMALK.[D]	1xCarbamidomethyl [C3]; 1xDeamidated [N9]	2.07931e-05	0.000102842	1	2550.19	1															0.0001858	4.344e-07	3.22
KRT80	High	[K].SQCLYLEENIK.[E]	1xCarbamidomethyl [C3]	0.000240053	0.000102842	5	1396.68	0	84	85.5	97.9	102	80.1	83.6	67.2	61.7	65	68.7	147.7	148.3	149.2	159.2	0.000172	5.633e-05	1.49	43.88
KRT80	High	[K].DISVVLGIDNTCK.[L]	1xCarbamidomethyl [C12]	2.65173e-06	0.000102842	11	1433.73	0	64.1	58.7	97.4	95.5	63.3	74.8	52.8	51	75.5	83.5	135.2	148.5	189.5	210.3	0.0001705	1.028e-07	2.38	55.38
KRT80	High	[K].TIYEQELEELLTEIK.[D]		5.30076e-07	0.000102842	7	1850.96	0	33.7	47.1	79.3	146.3	91.7	54.8		25.9	90.1	74.5	178.6	160.3	202.4	215.3	0.000153	3.305e-09	2.63	76.08
KRT80	High	[K].KDLDASTLHR.[T]		0.000368143	0.000198672	12	1155.61	1	85.8	66.4	105.9	98.1	100	106.7	42.7	52.8	160.8	112	137.5	119.6	127.3	84.5	0.0001153	4.704e-05	1.98	21.99
KRT80	High	[R].WNFLKDQDNSHSESDVK.[A]		0.00147099	0.000252724	2	2048.93	1	53.6	45.8			61.1		102.1	93.8	244.1	223.7	185.5	220.7	94.6	75.1	0.0002498	0.0004793	1.87	36.96
KRT80	High	[R].AQYEALALR.[S]		0.0014586	0.000252724	13	1034.56	0	57.1	64.2	67.5	71.4	62.8	63.9	51.5	55.8	105.1	110.5	171.4	188.5	163.6	166.6	0.000172	0.0006209	2.17	40.88
KRT80	High	[R].SWEEAEALTR.[R]		0.00148981	0.000252724	6	1191.56	0			53	40.7	50	42.3			167.4	135.9	273.5	266.6	226.7	143.8	0.0002498	0.0004886	1.98	43.54
KRT80	High	[K].LNEGNTQSATYGGHLLDSR.[R]	1xDeamidated [N/Q]	0.000688766	0.000252724	4	2033.95	0															0.0002048	0.0001009	1.56
KRT80	High	[R].LCSGMEYTFMELKK.[D]	1xCarbamidomethyl [C2]	0.00156804	0.000252724	3	1736.81	1									237.6	220.1	287.6	301.5	163.9	189.3	0.0002496	0.0008995	2.24	49.65
KRT80	High	[K].DLDASTLHR.[T]		0.000738236	0.000252724	15	1027.52	0	74.5	75.8	87.8	82.9	89.3	87.5	59.2	52.7	115.4	109.3	167	155.3	124.7	118.6	0.0001708	0.0001108	2.13	28.91
KRT80	High	[R].SHSNNLAAPEADPYTCSARPK.[L]	1xCarbamidomethyl [C16]; 1xDeamidated [N4]	0.00192564	0.000409915	2	2287.04	0															0.0003172	0.0004915	1.51
KRT80	High	[K].VQCLEQQNK.[I]	1xCarbamidomethyl [C3]	0.0020878	0.000409915	7	1146.56	0	109.3	70.5	90.5	81.6	89.8	84.6	62.9	57.8	129.8	104.4	159.7	146.9	108.3	103.8	0.0003157	0.0007649	2.26	20.2
KRT80	High	[K].LNGGNTKPLPSR.[S]	1xDeamidated [N]	0.00248674	0.00048197	15	1254.68	0	85.4	78.5	63.3	57.7	64.2	59.5	69.1	79.4	137.3	122.8	163.7	150.3	143.3	125.4	0.0004408	0.001345	1.72	24.22
KRT80	High	[K].AIYDQYMSK.[M]		0.00662589	0.000736013	14	1118.52	0	78.9	78	76.6	75.8	81	79.5	64.9	67	110.3	121.7	164.8	174.1	128.4	99	0.0006998	0.002594	1.87	41.25
KRT80	High	[K].KTIYEQELEELLTEIK.[D]		0.0263909	0.00228599	2	1979.06	1	61.8	85.4	88.8	91.1	82.3	86.4	45.8		75.7	105.5	101.1	158.1	189.2	228.8	0.0004574	0.01081	1.13	73.69
KRT80	High	[K].LSGLQELMDLK.[K]	1xOxidation [M8]	0.0344796	0.00293286	1	1262.67	0														1400	0.0007163	0.01052	1.52	51.57
KRT80	High	[K].EDMAHLVK.[E]		0.0357971	0.00317448	3	942.471	0			140.6	112.7	169.4	132.1	89.2		204.1		259.8	194.2	97.9		0.0009109	0.01331	1.91	28.88
KRT80	High	[K].LEEALQK.[S]		0.0443815	0.00409245	3	830.462	0	83.1	69.9	81.8	71	81.2	72.6	58.2	68.2	131.4	113.9	158.6	145.7	134.8	129.7	0.0008886	0.01652	1.54	24.27
KRT84L1	High	[R].LLEQQNEVLETK.[W]		0.000477695	0.000198672	3	1443.77	0	298.6	302.8			79.8	136.5	289.4	292.9							0.0001572	5.112e-05	1.97	39.87
KRT84L1	High	[K].LETAVADAEQR.[K]		0.000683788	0.000252724	2	1202.6	0	252.4	202	75.9	65.4	123.1	90.7	265.4	325							0.0002634	0.0001879	1.61	29.66
KRT9L1	High	[K].NSLENSLAETESR.[Y]		7.25681e-06	0.000102842	11	1449.68	0	153.9	153.7	186.8	202.4	132.8	131.8	130.7	141.8	60.4	62.2	8.5	9.3	12.9	12.7	0.000153	1.633e-07	2.99	38.52
KRT9L1	High	[K].NSLENSLAETESR.[Y]	1xDeamidated [N1]	9.35064e-06	0.000102842	2	1450.67	0			92.4						449.7	430.7	86.3	81.9	141.9	117.1	0.000153	2.795e-07	3.23	42.81
KRT9L1	High	[R].QSVESDVNGLR.[N]		7.25674e-05	0.000102842	10	1203.6	0	142.9	140.6	182.5	196.2	140.3	127	144.2	133.6	80.6	72.9	7.8	8.7	11.2	11.5	0.0002048	5.611e-06	3.23	33.92
KRT9L1	High	[R].QSVESDVNGLR.[N]	1xDeamidated [N8]	0.000159793	0.000102842	1	1204.58	0	120.8	112.1	182.7	159	149.6	129.3	138.4	141.6	84	100.9	21.4	19.1	21.6	19.2	0.000172	3.257e-05	2.71	31.39
KRT9L1	High	[R].NLLDDLTHTR.[S]		9.38774e-06	0.000102842	14	1197.62	0	118.5	119	207.1	197.5	124.4	126	139	149.8	71	68.9	10.6	9.3	28	30.8	0.0002486	1.232e-07	2.35	50.33
KRT9L1	High	[R].ALLNEGQQDLAMPQGGGR.[T]		1.44685e-08	0.000102842	10	1854.91	0	140.5	137.7	184.9	181.3	120.1	113	150.8	147.5	91.1	92.4	10.2	18.3	12.2		0.0001549	9.867e-11	3.47	46.83
KRT9L1	High	[R].SSLESELESLKEELIALK.[R]		6.81038e-09	0.000102842	11	2018.09	1	101.7	79.2	297.4	159.7	86.1	84.1	177.6	173.8	93.3	78.9		34.7	33.6		0.0001572	1.504e-10	4.48	74.74
KRT9L1	High	[R].TSHSYSSTSYSHGQSGGDK.[S]		3.91071e-06	0.000102842	7	1972.83	0	164.2	144.8	171.3	141.7	102.3	101.7	150.6	161.7	116.4	99.6	9.5	10.3	14	12.1	0.000172	2.868e-07	3.08	17.75
KRT9L1	High	[R].QSVESDVNGLR.[N]	1xGln->pyro-Glu [N-Term]	0.000349105	0.000198672	6	1186.57	0	135.3	147.6	193.4	235.6	137.8	160.8	143.6	192.2		53.7					0.0001705	7.717e-05	2.12	45.26
KRT9L1	High	[R].CEMEGQNQEYK.[M]	1xCarbamidomethyl [C1]	0.000706527	0.000252724	5	1415.56	0	165.3	150.9	236.5	189.2	129.8	136.1	107.6	134.8	83	66.7					0.000172	0.0002531	1.43	23.15
KRT9L1	High	[K].EELIALK.[R]		0.0563024	0.00521336	4	815.487	0	121.4	147.6	258.7	291.9	137.3	141.8	117.7	128.1	30.4				25.1		0.0008886	0.02068	1.3	41.43
KRT9L2	High	[R].ALLHEGQQDLAASQGSFQGGGK.[S]		7.44338e-08	0.000102842	4	2199.08	0			38.6	42.7					430.5	452.5	75.2	92.8	113.3	154.5	0.000153	2.432e-09	3.35	39.77
KRT9L2	High	[K].SSQSYSSSSFSQSQSGDVTGQSR.[V]		8.74343e-09	0.000102842	4	2384.02	0									703.1	696.9					0.0001622	2.053e-09	3.51	34.31
KRT9L2	High	[R].SSLESELESLKDELIALK.[R]		8.51154e-05	0.000102842	2	2004.07	1									506.5	509.4	136.6		247.5		0.000153	5.737e-06	2.02	75.09
KRT9L2	High	[R].NMLDDLTLVR.[S]		0.000275704	0.000198672	2	1189.62	0									431.7	480.5	108.4	98.8	123.1	157.4	0.000153	6.261e-05	1.63	59.47
KRT9L2	High	[R].ALLHEGQQDLAASQGSFQGGGK.[S]	1xDeamidated [Q]	0.0012151	0.000252724	2	2200.06	0	139.9	167.1	351.7	322.6							418.8				0.0002496	0.0007157	1.93	39.75
KRT9L2	High	[R].QTVESDINGLR.[N]		0.0353531	0.00305499	1	1231.63	0	61.3	68.1	283.1	291.5	290.1	289.6		25.4	27.7	29.8	9.5	9.9	6.9	7.1	0.0009109	0.01317	1.88	38.13
KRT9L2; KRT9L1	High	[R].QLQSQTGGDVSVEVNAAPGEDLTK.[I]		2.25389e-06	0.000102842	3	2443.19	0	186.4	129.2	193.9	176.2	121.5	88.9	127	141	120.6	115.3					0.000192	8.689e-08	2.55	46.95
KRT9L2; KRT9L1	High	[R].RLEEDNAQLELHIR.[E]		6.26729e-06	0.000102842	21	1735.91	1	125.8	138.2	146.9	156.2	120.6	116.6	149.5	151.8	94	125.1	17.6	18.6	21.1	17.9	0.000153	2.028e-07	4.12	38.71
KRT9L2; KRT9L1	High	[R].SGGGGGICGGAGGR.[S]	1xCarbamidomethyl [C8]	2.22374e-05	0.000102842	11	1119.5	0	167.4	115.8	187	148.1	114.9	105.5	115.1	122.3	133.8	112.6	16.7	18.1	20	22.6	0.000192	1.193e-06	2.73	19.33
KRT9L2; KRT9L1	High	[R].QVTSSSQDIQTSSHQLTELKR.[E]		4.31615e-09	0.000102842	16	2373.2	1	158.2	162.6	184	183.8	148.2	140.8	116.9	102.5	83.8	80.1	7.9	9.5	10.1	11.5	0.0001549	1.58e-11	4.14	34.96
KRT9L2; KRT9L1	High	[R].QVTSSSQDIQTSSHQLTELKR.[E]	1xDeamidated [Q]	2.25962e-07	0.000102842	3	2374.18	1															0.0002048	3.681e-10	3.32
KRT9L2; KRT9L1	High	[R].QVTSSSQDIQTSSHQLTELK.[R]	1xDeamidated [Q7]	0.000146432	0.000102842	1	2218.08	0															0.0001622	7.596e-05	2.15
KRT9L2; KRT9L1	High	[R].QVTSSSQDIQTSSHQLTELK.[R]		3.31439e-08	0.000102842	13	2217.1	0	143.6	147.2	171.4	182.4	112.6	108.6	130.7	132.2	106.4	95.1	13.9	15.8	19.1	21.1	0.000153	5.713e-11	3.5	38.51
KRT9L2; KRT9L1	High	[R].QVTSSSQDIQTSSHQLTELK.[R]	1xGln->pyro-Glu [N-Term]	1.14232e-07	0.000102842	6	2200.07	0	127.4	171.8	108.9	225.8	132.4	139.3	121.4	147.6	105	120.4					0.000172	3.306e-09	3.34	46.64
KRT9L2; KRT9L1	High	[R].QVTSSSQDIQTSSHQLTELK.[R]	1xDeamidated [Q7]; 1xGln->pyro-Glu [N-Term]	6.63404e-05	0.000102842	1	2201.06	0			858.1		417.2						124.7				0.0001549	3.367e-06	1.93	46.66
KRT9L2; KRT9L1	High	[K].ILNDLRNEYEQIIEK.[N]		0.000103297	0.000102842	18	1890	1	110.5	113.3	137.8	135.7	96.5	101.2	131	135.3	175.4	137.8	39.2	36.6	24	25.6	0.0001572	4.025e-06	2.57	53.55
KRT9L2; KRT9L1	High	[R].LEEDNAQLELHIR.[E]		3.28477e-06	0.000102842	8	1579.81	0	210.7	190.5	234.1	183	112.1	109.8	113.4	78.2	77.8	90.4					0.000172	2.298e-07	3.14	42.75
KRT9L2; KRT9L1	High	[R].YGCLLQQIQGQINSVEEELANIR.[C]	1xCarbamidomethyl [C3]; 2xDeamidated [Q7; Q9]	1.87364e-10	0.000102842	1	2677.31	0															0.000172	1e-12	3.81
KRT9L2; KRT9L1	High	[R].YGCLLQQIQGQINSVEEELANIR.[C]	1xCarbamidomethyl [C3]	5.648e-07	0.000102842	8	2675.35	0	198.8		829.8						204.2	72.6		94.6			0.000153	3.608e-09	3.09	77.93
KRT9L2; KRT9L1	High	[K].DYSSYYQTIEQLQNQIISATVDNNR.[M]		6.49385e-09	0.000102842	19	2963.4	0	87.1	147.9	197	225.6	93.1	129.1	88.9	116	110.3	145.1		9.4	22.3	28.2	0.0001572	1.492e-12	3.73	77.52
KRT9L2; KRT9L1	High	[K].DYSSYYQTIEQLQNQIISATVDNNR.[M]	1xDeamidated [Q11]	0.000237423	0.000102842	1	2964.39	0															0.0002634	3.581e-05	2.74
KRT9L2; KRT9L1	High	[R].MLLDIDNSK.[M]		0.000995364	0.000252724	8	1048.53	0	119.3	122.2	184.8	192.9	132.4	131.6	144.6	136.9	115.4	111.9	8				0.0001705	0.0003538	1.91	45.61
KRT9L2; KRT9L1	High	[R].SSLESELESLK.[DE]		0.000654773	0.000252724	8	1221.62	0	116.2	125.4	239.4	267.1	110.1	133.9	118.2	105.8	87.8	96					0.0001549	0.00013	1.4	51.83
KRT9L2; KRT9L1	High	[K].IEEVNRQVTSSSQDIQTSSHQLTELK.[R]	1xDeamidated [N/Q]	0.00211638	0.000409915	2	2958.47	1		127.7	365	454	224.9	228.3									0.000333	0.0007523	1.32	46.66
KRT9L2; KRT9L1	High	[K].YENELVIR.[Q]		0.00376667	0.000612087	12	1035.55	0	110.5	119.8	159.1	180.9	114.6	111.2	112.1	120.9	110.8	115.1	32.5	33.5	39.8	39.4	0.0006395	0.001731	2.28	39.23
KRT9L2; KRT9L1	High	[R].EVEQWYEVK.[I]		0.00636229	0.000664107	9	1209.58	0	114	117.7	180.4	173.8	119.6	111.9	112.3	106.9	90.5	91.2	23.6	28.8	34.2	95.3	0.0006924	0.002473	2.11	43.89
KRT9L2; KRT9L1	High	[K].RNHEEELR.[Q]		0.0160419	0.00135431	7	1082.53	1	125.4	118.8	182.6	183.9	142.7	137.8	122.8	113.5	109.6	86.6	15.8	17.3	19.1	23.9	0.0006914	0.004081	1.58	16.53
KRT9L2; KRT9L1	High	[R].NHEEELR.[Q]		0.0241012	0.00211002	4	926.433	0	185.7	102.9	252.7	152.6	100	134.1	111.8	110.7	109.4	82.7	11.3	9	20.2	17	0.0006611	0.009316	1.46	17.19
KRT9L2; KRT9LC2; KRT9L1	High	[KR].MTADDFR.[MV]	1xOxidation [M1]	0.00501954	0.000664107	115	871.361	0	96.5	85.9	55	62	88.4	56.5	112.2	169.8	84	108.3	72.3	109.8	153.4	146	0.0004239	0.002118	1.73	23.74
KRT9L2; KRT9LC2; KRT9L1	High	[KR].MTADDFR.[MV]		0.00997755	0.00106075	29	855.367	0	93.2	85	65	57.5	89.9	87.6	130.2	129	128.9	124.1	119.5	117.9	91.9	80.3	0.0006998	0.003454	1.77	30.88
KRT9L2; XP_418163.5; KRT9L4; KRT9L1; KRT9L3	High	[K].TRLEQEIAQYR.[A]		2.03864e-05	0.000102842	38	1406.74	1	7.8	8.9	12.1	13.2	8.7	9.1	8.4	8.5	283.4	306.1	186	187.3	179.1	181.3	0.000153	6.915e-07	3.23	38.79
KRT9L2; XP_418163.5; KRT9L4; KRT9L1; KRT9L3	High	[R].LEQEIAQYR.[A]		0.000429901	0.000198672	18	1149.59	0	7.9	9.1	15.3	16.7	10.2	10.3	7.5	7.2	244.6	250.3	216.2	215.5	200.1	189	0.0002416	5.805e-05	2.58	34.31
KRT9L2; XP_418163.5; KRT9L4; KRT9L1; KRT9L3	High	[K].TRLEQEIAQYR.[A]	1xDeamidated [Q9]	0.00447855	0.000612087	1	1407.72	1															0.0002737	0.001444	2.39
KRT9L3	High	[R].GLEEENAHLER.[L]	1xDeamidated [N6]	2.70897e-05	0.000102842	15	1297.6	0		5.6					4.2		326.7	313.9	234.5	215.2	153.2	146.9	0.0001858	6.557e-07	2.29	29.17
KRT9L3	High	[R].GLEEENAHLER.[L]		0.000123775	0.000102842	12	1296.62	0									308.2	316.4	206.3	195.4	187.5	186.2	0.0001153	6.267e-06	2.7	27.04
KRT9L3	High	[R].GLQTQSSGDVNVEVNATPGTNLMEK.[L]	1xOxidation [M23]	2.57742e-09	0.000102842	28	2605.24	0									145.4	261.5	126.3	110.7	169.6	586.7	0.0001858	8.806e-11	2.82	45.7
KRT9L3	High	[R].GLQTQSSGDVNVEVNATPGTNLMEK.[L]	1xDeamidated [N]	0.000203999	0.000102842	5	2590.23	0									452	413.6	534.4				0.0002416	3.022e-05	2.49	50.62
KRT9L3	High	[R].GLQTQSSGDVNVEVNATPGTNLMEK.[L]		9.43439e-11	0.000102842	37	2589.25	0						0.6			289.7	310.6	206.3	218.6	193.1	181.1	0.000153	1.07e-14	4.46	49.22
KRT9L3	High	[R].GGSGSICGGMGGGIGGGSGGIGGGSGGIGGGSGGIGGGSGGSCIIGGGGSGGGGR.[T]	2xCarbamidomethyl [C7; C43]; 1xOxidation [M10]	4.19438e-05	0.000102842	2	4182.83	0									136.5	1263.5					0.0001622	1.943e-05	1.77	50.06
KRT9L3	High	[R].GGSGSICGGMGGGIGGGSGGIGGGSGGIGGGSGGIGGGSGGSCIIGGGGSGGGGR.[T]	2xCarbamidomethyl [C7; C43]	3.94265e-11	0.000102842	4	4166.84	0									434.4	412.2	239.8	313.7			0.000153	2.983e-15	8.17	52.53
KRT9L3	High	[R].EYQSLEIELQSQLSMVDSLQSNLEDTERR.[Y]	1xOxidation [M15]	0.000117299	0.000102842	12	3456.64	1									86.7	294.2	73.1	62.8	200.3	682.9	0.0001858	9.185e-06	2.64	70.5
KRT9L3	High	[R].EYQSLEIELQSQLSMVDSLQSNLEDTERR.[Y]	1xDeamidated [Q/N]	0.000120495	0.000102842	4	3441.63	1									135.3		365.7	231	136.4	531.6	0.0001858	6.895e-06	2.16	76.24
KRT9L3	High	[R].EYQSLEIELQSQLSMVDSLQSNLEDTERR.[Y]		2.14412e-10	0.000102842	17	3440.65	1			13.7	9.9	14.2	18.6			399.8	85.5	267.4	279.1	290.2	21.6	0.000153	3.569e-14	4.55	74.81
KRT9L3	High	[R].EYQSLEIELQSQLSMVDSLQSNLEDTER.[R]	1xOxidation [M15]	5.47731e-06	0.000102842	3	3300.54	0									54.2	99.2	77.5	26.1		1143	0.0001858	5.47e-08	2.94	74.78
KRT9L3	High	[R].EYQSLEIELQSQLSMVDSLQSNLEDTER.[R]	1xDeamidated [Q]	2.8291e-05	0.000102842	2	3285.53	0									462.5		576.7	360.8			0.0001858	7.043e-07	2.6	77.64
KRT9L3	High	[R].EYQSLEIELQSQLSMVDSLQSNLEDTER.[R]		5.25888e-07	0.000102842	6	3284.55	0									263.8	54.4	407.3	288.1	386.5		0.0001708	8.81e-10	5.1	76.36
KRT9L3	High	[R].SDLETQFESLKEELIYLK.[K]		2.63333e-08	0.000102842	20	2185.13	1									255.6	294.2	202.1	195.6	213.2	239.3	0.0001622	6.755e-09	3.45	71.98
KRT9L3	High	[R].SDLETQFESLKEELIYLKK.[N]		3.27336e-05	0.000102842	13	2313.22	2									304.8	295.8	188.8	208.7	184.6	217.2	0.000153	1.385e-06	2.98	63.58
KRT9L3	High	[R].ISSSGGGCGSGSGGGGGGGSSCGIR.[K]	2xCarbamidomethyl [C8; C22]	2.77462e-10	0.000102842	13	2071.85	0					0.9	0.8	0.3	0.3	346.6	349.1	217.2	207.5	144.5	132.7	0.0001858	2.071e-14	4.48	22.61
KRT9L3	High	[R].ISSSGGGCGSGSGGGGGGGSSCGIRK.[S]	2xCarbamidomethyl [C8; C22]	1.2095e-05	0.000102842	3	2199.95	1									506.9	411.4	169.5	174	66.6	71.6	0.0001153	9.88e-08	2.9	19.16
KRT9L3	High	[R].IGGGGFSGGGR.[G]		0.000143671	0.000102842	14	921.454	0					0.5	0.4			335.4	300.7	216.8	199.2	180.4	166.5	0.0001708	1.326e-05	2.33	24.7
KRT9L3	High	[K].MEEVNQQVHSSGQEIQSSNQQISELR.[R]		3.39901e-12	0.000102842	19	2985.4	0									304.2	294.7	225.5	216.8	194.3	164.6	0.000153	1.312e-16	5.12	41.76
KRT9L3	High	[K].MEEVNQQVHSSGQEIQSSNQQISELR.[R]	1xDeamidated [Q/N]	9.33801e-10	0.000102842	12	2986.38	0									258.7	217.7	231.8	236.4	229.2	226.2	0.0001153	2.271e-14	3.33	43.23
KRT9L3	High	[K].MEEVNQQVHSSGQEIQSSNQQISELR.[R]	2xDeamidated [N/Q]	1.05719e-05	0.000102842	5	2987.36	0									741.2		517.7	141.1			0.000153	2.647e-07	3.17	43.11
KRT9L3	High	[K].MEEVNQQVHSSGQEIQSSNQQISELR.[R]	1xOxidation [M1]	3.60225e-08	0.000102842	4	3001.39	0									217.6	271.6	163.4	166.2	235	346.2	0.0001153	8.276e-12	5.23	39.78
KRT9L3	High	[K].MEEVNQQVHSSGQEIQSSNQQISELRR.[E]		1.79952e-08	0.000102842	31	3141.5	1									343.8	347.6	201.2	218.5	158.7	130.2	0.0001858	7.646e-12	3.9	38.97
KRT9L3	High	[K].MEEVNQQVHSSGQEIQSSNQQISELRR.[E]	1xOxidation [M1]	7.22812e-06	0.000102842	26	3157.49	1									288	365.6	185.7	191.8	150.6	218.3	0.0001858	8.423e-08	4.06	37
KRT9L3	High	[R].MLLDIDNTR.[M]	1xOxidation [M1]	0.000159189	0.000102842	47	1106.55	0			5.7	6.1	1.3				177.6	198.7	168.7	175.9	238.6	427.4	0.0001153	2.471e-05	2.12	42.59
KRT9L3	High	[K].VRGLEEENAHLER.[L]		3.47258e-05	0.000102842	10	1551.79	1									412.6	437.8	219.6	179.1	77.8	73.1	0.000153	1.511e-06	3.53	26.72
KRT9L3	High	[K].YETEYTLHQSVASDINGLRPLLDQLTLSR.[S]		6.54557e-09	0.000102842	32	3332.71	0	0.1		0.3	0.3				0.1	322.1	307.3	216.8	232.1	197.5	123.2	0.0002486	1.531e-12	3.94	69.09
KRT9L3	High	[K].YETEYTLHQSVASDINGLRPLLDQLTLSR.[S]	1xDeamidated [N/Q]	2.02028e-10	0.000102842	50	3333.7	0			0.8		1.6			0.6	348.7	325.2	236.9	207.4	171.2	107.5	0.000153	3.267e-14	4.53	66.14
KRT9L3	High	[K].YETEYTLHQSVASDINGLRPLLDQLTLSR.[S]	2xDeamidated [Q9; N/Q]	2.25915e-05	0.000102842	3	3334.68	0															0.0001858	4.954e-07	2.98
KRT9L3	High	[K].YTSSGGSGGFSGR.[T]		8.46916e-06	0.000102842	13	1219.53	0					0.6	0.6			380.7	320.8	190.9	186.6	172.7	147	0.0002486	1.666e-07	2.45	23.04
KRT9L3	High	[R].ALLEEGQQDLVIPAGGMGGGMGGGR.[I]	2xOxidation [M17; M21]	2.84028e-05	0.000102842	6	2402.14	0		35.3			17.6		13.2	17.6	20.7	253.8	123.5	79.9	162.4	676	0.0002486	5.904e-07	3.41	51.33
KRT9L3	High	[R].ALLEEGQQDLVIPAGGMGGGMGGGR.[I]	1xDeamidated [Q]; 1xOxidation [M]	8.10257e-07	0.000102842	6	2387.13	0											755.2			644.8	0.0001858	2.817e-09	3.2	53.8
KRT9L3	High	[R].ALLEEGQQDLVIPAGGMGGGMGGGR.[I]	1xOxidation [M]	2.22565e-09	0.000102842	37	2386.15	0						1.4			198.3	314.2	127.3	157.5	180.2	421	0.000153	1.093e-12	4.03	54.86
KRT9L3	High	[R].ALLEEGQQDLVIPAGGMGGGMGGGR.[I]		3.72971e-11	0.000102842	17	2370.15	0									331.4	294.7	234.8	237.9	169.4	131.8	0.000153	5.709e-14	5.01	57.86
KRT9L3	High	[K].SSYGGGFSSGSCGR.[I]	1xCarbamidomethyl [C12]	7.98062e-06	0.000102842	13	1365.55	0			0.4	0.3	0.4				338.1	384.4	189.8	170	165.6	151	0.0001858	9.793e-08	2.13	27.83
KRT9L3	High	[R].TIEELQNQIVGANVDLNR.[M]		4.2314e-09	0.000102842	21	2026.06	0									283.8	254.2	199.9	205.5	231.7	224.9	0.0001858	5.265e-12	4.65	54.81
KRT9L3	High	[R].SDLETQFESLK.[E]		0.000464459	0.000198672	6	1296.63	0			1	0.9					243	238.6	202.7	195.7	244.3	273.9	0.000153	0.0001016	2.87	49.59
KRT9L3	High	[K].SGGYSSVSTR.[K]		0.00041068	0.000198672	7	1000.47	0			0.3		2.6	2.7			378.5	323	196.7	191	154.2	151.1	0.0001708	6.661e-05	2.1	20.83
KRT9L3	High	[R].MLLDIDNTR.[M]		0.000425389	0.000198672	16	1090.56	0	0.2	0.2		0.6			0.2	0.2	328.6	317.8	225.5	228.3	161.8	136.6	0.0002416	5.71e-05	1.75	47.47
KRT9L3	High	[R].GLQTQSSGDVNVEVNATPGTNLMEK.[L]	1xDeamidated [N15]; 1xOxidation [M23]	0.000306014	0.000198672	1	2606.23	0															0.0001153	2.075e-05	2.84
KRT9L3	High	[R].KYTSSGGSGGFSGR.[T]		0.000618251	0.000252724	3	1347.63	1									562.4	400.3	151.3	151	77.3	57.7	0.0002498	0.0001308	1.36	20.12
KRT9L3	High	[R].TSGGVSSSHSYSSSSQSQSCR.[G]	1xCarbamidomethyl [C20]	0.000620465	0.000252724	4	2162.9	0				0.2	0.6	0.5			367.5	328.5	193.8	198.7	150	160.1	0.0002496	0.0003732	1.75	18.87
KRT9L3	High	[R].EYQSLEIELQSQLSMVDSLQSNLEDTER.[R]	1xDeamidated [Q]; 1xOxidation [M15]	0.000549897	0.000252724	2	3301.53	0									556.4		843.6				0.0001708	6.609e-05	1.84	75.23
KRT9L3	High	[R].SDLETQFESLKEELIYLK.[K]	1xDeamidated [Q6]	0.000800854	0.000252724	2	2186.11	1										333	293.9	220.9	417.5	134.7	0.0002416	0.0001698	1.42	75.12
KRT9L3	High	[R].SDLETQFESLK.[E]	1xDeamidated [Q6]	0.000669099	0.000252724	2	1297.62	0									172.1	221.2	139.4	160.5	325.7	381.1	0.0002486	9.854e-05	1.14	53.01
KRT9L3	High	[K].MEEVNQQVHSSGQEIQSSNQQISELRR.[E]	1xDeamidated [Q/N]	0.00082829	0.000252724	6	3142.48	1	18.1					10.1			435	426.1	27.4	165.1	130.1	188.1	0.0002498	0.0002077	2.03	39.92
KRT9L3	High	[R].TSGGVSSSHSYSSSSQSQSCRGGGESQGYGR.[K]	1xCarbamidomethyl [C20]; 1xDeamidated [Q16]	0.00233002	0.000409915	1	3112.29	1									731.2	668.8					0.0002496	0.001269	1.4	24.57
KRT9L3	High	[R].MLLDIDNTR.[M]	1xDeamidated [N7]	0.00370921	0.000612087	2	1091.54	0									348.2	296.2	245.7	248	147.2	114.7	0.0003157	0.001534	2.34	49.5
KRT9L3	High	[R].MTVDDFR.[L]	1xOxidation [M1]	0.00740849	0.000948184	51	899.393	0	3.6	3.1	12.8	12.1	10.4	10.4		2.6	275	226.5	193.5	184.9	201.4	263.8	0.0003157	0.003184	1.19	30.13
KRT9L3	High	[R].LKYETEYTLHQSVASDINGLRPLLDQLTLSR.[S]		0.00815199	0.00100538	6	3573.89	1									299.6	300.5	372.3	296.8	86.6	44.3	0.0002909	0.003541	1.37	65.89
KRT9L3	High	[R].EYQSLEIELQSQLSMVDSLQSNLEDTERR.[Y]	1xDeamidated [Q10]; 1xOxidation [M15]	0.00810305	0.00100538	2	3457.63	1									196		120.4	130.8		952.8	0.0003172	0.002676	0.63	69.85
KRT9L3	High	[K].EELIYLKK.[N]		0.0144477	0.0012422	6	1035.61	1									330.2	322.9	188.7	199	182.9	176.3	0.0003915	0.005912	2.16	34.74
KRT9L3	High	[R].EVESWYETK.[M]		0.0149268	0.0013013	12	1170.53	0									324.7	289.7	222.9	225.7	198.6	138.4	0.0004025	0.005052	1.81	38.06
KRT9L3	High	[K].YETEYTLHQSVASDINGLRPLLDQLTLSR.[S]	3xDeamidated [Q9; N16; Q24]	0.0192877	0.00148103	1	3335.66	0															0.0004025	0.006436	1.72
KRT9L3	High	[R].MTVDDFR.[L]		0.0190354	0.00148103	15	883.398	0			0.3	0.4		0.2			331.5	326.8	224.6	220.1	162	134.1	0.0004025	0.006504	1.35	38.17
KRT9L3	High	[K].MEEVNQQVHSSGQEIQSSNQQISELRR.[E]	1xDeamidated [N5]; 1xOxidation [M1]	0.0212868	0.00186745	2	3158.48	1									522.8		280.1		274	323.2	0.0003713	0.008851	1.52	38.51
KRT9L3	High	[K].VRGLEEENAHLER.[L]	1xDeamidated [N8]	0.0219961	0.00192075	2	1552.77	1									736.2	663.8					0.0005731	0.008579	1.81	28.72
KRT9L3	High	[K].MEEVNQQVHSSGQEIQSSNQQISELR.[R]	1xDeamidated [N5]; 1xOxidation [M1]	0.035133	0.00299301	2	3002.38	0									276.5	258.8	186.1	154.7	310.6	213.3	0.0006384	0.01151	1.33	41.41
KRT9L3	High	[K].MEEVNQQVHSSGQEIQSSNQQISELRR.[E]	2xDeamidated [N5; N19]	0.045741	0.00414442	2	3143.47	1															0.0007363	0.015	0.64
KRT9L3	High	[R].REVESWYETK.[M]		0.113771	0.00905543	1	1326.63	1									340.1	326.1	196.8	203.7	205.7	127.6	0.003223	0.03997	2.08	31.48
KRT9L4	High	[R].SSSSHSQSGSCESPGSFR.[R]	1xCarbamidomethyl [C11]	0.000123302	0.000102842	6	1870.76	0									319.1	299.5	193.7	192.5	209	186.2	0.000153	4.889e-05	2.28	21.24
KRT9L4	High	[R].SSSSHSQSGSCESPGSFR.[R]	1xCarbamidomethyl [C11]; 1xDeamidated [Q7]	0.0042689	0.000612087	2	1871.75	0															0.0004408	0.002088	1.28
KRT9LC1	High	[R].EWYATQGLSCEPR.[D]	1xCarbamidomethyl [C10]; 1xDeamidated [Q6]	1.61453e-05	0.000102842	12	1597.7	0	66.5	86.5	57.7	61.7	138.7	135.2	128.8	153.2	79	80.6	90.3	100.7	121.2	99.8	0.0001705	1.138e-06	3.06	47.05
KRT9LC1	High	[R].EWYATQGLSCEPR.[D]	1xCarbamidomethyl [C10]	6.31715e-06	0.000102842	75	1596.71	0	111.2	113.8	78.9	76.7	80.2	77.1	134.6	126.1	81.5	72.8	108.2	111.8	132	95.1	0.000153	1.238e-07	3.12	45.71
KRT9LC1	High	[R].ISSYAIGSGR.[G]		0.000130594	0.000102842	62	1010.53	0	97.2	92.5	58.9	52.1	66.1	67.5	122.4	124.9	114.2	118.2	121	123.7	124	117	0.0001705	1.904e-05	2.36	30.61
KRT9LC1	High	[R].IREWYATQGLSCEPR.[D]	1xCarbamidomethyl [C12]	2.86874e-09	0.000102842	40	1865.9	1	68.2	69.5	26.8	28.3	48.1	48.2	156.3	152.1	188.7	178.9	129.9	132.2	95.4	77.4	0.0001622	6.178e-10	3.84	42.51
KRT9LC1	High	[K].CLEKENAELECR.[I]	2xCarbamidomethyl [C1; C11]; 1xDeamidated [N6]	5.41257e-06	0.000102842	35	1551.68	1	95.1	84.9	46.3	36	117	123.5	161.8	179.1	91.7	76.6	106.8	104.6	91.5	85.1	0.0001549	7.952e-08	2.72	30.94
KRT9LC1	High	[K].CLEKENAELECR.[I]	2xCarbamidomethyl [C1; C11]	1.97746e-06	0.000102842	81	1550.69	1	110.3	91	41.4	35.2	65	60.5	158.1	153	158.7	154	115.1	93.3	89.1	75.5	0.0001705	1.087e-07	2.95	26.93
KRT9LC1	High	[K].EIEDLQNQIVCATIDNNKIILDIDNSR.[M]	1xCarbamidomethyl [C11]; 1xDeamidated [N/Q]	4.55921e-07	0.000102842	17	3157.57	1	69.6	67.5	55.3	58.4	84.4	79.5	79	78.3	147.8	149.4	165.3	155.3	138.8	71.4	0.000153	2.647e-09	3.5	68.5
KRT9LC1	High	[K].EIEDLQNQIVCATIDNNKIILDIDNSR.[M]	1xCarbamidomethyl [C11]	1.00056e-08	0.000102842	4	3156.58	1															0.0001153	1.042e-12	4.73	69.73
KRT9LC1	High	[R].SSGGSCIIGGGGGAR.[I]	1xCarbamidomethyl [C6]	2.43989e-06	0.000102842	79	1292.6	0	100.3	89.1	72	58.3	72.3	72.3	117.7	115.4	128	126.3	120.6	107.3	113.4	106.9	0.0002048	2.599e-08	2.85	27.05
KRT9LC1	High	[K].IILDIDNSR.[M]		0.000586085	0.000252724	46	1058.58	0	23.6	160.4	155.8			38.8	243.6	212.3				141.7		423.8	0.0001864	0.0002965	1.98	44.95
KRT9LC1	High	[R].IREWYATQGLSCEPR.[D]	1xCarbamidomethyl [C12]; 1xDeamidated [Q8]	0.00154144	0.000252724	2	1866.88	1			32.2	29.2	121.7	102.9	172	237.3	158.9	156.5	129	137.3	123.2		0.0003556	0.0008298	2.99	43.81
KRT9LC1	High	[K].ETITVSSKGR.[S]		0.000746423	0.000252724	20	1077.59	1	198.9	160.3	88	78.2	88.9	94.1	181.3	184.1	63.9	54.2	52.2	51.6	52.2	51.9	0.0001572	0.0001102	1.96	20.14
KRT9LC1	High	[R].MAADDFR.[V]		0.00564303	0.000664107	17	825.356	0	67.6	66.3	54.7	57.2	78.8	71.5	92.8	98.5	156.8	152.6	154.5	137.5	115.7	95.4	0.0006998	0.002316	1.38	30.11
KRT9LC1	High	[K].EIEDLQNQIVCATIDNNKIILDIDNSR.[M]	1xCarbamidomethyl [C11]; 2xDeamidated [Q/N]	0.00767766	0.000948184	2	3158.55	1			699.1											700.9	0.0006924	0.002863	1.36	67.11
KRT9LC1	High	[R].MAADDFR.[V]	1xOxidation [M1]	0.00754167	0.000948184	144	841.351	0	102.2	82.1	66.1	53.3	93.9	54.9	136.4	117.8	75.9	68.2	93	114.2	184.1	157.9	0.0006998	0.003023	1.62	23.5
KRT9LC1	High	[K].GRSSGGSCIIGGGGGAR.[I]	1xCarbamidomethyl [C8]	0.0212868	0.00186745	7	1505.72	1	85.9	70.1	59.3	52	75.2	71.5	119.4	142.9	156.7	144.6	124.9	109.2	99.1	89.2	0.001003	0.006827	1.82	22.28
KRT9LC1	High	[K].ETITVSSK.[G]		0.0357971	0.00317448	33	864.467	0	120.7	101.4	85.1	71.1	67.8	67.5	115.9	133.4	110	96.4	90.1	87.9	133.3	119.4	0.001158	0.00987	1.74	22.81
KRT9LC1	High	[K].IILDIDNSR.[M]	1xDeamidated [N7]	0.068987	0.00648727	1	1059.57	0															0.001926	0.0237	1.78	47.09
KRT9LC1; KRT9LC2	High	[R].NNLESSLAETECQYNTLLGELQNQITCVEQQLAEIR.[A]	2xCarbamidomethyl [C12; C27]; 3xDeamidated [Q22; Q24; Q]	1.05301e-05	0.000102842	3	4211.96	0									227		582	591			0.0001858	3.665e-07	3.37	77.5
KRT9LC1; KRT9LC2	High	[K].CRLEQEIQTYR.[C]	1xCarbamidomethyl [C1]; 1xDeamidated [Q]	0.000178277	0.000102842	23	1496.72	1	66.3	70.4	41.9	40.3	151.8	155.1	189.1	199.7	36.4	39.2	59.7	72.1	128.9	149.1	0.0001549	2.142e-05	2.6	42.22
KRT9LC1; KRT9LC2	High	[K].CRLEQEIQTYR.[C]	1xCarbamidomethyl [C1]	1.1858e-05	0.000102842	45	1495.73	1	106.4	101.6	75.1	71.5	79.5	76.6	142.6	134.7	87.2	85.6	99.8	99.4	123.8	116.2	0.0002048	1.552e-07	2.93	36.72
KRT9LC1; KRT9LC2	High	[R].CLLEGGQQDLIHGGGIGVGSGVGGGVIR.[T]	1xCarbamidomethyl [C1]; 2xDeamidated [Q7; Q8]	5.02466e-05	0.000102842	2	2664.34	0	135.2		96.3		307.5	122.5	153.9		73.8	105.1	157.1	133.4	115.3		0.0001864	1.723e-05	2.77	65.26
KRT9LC1; KRT9LC2	High	[R].CLLEGGQQDLIHGGGIGVGSGVGGGVIR.[T]	1xCarbamidomethyl [C1]; 1xDeamidated [Q]	2.26653e-10	0.000102842	86	2663.36	0	62.7	96.1	27.3	48.2	62.2	137.8	161.7	168	50.1	49.9	66.3	117.1	177.9	174.7	0.0001549	6.762e-14	4.28	58.15
KRT9LC1; KRT9LC2	High	[R].CLLEGGQQDLIHGGGIGVGSGVGGGVIR.[T]	1xCarbamidomethyl [C1]	1.58289e-15	0.000102842	366	2662.37	0	98.3	89.5	67.1	63.4	62.5	64.3	126.6	112.3	92.7	84.2	109.1	106.4	162.6	161.1	0.000157183	8.1957e-23	5.24	54.73
KRT9LC1; KRT9LC2	High	[R].AEIECQNQEYK.[T]	1xCarbamidomethyl [C5]	2.57351e-05	0.000102842	41	1411.62	0	120.2	104.3	93.6	83	90.3	80.1	138.2	137.3	72.7	73.7	100.6	85	115.3	105.6	0.0002634	1.472e-06	2.25	25.36
KRT9LC1; KRT9LC2	High	[R].AEIECQNQEYK.[T]	1xCarbamidomethyl [C5]; 1xDeamidated [Q/N]	2.23254e-05	0.000102842	22	1412.6	0	83.2	73.9	68.4	61.9	140.6	142.1	166.5	164.8	73.2	75.7	85.1	75.4	96	93.2	0.0001708	5.577e-07	2.37	26.96
KRT9LC1; KRT9LC2	High	[K].EIEDLQNQIVCATIDNNK.[I]	1xCarbamidomethyl [C11]; 1xDeamidated [Q/N]	1.57876e-08	0.000102842	76	2118	0	78	81.9	57	56.2	79.7	89.8	131.1	136.9	64.2	75.1	84	103.1	181.3	181.7	0.0001708	4.219e-11	4.77	55.8
KRT9LC1; KRT9LC2	High	[K].EIEDLQNQIVCATIDNNK.[I]	1xCarbamidomethyl [C11]	4.08969e-08	0.000102842	87	2117.02	0	90.4	88	64.7	62.8	60.8	61	120.7	115.4	83.7	79	96.1	93	189.4	194.9	0.0001572	6.505e-11	4.72	55.09
KRT9LC1; KRT9LC2	High	[K].TGDIQVTCR.[R]	1xCarbamidomethyl [C8]	8.25113e-05	0.000102842	70	1049.5	0	98.5	90.1	74	62.9	73.5	66.8	122.3	119.4	119.4	119.1	113.3	98.7	126.2	115.7	0.0001549	4.694e-06	2.76	26.02
KRT9LC1; KRT9LC2	High	[K].TGDIQVTCR.[R]	1xCarbamidomethyl [C8]; 1xDeamidated [Q5]	0.000137771	0.000102842	22	1050.49	0	89	88.2	55.9	54.9	134.8	139.1	178.1	176.7	67.3	72	76.8	71.1	98.2	98	0.0001705	2.546e-05	2.25	27.34
KRT9LC1; KRT9LC2	High	[R].TSHTYTTTTASHCQPQVPPCK.[T]	2xCarbamidomethyl [C13; C20]	1.03113e-09	0.000102842	254	2402.09	0	103.5	114.7	83.8	70.1	71.7	86.2	112.4	108.6	146.1	118.7	107.3	82.5	100.2	94.2	0.0001858	3.359e-13	2.8	25.83
KRT9LC1; KRT9LC2	High	[R].DYSCYYKEIEDLQNQIVCATIDNNK.[I]	2xCarbamidomethyl [C4; C18]; 1xDeamidated [Q13]	4.09661e-05	0.000102842	1	3097.38	1															0.0001153	7.147e-07	3.66
KRT9LC1; KRT9LC2	High	[R].DYSCYYKEIEDLQNQIVCATIDNNK.[I]	2xCarbamidomethyl [C4; C18]	7.75671e-07	0.000102842	9	3096.39	1	51	40.4	27.9	40.5	64.4	65	71.3	72.7	221	183.8	151.5	242.6	50	117.7	0.0002486	2.331e-09	3.38	75.39
KRT9LC1; KRT9LC2	High	[R].CQYETLIAR.[N]	1xCarbamidomethyl [C1]	0.000467733	0.000198672	97	1153.57	0	102.1	102.2	69.4	71.4	73	70.4	128.3	122.4	99.7	95.7	105.8	102	134.1	123.5	0.0002416	6.726e-05	2.49	39.84
KRT9LC1; KRT9LC2	High	[R].VKYETELALR.[Q]		0.00120035	0.000252724	26	1221.68	1	96.9	97.4	49.9	57.1	68.3	68.7	142.9	139.9	64.9	66.1	128.6	130.2	145.3	143.9	0.0002416	0.0003221	1.97	36.67
KRT9LC1; KRT9LC2	High	[R].CQYETLIAR.[N]	1xCarbamidomethyl [C1]; 1xDeamidated [Q2]	0.000732837	0.000252724	19	1154.55	0	61.2	78.4	41.2	53.6	132.7	144.6	162.8	187.7	46.8	57.9	73.3	91.7	119	149	0.0001549	0.0001556	2.89	45.25
KRT9LC1; KRT9LC2	High	[R].TSHTYTTTTASHCQPQVPPCK.[T]	2xCarbamidomethyl [C13; C20]; 1xDeamidated [Q]	0.00164409	0.000252724	8	2403.07	0	30.8	55.5	13.9	20.4	31.2	13.3	375.9	38.4	248.4	85.9	286.1		169.3	30.7	0.0002496	0.0009406	2.02	28.74
KRT9LC1; KRT9LC2	High	[K].EIEDLQNQIVCATIDNNK.[I]	1xCarbamidomethyl [C11]; 2xDeamidated [Q/N]	0.00084721	0.000252724	3	2118.99	0															0.0003407	0.0002588	3.62
KRT9LC1; KRT9LC2	High	[R].LEQEIQTYR.[C]	1xDeamidated [Q]	0.000701399	0.000252724	15	1180.58	0	66.9	74.8	57.7	63.5	171.5	177.5	158.9	167	14.8	18.4	65.3	77.2	147.1	139.4	0.0003407	0.0002543	2.19	34.53
KRT9LC1; KRT9LC2	High	[R].LEQEIQTYR.[C]		0.000544104	0.000252724	43	1179.6	0	94.2	95.3	100.2	94.6	85.9	85.8	113.1	112.9	55.9	56	99	101	155.9	150.2	0.0001153	7.858e-05	2.21	32.71
KRT9LC1; KRT9LC2	High	[R].QILEDLR.[C]	1xGln->pyro-Glu [N-Term]	0.0103584	0.00106075	13	869.473	0	80.2	90.1	56.4	67.3	61	69.6	91.1	110.9	73.6	97.9	104.8	149.5	144.7	202.8	0.0006186	0.004216	1.43	57.14
KRT9LC1; KRT9LC2	High	[R].QILEDLRCQYETLIAR.[N]	1xCarbamidomethyl [C8]	0.0101027	0.00106075	5	2021.05	1							138	167.5		272.1	309		513.4		0.0002076	0.00344	2.08	60.91
KRT9LC1; KRT9LC2	High	[R].QILEDLR.[C]		0.0677994	0.00638615	40	886.499	0	98.8	98.5	64.2	70	66.9	69.9	128	129.8	90.2	92.5	101.4	101.9	138.2	149.5	0.002459	0.02487	1.59	40.33
KRT9LC2	High	[R].FGGGIGGGLGISLGGGVVGGGFSGDGILLSGDEK.[V]		4.43669e-14	0.000102842	27	2963.51	0	292.8	52.6	67.9	42.5	39.9	18.6	11.7		192.2	77.4	321	278.9	1.2	3.2	0.0001858	1.512e-20	6.1	75.24
KRT9LC2	High	[R].CLEQENADLECR.[I]	2xCarbamidomethyl [C1; C11]; 1xDeamidated [Q/N]	2.392e-06	0.000102842	29	1537.63	0	87.3	102.5	52.8	58	152.3	135.9	117.8	155.6	83.6	64.7	111.3	113.6	84	80.4	0.0001549	2.354e-08	3.01	37.25
KRT9LC2	High	[R].CLEQENADLECR.[I]	2xCarbamidomethyl [C1; C11]	9.60902e-07	0.000102842	74	1536.64	0	127.9	124.8	67.2	60.9	77.6	78.4	121	107.8	105.9	101.5	121.6	115	101.2	89.4	0.0001705	3.75e-08	3.44	33.36
KRT9LC2	High	[R].SYCGGVNYGGGLSSGSLVGGSYGGGLGAAVLGGCSGIGFSGGSAR.[F]	2xCarbamidomethyl [C3; C34]	1.37961e-08	0.000102842	94	4043.86	0	170.9	119.7	50.4	59.2	43.6	34.4	185.2	223.9	75.6	76.2	99.2	114.1	76.5	71.1	0.0002048	1.689e-11	3.6	68.67
KRT9LC2	High	[R].SYCGGVNYGGGLSSGSLVGGSYGGGLGAAVLGGCSGIGFSGGSAR.[F]	2xCarbamidomethyl [C3; C34]; 1xDeamidated [N7]	4.74902e-06	0.000102842	49	4044.85	0	106.4	198.1	46.1	87.1	46.6	115.4	84.3	96.1	58	106	121.1	113.9	66.2	154.8	0.0001153	2.828e-07	1.53	68.66
KRT9LC2	High	[K].EIEDLQNQIVCATIDNNKIILNIDNSR.[M]	1xCarbamidomethyl [C11]; 1xDeamidated [N/Q]	1.14686e-07	0.000102842	9	3156.58	1	50.4	95	25.1	18.3	98.8	66.4	46.9	49.2	133.1	144.7	260.7	220.1	145.4	46	0.0001622	3.313e-08	3.71	69.73
KRT9LC2	High	[R].TSGGSCVIGGGGGGGGAR.[M]	1xCarbamidomethyl [C6]	1.26833e-06	0.000102842	69	1463.67	0	124.9	106.1	58.8	47.8	66.9	62.9	96.9	111.5	127.1	109.6	135.9	132.5	120.2	98.8	0.0001572	4.408e-09	2.7	23.84
KRT9LC2	High	[K].IILNIDNSR.[M]		0.00110296	0.000252724	47	1057.6	0	105.1	106.1	58.6	64.8	69.3	71.9	135.7	135.6	78.5	84.8	92.6	89.1	144.7	163.4	0.0001708	0.0003289	1.93	42.58
KRT9LC2	High	[R].YTTCGIGGSR.[G]	1xCarbamidomethyl [C4]	0.000812911	0.000252724	30	1071.49	0	115.3	104.6	56.7	50.1	74.1	64.2	113.1	112.5	110.7	118.7	140.8	121.3	113.6	104.4	0.0001705	0.0003297	2.15	25.83
KRT9LC2	High	[K].QGPFCEPR.[D]	1xCarbamidomethyl [C5]	0.00302357	0.000612087	34	990.446	0	119.5	104.9	65.7	56.5	83.4	79.9	120.9	114.2	102.3	102.7	112.2	108.9	119.9	108.8	0.0002994	0.001299	1.88	29.86
KRT9LC2	High	[K].EIEDLQNQIVCATIDNNKIILNIDNSR.[M]	1xCarbamidomethyl [C11]	0.0298138	0.00245803	1	3155.6	1	241.2	68.1	151.6	141			225.7	301			104.1	107.1	60.2		0.001094	0.008946	1.59	67.84
KRT9LC2	High	[K].QGPFCEPR.[D]	1xCarbamidomethyl [C5]; 1xGln->pyro-Glu [N-Term]	0.0362458	0.00323142	18	973.42	0	106.9	126.8	57	65.2	71.3	80.6	112.6	128.2	73.1	85.6	102.4	115.2	120.5	154.6	0.001158	0.009215	1.81	43.98
KRT9LC2	High	[K].QGPFCEPR.[D]	1xCarbamidomethyl [C5]; 1xDeamidated [Q1]	0.0685888	0.00648727	3	991.43	0	105.9	104.5	42.7	43.5	158.5	157.4	176	184	46	54	61.9	74.1	96.9	94.6	0.0021	0.02106	1.15	31.84
KRT9LC2; KRT14L1; XP_040547767.1; KRT9LC3	High	[K].IILNIDNSR.[M]	1xDeamidated [N]	0.00145245	0.000252724	44	1058.58	0	64.5		34.1	46.6	291.7			98.3						864.8	0.0002498	0.0004706	2.13	44.95
KRT9LC2; KRT14L1; XP_040547767.1; KRT9LC3	High	[K].IILNIDNSR.[M]	2xDeamidated [N4; N7]	0.00229798	0.000409915	11	1059.57	0															0.0005148	0.001175	2.23	47.09
KRT9LC3	High	[R].GFSGGSLGEGLLGQQLGAGSMSGGSFGATQR.[A]	1xDeamidated [Q15]	0.000145876	0.000102842	1	2872.35	0															0.0001705	2.224e-05	2.17
KRT9LC3	High	[R].GFSGGSLGEGLLGQQLGAGSMSGGSFGATQR.[A]		3.07878e-07	0.000102842	2	2871.37	0	477	448	242	232.9											0.0001705	5.876e-09	3.95	62.31
KRT9LC3	High	[K].YLSELQSQISCVEQR.[L]	1xCarbamidomethyl [C11]	3.15292e-07	0.000102842	8	1839.89	0			110.5	106	124.1	115.4	393.1	357.1	5.2	3.1	6.7	7.8	86.4	84.6	0.0002486	8.483e-10	3.53	50.45
KRT9LC3	High	[K].YLSELQSQISCVEQR.[L]	1xCarbamidomethyl [C11]; 1xDeamidated [Q6]	2.53321e-05	0.000102842	1	1840.87	0					141.1	135.9			206.1	174.8	370	372.1			0.0001153	3.273e-07	2.84	50.53
KRT9LC3	High	[R].ACSTLGFSTGGICVR.[G]	2xCarbamidomethyl [C2; C13]	6.96909e-07	0.000102842	7	1585.75	0	445.7	497.9	109.1	89.1	117.1	92.3					24.4	24.3			0.0001549	7.998e-09	3.61	49.36
LOR1	High	[K].IPICISGGGGGK.[G]	1xCarbamidomethyl [C4]	0.000110721	0.000102842	3	1115.59	0	96	100.8	87.8	92.4	90.4	100.5	93.9	83.3	82.9	80.2	98.8	100.7	171.7	120.6	0.000153	8.473e-06	2.16	37.44
LOR2	High	[K].IIITGGGSSGGSSGCCSGGSSYGMGGGSSGGYSGSK.[S]	2xCarbamidomethyl [C15; C16]	2.8291e-05	0.000102842	3	3177.32	0									217.9	253.4	260.9	258.1	180.8	228.9	0.0001153	3.9e-07	1.66	41.97
LOR2	High	[K].IIIGGGGSSGGSSGCCGGGSSGGSGGSSGHTIIISSGGGSGGYGQSSQQK.[C]	2xCarbamidomethyl [C15; C16]	0.000189313	0.000102842	4	4346.92	0			32.7		61.5	59.6			230.7	307.5	256.7	231.1	93.7	126.4	0.0001858	1.432e-05	2.34	41.49
LOR2	High	[K].SIIGGGGSSGGSSGCCSGGSSGYGIGGGYSSGGYSGSK.[S]	2xCarbamidomethyl [C15; C16]	2.88196e-06	0.000102842	6	3309.37	0									229.8	200.1	240.4	218.8	224.2	286.7	0.0001153	9.448e-08	2.17	45.2
LOR2	High	[K].SIIGGGSSGGSSGCCGGGSSGYGSSGYGSSSYGSGGSGQK.[I]	2xCarbamidomethyl [C14; C15]	0.00015502	0.000102842	2	3498.4	0											315.5	293	340.2	451.4	0.0001153	6.408e-06	2.67	39.11
LOR2	High	[K].SIIGGGSSGGSSGCCGGGSSSGGSSEGK.[I]	2xCarbamidomethyl [C14; C15]	7.53247e-08	0.000102842	4	2376.96	0									227.3	242.9	279	218	210	222.8	0.000153	1.897e-10	2.54	26.13
LOR2; XP_046788674.1	High	[K].IIITGGGSSGGSSGCCSGGSSGYGIGGGYSSGGYSGSK.[S]	2xCarbamidomethyl [C15; C16]	3.34617e-07	0.000102842	6	3379.44	0									212.8	241.2	239.9	248.6	206.1	251.5	0.0001153	3.012e-10	3.68	46.55
LOR2; XP_046788674.1	High	[K].IIISSGGGGGGSSGCCGGGSSSGGSSGGK.[I]	2xCarbamidomethyl [C15; C16]	3.31367e-13	0.000102842	14	2388.02	0									246.8	251.6	246.5	239.6	211.9	203.6	0.000153	2.74e-18	4.48	27.93
LOR2; XP_046788674.1	High	[K].CPIVIPHIESHQTK.[Q]	1xCarbamidomethyl [C1]	0.000226322	0.000102842	6	1658.87	0									211.2	195	243.4	234.2	251.1	265	0.0001153	1.221e-05	2.73	36.01
LOR2; XP_046788674.1	High	[K].SIIGGGGSSGGSSGCCGGGSSSGGSSGGK.[I]	2xCarbamidomethyl [C15; C16]	2.04302e-08	0.000102842	2	2361.96	0									218	215	244.3	207.1	266	249.6	0.0001858	9.335e-12	2.67	25.17
LOR2; XP_046788674.1	High	[K].QACYFPGQQK.[-]	1xCarbamidomethyl [C3]	0.00625312	0.000664107	6	1226.56	0									228.1	210.6	247.1	204.5	237	272.7	0.0003157	0.002688	2.24	32.35
NP_001001305.1	High	[K].RDAEDAMDAMDGAVLDGR.[E]		5.23807e-07	0.000102842	2	1907.82	1	106.7	127			72.7	69.6			185.6	210.2	196.7	189.2	132.5	109.9	0.0001858	1.431e-09	4.87	49.72
NP_001001305.1	High	[R].YGRPPDSHHSR.[R]		5.37092e-05	0.000102842	1	1308.62	0		64.4				75.8			253	245.3	190.2	180.5	205.6	185.4	0.000153	2.887e-06	2.25	15.74
NP_001001305.1	High	[K].VDNLTYR.[T]		0.00903889	0.00100538	8	880.452	0	139.8						123.8	113.6	191.7	207.5	188.5	158.2	153.2	123.6	0.0002909	0.003937	1.52	27.82
NP_001001311.2	High	[R].RLLEGEDAHISSQYSSAMSSHSGR.[D]		3.03747e-08	0.000102842	5	2605.21	1	121.2	89.1	203.3	194.9	152.7	125.4		40.1	238.6	234.6					0.000172	4.688e-09	4.5	36.72
NP_001001311.2	High	[R].RLLEGEDAHISSQYSSAMSSHSGR.[D]	1xDeamidated [Q13]	1.35472e-07	0.000102842	2	2606.19	1															0.000153	8.782e-10	4.17
NP_001001311.2	High	[K].ILAATVENANIVLQIDNAR.[L]		3.19487e-06	0.000102842	11	2038.13	0	67.5	80.6	304.3	279.1	160.8	172.4	43.4	60.8	53.8	57.4	12.4	16.3	40.4	50.8	0.0001864	8.247e-07	2.77	60.06
NP_001001311.2	High	[R].LLEGEDAHISSQYSSAMSSHSGR.[D]	1xOxidation [M17]	3.56962e-05	0.000102842	3	2465.1	0	29.5	26.4	309.1	510.7	116.7	238.1			68.1	78.5				22.9	0.000192	2.265e-06	2.06	34.13
NP_001001311.2	High	[R].LLEGEDAHISSQYSSAMSSHSGR.[D]	1xDeamidated [Q12]	1.31953e-05	0.000102842	3	2450.09	0															0.000172	1.336e-06	2.54
NP_001001311.2	High	[R].LLEGEDAHISSQYSSAMSSHSGR.[D]		1.02204e-12	0.000102842	22	2449.1	0	78.2	78.6	254.9	271.4	132.1	124.3	24.4	24.6	162.3	165.3	21.4	24.4	25.2	12.7	0.000153	1.425e-17	4.84	39.31
NP_001001311.2	High	[R].LLEGEDAHISSQYSSAMSSHSGR.[D]	1xDeamidated [Q12]; 1xOxidation [M17]	0.000921201	0.000252724	1	2466.08	0															0.000172	0.000358	2
NP_001001311.2	High	[R].LLEGEDAHISSQYSSAMSSHSGRDAITTSR.[Q]	1xDeamidated [Q12]	0.00251014	0.00048197	4	3194.47	1	125	120.6	409.2	388.1	193.1	164									0.0001549	0.0008993	2.17	44.09
NP_001001311.2	High	[R].LLEGEDAHISSQYSSAMSSHSGRDAITTSRQVR.[T]	2xDeamidated [Q12; Q31]	0.00524665	0.000664107	4	3578.68	2	70.5	60.3	448.6	431.9	182.7	162.7					43.3				0.0001549	0.002107	1.97	45.24
NP_001001311.2	High	[R].EQMALTTR.[-]		0.00882052	0.00100538	5	949.477	0	40.8	38.9			131.5		51.7	56.2	503.9	447.2	52.9	49.5		27.5	0.0005321	0.003719	1.69	28.31
NP_001001311.2	High	[R].EQMALTTR.[-]	1xOxidation [M3]	0.0298138	0.00245803	8	965.472	0	65.9	55.4	65.6	67.8	84.6	80.9	72.1	66.3	356.1	322.4	50.2	50.5	29.9	32.1	0.001142	0.009778	1.72	21.11
NP_001001311.2; KRT15; KRT14L2; XP_046789151.1	High	[R].RVLDELTLSR.[A]		0.0031596	0.000612087	12	1201.69	1	101.7	107.4	250.8	308.5	244.4	257.1	35.6	33	22	24.7	6.7	8			0.0006395	0.001515	2.34	41.9
NP_001001311.2; KRT14L2; XP_046789151.1	High	[R].GQVGGEISVEMDAAPGIDLTK.[I]	1xOxidation [M11]	2.04633e-07	0.000102842	9	2103.03	0		174	375	582.3						153.5				115.2	0.000192	3.347e-09	3.48	51.62
NP_001001311.2; KRT14L2; XP_046789151.1	High	[R].GQVGGEISVEMDAAPGIDLTK.[I]	1xDeamidated [Q2]	4.41421e-05	0.000102842	2	2088.02	0															0.000172	6.171e-06	2.27
NP_001001311.2; KRT14L2; XP_046789151.1	High	[R].GQVGGEISVEMDAAPGIDLTK.[I]		9.31622e-09	0.000102842	20	2087.03	0	125.3	131.5	233.9	241.9	196	192.5	21.7	18.1	76.7	93.7	17.6	15.7	18.9	16.4	0.000153	1.614e-11	4.67	57.13
NP_001001311.2; KRT14L2; XP_046789151.1	High	[R].RTIQSLEIDLQSQLSTK.[A]		7.55007e-06	0.000102842	2	1960.07	1			399.3	377.1	374.5	182.4				66.7					0.000172	6.571e-07	3.97	51.95
NP_001001311.2; KRT14L2; XP_046789151.1	High	[K].ILAEMREQYESLAEK.[N]	1xDeamidated [Q8]	1.45674e-05	0.000102842	8	1810.89	1	97.2	86.8	305.9	315.3	263.3	273.4	23.7	34.4							0.0001549	3.461e-07	2.64	53.98
NP_001001311.2; KRT14L2; XP_046789151.1	High	[K].CRLEQEIATYRR.[L]	1xCarbamidomethyl [C1]	0.000148677	0.000102842	9	1594.81	2	108.9	100.4	179.8	186.2	275.7	256.8	18.9	18.6	117.8	112.6	10.5	11.8		2.1	0.0001864	5.815e-05	3	34.12
NP_001001311.2; KRT14L2; XP_046789151.1	High	[K].CRLEQEIATYR.[R]	1xCarbamidomethyl [C1]; 1xDeamidated [Q5]	0.000198743	0.000102842	3	1439.69	1	30.8	56.1	86	217.5	447.4	481.3			31	49.8					0.0001864	8.11e-05	1.92	43.74
NP_001001311.2; KRT14L2; XP_046789151.1	High	[K].CRLEQEIATYR.[R]	1xCarbamidomethyl [C1]	3.12217e-05	0.000102842	28	1438.71	1	116.4	116.9	250.1	270.8	221.6	211.1	20.3	19.2	72	67.8	11.2	10.6	6.3	5.6	0.0002634	1.903e-06	3.61	38.18
NP_001001311.2; KRT14L2; XP_046789151.1	High	[K].AALEGTLADTEAR.[Y]		1.37824e-05	0.000102842	29	1317.66	0	114.2	118.1	275.2	299.9	214.6	211	17.1	17.8	49.5	50.3	9.7	9.7	6.2	6.5	0.0001572	1.744e-07	2.6	38.29
NP_001001311.2; KRT14L2; XP_046789151.1	High	[R].APSVHGGSSSYSVSSR.[I]		6.71219e-05	0.000102842	30	1564.74	0	107.8	94	238	204.6	258.6	226.1	16.6	17.7	99.7	89.1	15.7	15.6	8.7	7.8	0.0001153	3.358e-06	2.96	24.04
NP_001001311.2; KRT14L2; XP_046789151.1	High	[R].ALEEANTDLEVK.[I]	1xDeamidated [N6]	3.52771e-05	0.000102842	4	1332.65	0			279.9	280.5	432.6	407									0.0001864	1.161e-05	2.6	40.32
NP_001001311.2; KRT14L2; XP_046789151.1	High	[R].ALEEANTDLEVK.[I]		1.50953e-05	0.000102842	27	1331.67	0	114.9	115.6	260.1	287.6	217.9	222	16.7	17.1	56.5	58.3	10.3	10.2	6.3	6.4	0.0001858	4.846e-07	2.62	38.27
NP_001001311.2; KRT14L2; XP_046789151.1	High	[K].TEELNREVAVNTEQLQSGK.[T]		1.59506e-09	0.000102842	6	2145.08	1	69.1	69.5	111.9	86.6	191.7	181.6	27.4	31.7	291.1	317.5		21.9			0.000153	6.712e-13	3.74	39.53
NP_001001311.2; KRT14L2; XP_046789151.1	High	[K].TEELNREVAVNTEQLQSGK.[T]	1xDeamidated [N5]	1.74873e-06	0.000102842	15	2146.06	1	111.4	118	321.4	355.9	229.5	236.6	14	13.2							0.0002634	3.279e-08	2.58	45.65
NP_001001311.2; KRT14L2; XP_046789151.1	High	[R].EVAVNTEQLQSGKTEITELRR.[T]		5.90007e-05	0.000102842	2	2401.27	2	149.5	111.4	150.9	146.2	292.5	280.6			138.1	130.8					0.0001549	2.825e-06	3.53	42.59
NP_001001311.2; KRT14L2; XP_046789151.1	High	[R].EVAVNTEQLQSGK.[T]	1xDeamidated [N/Q]	5.83584e-06	0.000102842	21	1403.7	0	88.1	92.6	257.3	273.7	300	301.4	9.4	4.6	29.6	27.5	5.5	5.2	3.7	1.4	0.0001572	1.169e-07	1.72	35.64
NP_001001311.2; KRT14L2; XP_046789151.1	High	[R].EVAVNTEQLQSGK.[T]		8.67284e-06	0.000102842	36	1402.72	0	101.2	106.6	266.1	281.6	207.3	214.4	14.1	14.9	74.9	78	12.8	13	8	7.3	0.0001708	9.005e-08	2.71	33.56
NP_001001311.2; KRT14L2; XP_046789151.1	High	[R].TIQSLEIDLQSQLSTK.[A]	1xDeamidated [Q]	8.26483e-07	0.000102842	6	1804.95	0	34.5	77.7	164.1	260.2	361.1	380.9	9.7	8.4	44.6	23.7	9.9	9	16.1		0.0001549	4.838e-09	3.72	61.78
NP_001001311.2; KRT14L2; XP_046789151.1	High	[R].TIQSLEIDLQSQLSTK.[A]		1.16793e-08	0.000102842	74	1803.97	0	94.3	116.4	284.4	304.4	200.9	194.2	15.8	18.4	50	72.1	11.8	12.3	12.2	12.5	0.000153	7.056e-11	3.61	59.13
NP_001001311.2; KRT14L2; XP_046789151.1	High	[K].TEELNREVAVNTEQLQSGK.[T]	2xDeamidated [N11; N/Q]	0.000320559	0.000198672	3	2147.05	1			323.6	377.6	344.4	354.4									0.0001864	0.0001426	2.54	47.04
NP_001001311.2; KRT14L2; XP_046789151.1	High	[R].DAEQWFFSK.[T]	1xDeamidated [Q4]	0.000311535	0.000198672	2	1158.51	0			256.4	254.4	469.9	419.4									0.0001864	0.0001382	2.1	57.36
NP_001001311.2; KRT14L2; XP_046789151.1	High	[K].NRRDAEQWFFSK.[T]	2xDeamidated [N1; Q7]	0.000754717	0.000252724	3	1585.74	2	97	94.2	315	320.4	264.6	260.7	21.7	26.4							0.0001864	0.000399	1.85	53.15
NP_001001311.2; KRT14L2; XP_046789151.1	High	[R].DAEQWFFSK.[T]		0.0010942	0.000252724	23	1157.53	0	87.7	85.6	325.8	293.7	212.2	223.6	13.4	13.3	62	48.1	10	10.2	8.5	5.7	0.0001705	0.0004006	2.63	56.05
NP_001001311.2; KRT14L2; XP_046789151.1	High	[R].QFSSSTSLK.[G]	1xGln->pyro-Glu [N-Term]	0.00236259	0.000409915	11	967.473	0	114.4	120.4	241	282	215.9	230.2	15.3	18.2	60.8	64.1	9.6	11.7	6.5	9.9	0.0005148	0.001201	2.11	42.53
NP_001001311.2; KRT14L2; XP_046789151.1	High	[R].QFSSSTSLK.[G]		0.00309823	0.000612087	19	984.5	0	113.9	100.8	282.3	235.2	218.2	191.6	17.1	16.1	92.4	91.3	13.8	11.1	8.6	7.7	0.000333	0.001184	1.99	26.23
NP_001001311.2; KRT14L2; XP_046789151.1	High	[R].EQYESLAEK.[N]		0.00590496	0.000664107	18	1096.52	0	115	105.9	271.9	247.5	232.4	233.2	15.9	16.5	63.6	66.2	10.8	9.4	6.2	5.5	0.0004239	0.002446	1.37	28.83
NP_001001311.2; KRT14L2; XP_046789151.1	High	[R].EQYESLAEK.[N]	1xDeamidated [Q2]	0.00670356	0.000736013	4	1097.5	0	68.6	58.4	163.7	151.7	433.5	454	16.5	19.8		33.8					0.0006924	0.002573	1.54	30.5
NP_001001311.2; KRT14L2; XP_046789151.1	High	[R].RDAEQWFFSK.[T]		0.0113859	0.0011189	5	1313.63	1	131.1	115.6	290.9	269.1	216	225		20.1	59.4	62.9				9.9	0.0006914	0.00309	2.33	46.24
NP_001001311.2; KRT14L2; XP_046789151.1	High	[K].VRALEEANTDLEVK.[I]	1xDeamidated [N8]	0.0129403	0.00117668	3	1587.82	1	123.4	87.7	274.2	331.8	237.6	238.8	53.1	53.4							0.0006914	0.003429	0.92	44.11
NP_001001311.2; KRT14L2; XP_046789151.1	High	[K].QGPGPERDYSPYYR.[T]	1xDeamidated [Q1]	0.030389	0.00251521	1	1685.76	1			648.7	751.3											0.001122	0.008518	1.21	39.6
NP_001001311.2; KRT14L2; XP_046789151.1	High	[R].RDAEQWFFSK.[T]	1xDeamidated [Q5]	0.0443815	0.00409245	6	1314.61	1	80	91.2	367.1	357.6	231.2	236.2			13.8	11.4				11.5	0.001492	0.01544	1.53	53.32
NP_001001311.2; KRT14L2; XP_046789151.1	High	[R].DYSPYYR.[T]		0.0761437	0.00673345	6	963.421	0	125.3	125.6	221.3	233.7	220.9	224.8	25.8	25.4	73	77.9	14.8	15	8.4	8.1	0.00233	0.02345	1.49	34.51
NP_001001466.2	High	[K].SVLQAVQK.[T]		0.0212868	0.00186745	5	872.52	0	109.6	99.6	115.9	98.5	99.6	108.7	79.2	74.1	107.9	115.7	105.3	101.2	98.9	85.8	0.0009745	0.007432	1.22	27.26
NP_001001473.3	High	[R].SGNENEFR.[D]	1xDeamidated [N5]	0.0576344	0.00538756	1	953.396	0									56.5		730.2	613.3			0.001465	0.02328	1.18	22.09
NP_001001531.1	High	[K].GEATVSFDDPPSAK.[A]		4.46653e-05	0.000102842	9	1420.66	0	53.1	69.7	30.8	45.4	35	37.1	51	51.5	291.3	295	122.5	123.5	119.1	75	0.0001858	1.44e-06	2.49	38.11
NP_001001531.1	High	[K].AAIDWFDGK.[E]		0.000765948	0.000252724	4	1022.49	0	53.5	46.2		38	41.3	35.1	61.6	53.9	242.5	240.9	146.3	127.9	192.2	120.7	0.0002496	0.0004623	1.78	51.42
NP_001001609.1	High	[R].AGACPPTFTISGQCHGGLLNCCAK.[I]	4xCarbamidomethyl [C4; C14; C21; C22]; 1xDeamidated [Q13]	3.34617e-07	0.000102842	2	2578.13	0															0.000172	1.282e-08	2.56
NP_001001612.1	High	[R].VLGSPGNNLHEVETADGSR.[F]		0.00527591	0.000664107	1	1951.95	0															0.0003157	0.002249	1.35
NP_001001748.1	High	[K].FLDEHPGGEEVLR.[E]		4.01686e-05	0.000102842	4	1497.73	0	67.5	57.5	46.9	65.4	52.4	55.3	72.1	76.3	157.7	151.8	144.1	131.2	155.5	166.3	0.0001622	1.852e-05	1.86	40.53
NP_001001748.1	High	[R].ALSETFIIGELHPDDRPK.[L]		6.40206e-08	0.000102842	11	2038.06	0	61.8	64.6	14.4	24.5	26.7		28.9	20	202.7	220.9	153.1	187.7	192	202.7	0.000153	1.494e-10	3.45	49.94
NP_001001748.1	High	[R].EQAGGDATENFEDVGHSTDAR.[A]		1.31549e-08	0.000102842	11	2205.93	0	59.3	47.9	38	36.9	37.7	36.6	44.7	38.4	220.5	225.2	174.3	181.7	130.9	127.8	0.0001153	5.077e-12	4.27	35.7
NP_001001765.2	High	[R].IETMSPEVTDSNPYSR.[L]		5.54189e-05	0.000102842	4	1825.83	0									396.9	290.7	295.3	417.1			0.0001153	1.165e-06	2.54	43.57
NP_001001765.2	High	[R].ISNGALEEGKPVDLVLSCVDNFEAR.[M]	1xCarbamidomethyl [C18]	0.000298434	0.000198672	5	2732.36	0	106	52.7	119.9	127.6	83.9			59.5	171.4	162	188.9	211.4	116.7		0.000153	6.589e-05	1.1	63.99
NP_001001765.2	High	[R].LFFQPHQAGLSK.[V]		0.00561128	0.000664107	2	1372.74	0									234.7	252.4	219.8	288.5	177.8	226.8	0.0002076	0.001826	1.47	40.56
NP_001001765.2	High	[R].ISNGALEEGKPVDLVLSCVDNFEAR.[M]	1xCarbamidomethyl [C18]; 1xDeamidated [N3]	0.0441138	0.00404048	1	2733.34	0			268.6			92.5	129.7	143.5					327	438.7	0.0007363	0.01447	0.92	64
NP_001001779.1	High	[R].CLEEQLGLCPLK.[R]	2xCarbamidomethyl [C1; C9]	1.79644e-05	0.000102842	6	1459.73	0	154.2	174.1	270	236.4	204.3	239.9					51.8	69.3			0.000172	1.977e-06	2.42	51.58
NP_001001779.1	High	[K].TCCVDTTSDFHTCQDK.[G]	3xCarbamidomethyl [C2; C3; C13]	0.000873254	0.000252724	1	1974.76	0	229.5	171.1	276.4	239.9	221.9	261.1									0.000192	0.0002137	1.01	29.53
NP_001001783.1	High	[K].GLAPDLPEDLYHLIK.[K]		2.75898e-06	0.000102842	24	1693.92	0	119.2	131.5	64.9	64.9	64.3	66.6	110.5	119.3	82.3	76	114.4	117.1	129.8	139.3	0.0001153	9.269e-09	2.66	64.29
NP_001001783.1	High	[K].GLTPSQIGVILR.[D]		1.1858e-05	0.000102842	14	1253.76	0	72.3	73.3	48.9	52.1	50.4	49.5	61.8	70.7	101.5	92	159.6	160.3	204.9	202.6	0.0001705	7.561e-07	2.45	53.77
NP_001001783.1	High	[K].KGLTPSQIGVILR.[D]		5.00012e-06	0.000102842	23	1381.85	1	82.4	87.7	29.7	31.3	40.4	46.8	96.4	103.8	164.4	168.3	154	148.3	116.5	130.1	0.0001858	4.743e-08	2.84	46.83
NP_001001783.1	High	[R].DSHGVAQVR.[F]		0.000551843	0.000252724	6	968.491	0	93.2	70.9	58.2	46.2	68.6	67.7	73.2	72.4	163.4	132.4	167.8	163.8	110.1	112.2	0.0002496	0.0003306	2	18.73
NP_001001783.1	High	[K].GLSQSALPYR.[R]		0.0020504	0.000409915	13	1091.58	0	69.4	69.3	50	58.7	59.9	59.6	75.1	77.5	149	152.8	143.6	149.5	142.9	142.7	0.0001549	0.0007402	2.02	38.03
NP_001001783.1	High	[R].LILIESR.[I]		0.00600693	0.000664107	14	843.53	0	128.6	141.3	52.2	60.4	69.4	69.3	134.1	136.4	72.6	80.8	110.5	109.6	113	121.8	0.0002909	0.002569	2.04	42.33
NP_001004375.1	High	[K].NVDNLSQAMAELSNLHAYNLR.[V]		4.52653e-09	0.000102842	33	2373.16	0	87.5	86.5	46.7	45.6	6.2	6	8.6	9.2	145.4	145.2	321.2	304.7	100.7	86.6	0.0001153	2.909e-13	3.98	64.77
NP_001004375.1	High	[K].NVDNLSQAMAELSNLHAYNLR.[V]	1xDeamidated [Q/N]	6.27636e-08	0.000102842	9	2374.15	0	46.4	52.9		39.5			20.7	49.5	72.8	140.7	505.3	375.5	57	39.8	0.0001705	7.071e-10	3.55	72.5
NP_001004375.1	High	[K].FLSAVSAVLAEK.[Y]		3.68382e-05	0.000102842	18	1234.7	0	122.3	106.1	58.2	60.3	5.8	6.4	8.8	12	113.5	102.8	256.6	245.3	146.6	155.4	0.0001572	8.004e-07	2.59	54.57
NP_001004375.1	High	[K].KVLGALGNAVK.[N]		5.04441e-05	0.000102842	8	1069.67	1	103.3	108	10.5	8.8			9.5	9.8	179.1	177.4	275.2	294.4	110	114.1	0.0001858	1.742e-06	2.85	31.76
NP_001004375.1	High	[K].AASHQEEFGAEALTR.[M]		5.5152e-07	0.000102842	28	1616.77	0	95.3	99.6	45.9	47.3	6.9	7.2	12.2	12.1	152.9	153.9	300.6	302	81.6	82.3	0.0001705	1.271e-08	2.95	34.56
NP_001004375.1	High	[K].TYFPHFDLSPGSDQVR.[G]		7.23958e-08	0.000102842	25	1865.88	0	90.8	108.1	55.6	62.3	5.7	6.5	9.7	10	142.6	146.1	285.1	286.5	98	93	0.0001858	1.572e-10	3.55	51.83
NP_001004375.1	High	[K].DYTPEVHAAFDKFLSAVSAVLAEK.[Y]		4.90779e-05	0.000102842	4	2608.33	1											515.4	884.6			0.0001153	1.383e-06	2.89	77.46
NP_001004375.1	High	[K].DYTPEVHAAFDK.[F]		5.20514e-05	0.000102842	22	1392.64	0	131.1	132.2	72.3	74.1	8.3	10.1	14.9	14.8	108.5	108.9	235	243.6	130.5	115.7	0.0001858	2.658e-06	2.01	39.88
NP_001004375.1	High	[K].VLGALGNAVK.[N]		0.00043446	0.000198672	10	941.578	0	105.6	107.9	49.3	55.8	6.9	6.8	13.9	13.5	123.7	131.9	279.6	282.6	110	112.5	0.0001572	5.245e-05	2.07	38.45
NP_001004375.1	High	[R].MFTTYPQTK.[T]		0.00148981	0.000252724	18	1116.54	0	107.5	106.2	45.7	47.1			13.1	10.4	181.2	168.5	314	306.6	56.9	42.9	0.0001153	0.000318	1.66	35.58
NP_001004375.1	High	[R].MFTTYPQTK.[T]	1xOxidation [M1]	0.00090372	0.000252724	23	1132.53	0	58.6	52.2	77.4	82.6	91.9	100.2	17.1	14.5	98.9	106.8	167.4	324	109.3	99	0.0002416	0.0002832	1.93	34.4
NP_001004375.1	High	[K].TYFPHFDLSPGSDQVR.[G]	1xDeamidated [Q14]	0.00394589	0.000612087	1	1866.87	0															0.0002994	0.001694	1.67
NP_001004375.1	High	[K].LIQQAWEK.[A]		0.00754167	0.000948184	9	1015.56	0	102.8	101.4	60.3	62.7	15.5		13.1	13.4	137.7	133.6	296.8	304.9	85.8	72.1	0.0002909	0.00326	1.56	35.26
NP_001004375.1	High	[K].KLIQQAWEK.[A]		0.0138049	0.00117668	1	1143.65	1	146	155.8	14.1	16							446.4	415.7	129.3	76.7	0.0009115	0.004891	1.9	30.83
NP_001004375.1	High	[-].MLTAEDK.[K]		0.0632504	0.00576971	1	807.392	0															0.001623	0.01732	1.25
NP_001004375.1	High	[-].MLTAEDK.[K]	1xOxidation [M1]	0.0697906	0.00648727	4	823.387	0	130.6	95.6	50.6	41.8	7.9		13.7	11.6	169	144.4	288.8	287.8	90.8	67.4	0.00187	0.0283	1.19	18.55
NP_001004376.1	High	[K].FLCAVGTVLTAK.[Y]	1xCarbamidomethyl [C3]	3.98539e-05	0.000102842	8	1279.71	0	116.8	121.8	65.6	60.1	6.3	7.5	13.5	12.9	162.3	152	239.5	243.3	94.5	104	0.0001708	7.355e-06	2.7	51.43
NP_001004376.1	High	[K].KVVAALIEAANHIDDIAGTLSK.[L]		3.44036e-07	0.000102842	10	2249.25	1	84.2	81.4							211.1	187.1	336.3	302.6	139.2	58.1	0.0001858	1.581e-08	3.05	63.1
NP_001004376.1	High	[K].IAGHAEEYGAETLER.[M]		6.54649e-06	0.000102842	35	1645.78	0	107	106.7	48.1	50.3	8.1	7.5	10.6	10.9	158.8	161.3	285.9	295.2	75	74.6	0.0001858	7.707e-08	3.43	33.93
NP_001004376.1	High	[K].VVAALIEAANHIDDIAGTLSK.[L]	1xDeamidated [N10]	1.89165e-09	0.000102842	11	2122.14	0	82.3	67	41	50.3	2.5	2.8	2.4	2.4	134	152.4	360.8	310	95.9	96.3	0.0001153	9.639e-14	4.76	57.31
NP_001004376.1	High	[K].VVAALIEAANHIDDIAGTLSK.[L]		8.23085e-12	0.000102842	59	2121.16	0	84.6	85.2	52.2	47.2	6	6.2	10.4	9.3	135.8	126.9	318.6	299.5	106.5	111.6	0.0001708	2.292e-17	4.01	67.53
NP_001004376.1	High	[K].TYFPHFDLSHGSAQIK.[G]		1.76705e-07	0.000102842	36	1847.91	0	117.4	122.6	52.1	48.5	5.8	5.6	10.7	10.1	150	155.1	278.9	275.5	81	86.8	0.0001705	2.797e-09	3.58	47.35
NP_001004376.1	High	[K].LSDLHAHK.[L]		0.000797873	0.000252724	13	920.495	0	115.4	105.3	59.8	47.2	8.2	9.1	10.8	11.3	180.5	153.1	261.9	267.8	84.9	84.6	0.0002416	0.0001689	1.61	16.81
NP_001004376.1	High	[R].MFTTYPPTK.[T]		0.000866654	0.000252724	36	1085.53	0	124.4	82.7	45.3	31.9	5.7	8.8	18.4	13.7	118.8	148.5	374.7	293.6	47.9	85.5	0.0002416	0.0001926	1.85	38.17
NP_001004376.1	High	[R].MFTTYPPTK.[T]	1xOxidation [M1]	0.000853632	0.000252724	33	1101.53	0	83.4	52.4	12.9	37.7	9.7	7.1	15.8	16.7	146.7	184.7	279.6	316.4	111.2	125.8	0.0001153	0.0001305	2.29	32.91
NP_001004378.1	High	[K].GHNGWVTQIATTPQFPDMILSASR.[D]	1xDeamidated [N/Q]	3.02544e-08	0.000102842	19	2628.29	0	108.9	101.7	61.8	62.4	92.7	88	106.6	103.5	147.4	132.6	132.9	133.7	74.5	53.3	0.0001622	7.834e-09	3.55	68.77
NP_001004378.1	High	[K].GHNGWVTQIATTPQFPDMILSASR.[D]		3.70366e-08	0.000102842	7	2627.3	0	107.3	101.3	68.5	66.9	72.3	72.7	76.5	68.8		178.8	176.4	182.3	133.5	94.8	0.0002048	2.334e-11	4.34	63.7
NP_001004378.1	High	[K].HLYTLDGGDIINALCFSPNR.[Y]	1xCarbamidomethyl [C15]; 1xDeamidated [N]	1.43955e-05	0.000102842	5	2277.1	0			143.4				238.6	283.9	247.5	257.9	228.7				0.0002634	6.397e-07	2.29	66.31
NP_001004378.1	High	[K].HLYTLDGGDIINALCFSPNR.[Y]	1xCarbamidomethyl [C15]	1.46179e-09	0.000102842	42	2276.11	0	140.9	135.7	62.3	65.6	71.9	70.8	136.8	135.7	102.4	101.6	98.2	107	86	85	0.0001549	3.901e-13	2.61	64.46
NP_001004378.1	High	[R].FSPNSSNPIIVSCGWDK.[L]	1xCarbamidomethyl [C13]; 1xDeamidated [N4]	4.09626e-07	0.000102842	5	1908.88	0	146.2	153.2	91.5	79.3	102.8	95.1	154.2	123.6	98.6	72.6	97.4	84	101.6		0.0001549	1.701e-09	3.05	55.12
NP_001004378.1	High	[R].FSPNSSNPIIVSCGWDK.[L]	1xCarbamidomethyl [C13]	3.79284e-08	0.000102842	20	1907.9	0	131.5	132.4	73	69.9	77.6	80.1	114.4	108.3	109.7	105.8	107.1	119.7	93.4	77.1	0.0001572	2.542e-09	2.87	52.18
NP_001004378.1	High	[K].LTRDETNYGIPQR.[A]		0.000151529	0.000102842	3	1562.79	1	76.4	78.2			48.6	46.5	102.3	90	256.4	261.2	169.1	149	63.6	58.8	0.000153	1.366e-05	2.46	31.77
NP_001004378.1	High	[K].IIVDELKQEVISTSSK.[A]	1xDeamidated [Q8]	2.03823e-07	0.000102842	4	1789.98	1	318	329.2	94.3	109.3	142.3		217.6	189.5							0.0001572	2.452e-09	3.44	50.55
NP_001004378.1	High	[K].IIVDELKQEVISTSSK.[A]		1.28756e-09	0.000102842	16	1789	1	81.6	78.4	8.8	8.6	33.1	31.2	91.3	91.1	177.2	179.7	168.9	152.3	141.7	156.1	0.0001708	6.68e-14	3.36	49.63
NP_001004378.1	High	[R].LWDLTTGTTTR.[R]		0.000159793	0.000102842	12	1264.65	0	125	126.4	60	61	73.1	73.1	107.3	103.9	116.4	109	126.7	124.9	104.3	88.9	0.0001572	8.086e-06	2.29	48.13
NP_001004378.1	High	[K].DGQAMLWDLNEGK.[H]	1xOxidation [M5]	3.17178e-05	0.000102842	14	1492.67	0	78.6	85.7	108.9	67.5	59.3	61.6	79.1	127.2	114	127.4	111.1	120.1	122.8	136.8	0.0002486	6.988e-07	2.52	50.66
NP_001004378.1	High	[K].DGQAMLWDLNEGK.[H]		4.16677e-06	0.000102842	14	1476.68	0	97.4	88.4	63.8	53.3	68.4	61.6	81.6	83.3	152.1	124.1	167.9	167.5	120.2	70.3	0.0001549	1.894e-07	2.11	55.51
NP_001004378.1	High	[K].AEPPQCTSLAWSADGQTLFAGYTDNLVR.[V]	1xCarbamidomethyl [C6]; 1xDeamidated [Q]	0.000172337	0.000102842	8	3069.43	0			300.9	284.5		383.7								431	0.0001622	9.09e-05	2.01	70.45
NP_001004378.1	High	[K].AEPPQCTSLAWSADGQTLFAGYTDNLVR.[V]	1xCarbamidomethyl [C6]	6.90311e-08	0.000102842	17	3068.44	0	122.6	92.7	63.5	59.3	73.4	75.6	107.2	107.1	124.4	130	121.1	122.1	123.7	77.6	0.0001858	6.153e-11	2.32	69.85
NP_001004378.1	High	[K].YTVQDESHSEWVSCVR.[F]	1xCarbamidomethyl [C14]	1.71186e-07	0.000102842	27	1981.87	0	138.2	148.8	61.4	64.5	79	73	111.7	109.9	111.9	107.8	118.6	125.3	88.6	61.3	0.0001572	2.155e-10	2.71	41.47
NP_001004378.1	High	[K].TNHIGHTGYLNTVTVSPDGSLCASGGK.[D]	1xCarbamidomethyl [C22]	2.50863e-11	0.000102842	23	2743.31	0	129.5	140.2	55.6	59.9	68	65.8	107.5	106.8	121.4	123.7	118.8	119.2	88.9	94.7	0.000153	1.094e-14	4.5	42.15
NP_001004378.1	High	[K].TNHIGHTGYLNTVTVSPDGSLCASGGK.[D]	1xCarbamidomethyl [C22]; 1xDeamidated [N]	1.18112e-05	0.000102842	19	2744.29	0	345.1	254.9	54.6			74.7	238.6	62.2	63.4	39.6	109.4	77	21.8	58.7	0.0001705	7.518e-07	2.84	44.75
NP_001004378.1	High	[K].TNHIGHTGYLNTVTVSPDGSLCASGGK.[D]	1xCarbamidomethyl [C22]; 2xDeamidated [N2; N11]	2.0306e-05	0.000102842	4	2745.28	0		156.4	74.3	121.7	125.7	74.3	120.3	197	72	68.3	73.7	129	115.3	72.1	0.0001153	2.286e-07	2.75	44.74
NP_001004378.1	High	[K].DVLSVAFSSDNR.[Q]		3.89244e-05	0.000102842	18	1309.64	0	103.4	109.7	60.1	60.9	63.9	66.8	106.6	103.7	107.1	103.8	117.7	125.4	129.5	141.3	0.0001705	3.692e-06	3.1	52.54
NP_001004378.1	High	[R].YWLCAATGPSIK.[I]	1xCarbamidomethyl [C4]	0.000459589	0.000198672	14	1366.68	0	148.2	146	64.1	64.7	69	77.6	123.3	119.8	123.7	105.1	109.2	105.1	75.9	68.1	0.0001572	6.505e-05	2.56	49.58
NP_001004378.1	High	[R].DETNYGIPQR.[A]		0.000536482	0.000252724	13	1192.56	0	109	106.7	62.1	65.5	76	73.9	97	97.8	121.9	132.4	126.3	132.9	100.3	98.4	0.0001705	0.0001467	2.26	35.79
NP_001004378.1	High	[K].LWNTLGVCK.[Y]	1xCarbamidomethyl [C8]	0.000840846	0.000252724	10	1090.57	0	141.8	146.3	74.1	75.6	74.4	78.5	128	129.4	94.9	89.5	94.8	103.2	90.9	78.7	0.0001708	0.0001374	1.91	45.35
NP_001004378.1	High	[K].VWNLANCK.[L]	1xCarbamidomethyl [C7]	0.005675	0.000664107	11	1004.5	0	152.9	158.8	61.8	67.4	69.3	70.3	121.6	121.6	110.9	106	106.2	104.4	87.5	61.2	0.0002076	0.001847	1.7	37.23
NP_001004378.1	High	[K].QEVISTSSK.[A]		0.00600693	0.000664107	2	978.51	0	111.4	89	101	83.9	96.6	85.5	78.3	80.8	133.8	113.5	121.8	115.7	101.3	87.6	0.0002737	0.002019	1.66	21.5
NP_001004378.1	High	[R].FSPNSSNPIIVSCGWDK.[L]	1xCarbamidomethyl [C13]; 2xDeamidated [N4; N7]	0.00604138	0.000664107	1	1909.86	0															0.0002909	0.00259	1.41
NP_001004378.1	High	[K].GHNGWVTQIATTPQFPDMILSASR.[D]	2xDeamidated [N3; Q8]	0.0230262	0.00198433	4	2629.27	0															0.001003	0.00724	1.42
NP_001004378.1	High	[K].IIVDELK.[Q]		0.0425364	0.00392854	11	829.503	0	109.8	122.2	70.5	83	84.2	82.3	105.6	113.4	89.8	94.7	100.8	107	112	124.8	0.001057	0.01717	1.42	40.37
NP_001004378.1	High	[K].IWDLEGK.[I]		0.045193	0.00409245	14	860.451	0	126.7	133.7	66.8	69.3	78.4	75.2	122.9	117.7	97.8	92.1	106.7	109.9	110.7	92.2	0.000743	0.01492	1.54	43.32
NP_001004379.1	High	[R].LKVPPAINQFSQALDR.[Q]		1.00018e-05	0.000102842	9	1797	1	60.1	56.7	37.9	34.9	38.2	38.7	55.8	60.5	153.4	160.5	182.9	198.3	148.1	174	0.000153	2.436e-07	3.71	53.3
NP_001004379.1	High	[K].AQLVVIAHDVDPIELVVFLPALCR.[K]	1xCarbamidomethyl [C23]; 1xDeamidated [Q2]	0.000263968	0.000102842	4	2688.48	0						1400									0.0001153	1.604e-05	2.08	76.66
NP_001004379.1	High	[K].AQLVVIAHDVDPIELVVFLPALCR.[K]	1xCarbamidomethyl [C23]	9.22757e-10	0.000102842	10	2687.5	0	37.8		44.9	35	46.2		75.2	47.7	91.1	61.6	405.9	289.6	265		0.0001858	7.589e-14	5.03	76.68
NP_001004379.1	High	[K].VPPAINQFSQALDR.[Q]		2.51329e-05	0.000102842	12	1555.82	0	65.1	64.1	63.7	64.3	49.2	47.9	51.6	55	130.3	133	151.5	165.9	164.4	193.9	0.0001572	4.506e-07	2.44	52.42
NP_001004379.1	High	[R].AGVNTVTTLVENKK.[A]		3.67038e-06	0.000102842	27	1473.83	1	141.4	152.8	44.1	47	59.9	62.2	135.5	125.2	102	108.8	120	125.1	85.3	90.8	0.0002634	9.323e-08	2.7	37.15
NP_001004379.1	High	[R].AGVNTVTTLVENK.[K]		2.27707e-05	0.000102842	14	1345.73	0	137.2	147.1	61	66.7	68.6	70.5	118.4	111.3	80.3	82.7	125.2	126	102	102.9	0.0001708	5.925e-07	2.47	43.56
NP_001004379.1	High	[K].TCTCVAFTQVNPEDK.[G]	2xCarbamidomethyl [C2; C4]	2.2009e-06	0.000102842	13	1769.78	0	137.4	127.8	44.5	56	110.1	112.5	97.7	97.4	68.5	67.3	180.4	173.6	65.7	61	0.0001153	6.311e-09	3.2	42.6
NP_001004379.1	High	[K].TCTCVAFTQVNPEDK.[G]	2xCarbamidomethyl [C2; C4]; 1xDeamidated [Q9]	6.15943e-05	0.000102842	2	1770.77	0															0.0001708	1.659e-06	2.15
NP_001004379.1	High	[K].TNYNDRYDEIR.[R]		0.000372067	0.000198672	22	1458.66	1	138	128.7	54.1	49.1	70.4	67.6	106.7	111.3	112.9	115.4	145.2	133.7	84.4	82.5	0.0001705	8.505e-05	2.56	29.13
NP_001004379.1	High	[K].NFGIGQDIQPK.[R]		0.000395071	0.000198672	16	1216.63	0	46	58.7	45.5	52.6	46.3	42.7	52.2	50.5	161.6	162.2	178.4	173.6	162.1	167.7	0.0001572	3.681e-05	2.08	42.98
NP_001004379.1	High	[K].KVVNPLFEK.[R]		0.00152183	0.000252724	5	1073.64	1	15.5	31					54.9	68.5	215.3	222.3	207.9	200.5	199.4	184.6	0.0002496	0.0008752	1.93	34.2
NP_001004379.1	High	[K].MGVPYCIIK.[S]	1xCarbamidomethyl [C6]	0.0012151	0.000252724	10	1080.56	0	167.7	165.9	67.1	52.1	69.3	55.5	146	139.8	125.8	118.8	102.5	104.1	40	45.2	0.0001705	0.0004569	2.09	48.54
NP_001004379.1	High	[K].VAPAPAVVK.[K]		0.000866654	0.000252724	14	851.535	0	115.2	103.1	67.2	54.3	63.2	63.3	95.3	91.4	135.2	137.3	139.4	123	112.5	99.7	0.0001705	0.000293	1.84	27.05
NP_001004379.1	High	[K].VVNPLFEK.[R]		0.00979324	0.00106075	14	945.54	0	120.1	125.5	61.9	60.4	55	58.4	107	117.3	85.5	90.5	133.4	127.6	126.8	130.6	0.0006998	0.003413	1.63	42.25
NP_001004379.1	High	[R].QTATQLLK.[L]	1xGln->pyro-Glu [N-Term]	0.0149268	0.0013013	2	885.504	0	115.4	80.9		42.8	43.4	44.2	75.3	122.3	85.7	115.3	164.4	178	151.2	181.1	0.0002909	0.006391	2.05	45.42
NP_001004379.1	High	[R].QTATQLLK.[L]		0.0184187	0.00141811	14	902.531	0	97	84.3	50.3	43.4	52.1	52.7	87.1	80.9	138.8	132.3	171.6	168	128.6	113.1	0.0007735	0.006247	2	29.74
NP_001004379.1	High	[R].HWGGNVLGPK.[S]		0.0221405	0.00192075	3	1064.56	0															0.000532	0.007353	1.05	31.66
NP_001004380.1	High	[K].FIIHAPPGEFNEVFNDVR.[L]		2.35945e-05	0.000102842	9	2101.05	0	58.3	63.8	94.1	78.2	83.3	76.9	46	57.5	117.9	128.5	145.2	118.2	155.7	176.5	0.000153	8.565e-07	2.41	58.31
NP_001004380.1	High	[K].FTISPSTTQVAGILK.[I]		2.95133e-06	0.000102842	6	1562.88	0	75.4	72.1	106.1	107.3	96.1	85.2	57.6	50.9	122.8	113.7	126.2	100	145.7	140.8	0.0001858	2.098e-08	2.27	55.23
NP_001004380.1	High	[K].IDGYDEQVLITEHGDLGNGK.[F]		4.37966e-05	0.000102842	3	2173.04	0	78	75	62.6	78.4		57.5			161.5	164.7	138.5	148.3	191.8	243.6	0.0002486	1.151e-06	2.42	47.9
NP_001004380.1	High	[R].EGAAHAFAQYNLDQFTPVK.[I]		1.81787e-05	0.000102842	3	2107.02	0			65	69.9	60.2	50.3			179.2	163.1	156	182.2	228.8	245.2	0.0001858	3.536e-07	3.1	52.03
NP_001004380.1	High	[K].DIQDSLTVSNEAQTAK.[E]		3.60805e-07	0.000102842	10	1719.84	0	87.9	90.9	91.3	118.6	85.2	96	61.9	54	118.5	121.6	109.3	109.6	120	135.4	0.000192	4.612e-09	3.16	43.13
NP_001004380.1	High	[K].FIIHAPPGEFNEVFNDVR.[L]	1xDeamidated [N11]	0.00161594	0.000252724	2	2102.03	0															0.0001153	0.0003591	2.02
NP_001004380.1	High	[K].IDGYDEQVLITEHGDLGNGK.[F]	1xDeamidated [Q7]	0.00251014	0.00048197	1	2174.02	0											575.5	824.5			0.0002909	0.0009076	1.89	47.89
NP_001004380.1	High	[K].EHYPNGVCTVYGK.[T]	1xCarbamidomethyl [C8]	0.0841345	0.00725075	3	1523.69	0	101	108.4	65.7	70.2	65.5	70.7	80.3	56.2	171.6	148.6	154.1	139.4	87.5	80.7	0.002761	0.02563	0.79	32.03
NP_001004380.1; NP_990846.1	High	[K].IQVHYYEDGNVQLVSHK.[D]		8.70726e-06	0.000102842	8	2029.01	0	111	125.3	61.7		73.6	44.9			183.1	150.7	154.6	164.1	193.7	137.3	0.0001858	6.444e-07	1.91	39.37
NP_001004383.1	High	[K].EEFQQDMSR.[H]	2xDeamidated [Q4; Q5]; 1xOxidation [M7]	0.108985	0.0088654	1	1187.45	0	136.9	181.5	62.4	73.7	80.6	96.4	231.5	252.2	46.2	52.5	46.6	48.4	47.9	43.2	0.002425	0.03085	0.48	37.57
NP_001004400.1	High	[R].INVYYNEATGNK.[Y]		7.42562e-07	0.000102842	10	1385.67	0	100	113.3	114	113.3	133.6	123.1	92.2	94	102.1	106.2	75	72.9	82.6	77.7	0.0001705	1.895e-08	2.9	36.17
NP_001004400.1; XP_001231210.4	High	[K].FWEVISDEHGIDPTGSYHGDSDLQLER.[I]		8.41296e-05	0.000102842	1	3102.41	0	89.2	132.8	227.2	226.8	196.3	217				208.1		102.8			0.000192	7.279e-06	2.34	55.48
NP_001004400.1; XP_001231210.4	High	[R].YLTVAAIFR.[G]		0.0011715	0.000252724	8	1053.61	0	95.4	98.1	166.7	169	134.1	132.1	89.2	76.5	67.4	68.7	63.8	59.6	93.4	86.1	0.000192	0.0003171	2.11	56.98
NP_001004400.1; XP_001231210.4	High	[R].ALTVPELTQQMFDSK.[N]		0.00174734	0.000335317	3	1707.86	0	88.9	99.3	174.7	179.7	144.4	129.6	51	49.7	183.9				114.5	184.2	0.0002498	0.0006068	1.9	61.13
NP_001004402.2	High	[K].GPVTDLAYSHDGAFLAVCDANK.[V]	1xCarbamidomethyl [C18]	2.39812e-07	0.000102842	4	2321.09	0	41.5		60.4	90.7	77.1				173.8	140.3	224.6	206.9	158	226.7	0.0001858	4.252e-10	2.78	52.1
NP_001004402.2	High	[R].NIDNPAIADIYTEHAHQVVVAK.[Y]		5.92772e-09	0.000102842	9	2418.24	0	37	32.8	126.4		44.3				158.3	146.1	151	127.4	279.9	296.7	0.000153	4.594e-12	3.76	47.24
NP_001004402.2	High	[K].YAPSGFYIASGDVSGK.[L]		5.3642e-07	0.000102842	6	1618.77	0	76	76.9	65.2	75	55.3	49.4	53.1	45.9	178	178.9	133.4	151	128.2	133.7	0.0001858	1.482e-09	2.65	48.62
NP_001004402.2	High	[K].GPVTDLAYSHDGAFLAVCDANK.[V]	1xCarbamidomethyl [C18]; 1xDeamidated [N21]	0.000517916	0.000252724	1	2322.07	0															0.0002496	0.0003088	1.93
NP_001004402.2	High	[R].LYSIQGTSLK.[S]		0.00277231	0.00048197	4	1109.62	0		31.9	53.3	73.5	40	38.8			195.2	184	180.2	195.2	198.9	209.2	0.0001153	0.0007696	2.54	41.04
NP_001004402.2	High	[K].GNNFLYTNGK.[C]	1xDeamidated [N8]	0.00436054	0.000612087	2	1128.53	0	96.4		71.6	49.3	70	66.9			190.3	225.1	187.5	162.4	166.7	113.7	0.0002909	0.0018	1.33	37.94
NP_001004402.2	High	[R].IAVVGEGR.[E]		0.00554842	0.000664107	7	800.462	0	74.7	65	70.8	62.1	68.9	61.7	62.3	70.3	164.7	152.3	169.6	155.1	118	104.5	0.0004408	0.00258	1.9	27.31
NP_001004402.2	High	[K].YEYQPFAGK.[I]		0.0113859	0.0011189	3	1102.52	0	69.3	78.5	48.8	63.8	50.2	48.8	59.7	61.6	139.6	146.2	200.2	143.6	157.7	132	0.0006186	0.004543	1.67	39.06
NP_001004402.2	High	[K].VFASLPQVER.[G]		0.019933	0.00167706	8	1145.63	0	41.7	41	53.2	50.6	54.9	38.2	38.9		184.9	160.3	175.7	176.9	199	184.6	0.0004045	0.006682	1.57	45.72
NP_001004402.2	High	[K].RIAVVGEGR.[E]		0.0430568	0.00392854	1	956.564	1	59.7	47.7	57.4	38.6	48.2	49.4	58.6	53.6	254.7	209.2	149.3	148	124.2	101.5	0.001386	0.01352	1.34	23.15
NP_001004402.2	High	[K].VINSVDIK.[Q]		0.0425364	0.00392854	3	887.52	0	41.8	63.7	75.3	58.3	43.8	52.6	45.1	63.8	166.3	180.4	158.8	163.9	152.3	133.8	0.000743	0.01402	1.41	31.51
NP_001004406.2	High	[R].YALYDATYETK.[E]		0.000334548	0.000198672	1	1337.63	0		84	75.1	88.8	81.1	106.2	123.6	107.7		158.2	157			418.2	0.0001622	0.0001907	2.42	43.43
NP_001004406.2	High	[K].AVLFCLSDDK.[K]	1xCarbamidomethyl [C5]	0.00455126	0.000612087	2	1167.57	0	186.2	233.9	150.6	150.9	161.1	149.4	191.5	176.3							0.0003407	0.002129	1.71	49.55
NP_001004406.2	High	[K].KEDLVFIFWAPESAPLK.[S]		0.0925409	0.00771364	2	1990.07	1	67.1	74.8		93.3	69.1	98.8	80.2	73.6	167.6	214.4	101.2	123.8	137.4	98.6	0.002745	0.03389	1.05	68.24
NP_001004408.2	High	[R].NPTIDGEESTCYSVDPVLK.[C]	1xCarbamidomethyl [C11]	4.60081e-06	0.000102842	2	2123.98	0									306	297.5	405.8	390.7			0.0001858	4.16e-08	3.53	49.66
NP_001004408.2	High	[R].NQGYQATAYVR.[S]		7.34207e-05	0.000102842	4	1270.62	0	36.2	27.4	82.9	67.8					219.8	218.4	366.6	353		27.8	0.0001858	3.142e-06	2.53	32.04
NP_001004408.2	High	[K].SCNVVVAQDCTEHPK.[F]	2xCarbamidomethyl [C2; C10]	2.09581e-05	0.000102842	13	1743.78	0	134.7	123.9	185.8	159.9			6	11	187.1	164.3	195.8	190	18.2	23.3	0.000153	7.189e-07	2.84	25.73
NP_001004408.2	High	[K].IQVTIQAGDQAPTK.[M]		0.000131094	0.000102842	2	1469.8	0									163.9	220.8	518.6	496.7			0.0001858	7.913e-06	2.86	38.41
NP_001004408.2	High	[K].ATAVSLLEWQR.[S]		7.66342e-05	0.000102842	9	1273.69	0	105.8	97.6	188.9	181.1					150.9	157.1	217.9	225.9	43.4	31.4	0.0001858	6.509e-06	2.99	53.32
NP_001004408.2	High	[R].VPFTLPLGPSSSSYETR.[D]		0.000176276	0.000102842	2	1837.93	0				105.3					272.8	299.4	332.1	390.4			0.0001153	7.962e-06	1.59	57.23
NP_001004408.2	High	[R].YVPGVALVLGFSEAHQR.[N]		9.63548e-05	0.000102842	1	1842.99	0									248	232.9	472.2	446.9			0.0001858	4.82e-06	2.07	60.12
NP_001004408.2	High	[K].ESVLSDSGVSEYEKDNIK.[I]		4.65052e-07	0.000102842	9	1998.95	1	139.2	107.9	176.4	197.2					181.6	182	199.6	216			0.000192	1.041e-08	3.7	42.85
NP_001004408.2	High	[K].ESVLSDSGVSEYEK.[D]		6.63404e-05	0.000102842	3	1528.7	0	85.9	119.8	272.5	315.4					88.3	89.1	203.7	179.4		45.8	0.0001858	2.672e-06	2.14	42.05
NP_001004408.2	High	[R].VADPIEVGIAAEGLQEMFVR.[G]		3.79553e-10	0.000102842	2	2144.11	0									209.3		550.2	640.6			0.0001858	1.917e-14	4.23	75.75
NP_001004408.2	High	[K].VAGNVQAQITPSPR.[S]		1.25833e-05	0.000102842	3	1437.78	0									185.4	251	516.4	447.2			0.0001858	1.987e-07	2.66	34.24
NP_001004408.2	High	[R].MSFKPVYSDVPIEK.[I]		0.000825186	0.000252724	3	1639.84	0			81	69					200.6	205.7	376.6	413.9		53.1	0.0001153	0.0001233	2.09	46.76
NP_001004408.2	High	[K].VQVVTGSAYTQPCQTCQQR.[N]	2xCarbamidomethyl [C13; C16]	0.00156134	0.000252724	1	2211.03	0									211	245.4	475.5	468.1			0.0001153	0.0003398	1.84	36.81
NP_001004408.2	High	[R].NFLGDVIPPGITIVAQAVR.[S]		0.000567677	0.000252724	1	1980.13	0											504.2	895.8			0.0001153	6.393e-05	1.67	75.8
NP_001004408.2	High	[K].TVIVEAPIHGLK.[N]		0.000563673	0.000252724	10	1276.76	0	137.9	127.4	178	201.8					140.7	145.6	194	219.8	23.6	31.2	0.0001153	7.738e-05	2.89	42.29
NP_001004408.2	High	[K].SNIEEVLLALK.[A]		0.000921201	0.000252724	2	1228.71	0			87.4	113.8					173	167.1	444.4	414.3			0.0001153	0.0001487	2.02	64.04
NP_001004408.2	High	[R].GILNILELSLK.[K]		0.00183391	0.000335317	2	1212.76	0		36.1	97.1	99					219.4	188	375.2	314.4	25.8	45	0.0002496	0.001034	1.44	73.38
NP_001004408.2	High	[K].MFGQELLFGR.[L]		0.00417964	0.000612087	1	1197.61	0									283.5	169.6	442	504.9			0.0002909	0.001719	1.2	60.82
NP_001004408.2	High	[R].YLLDLLPAAASHR.[S]		0.00554842	0.000664107	1	1439.8	0			90.1	68.3					188.4	243.3	357.6	452.3			0.0002909	0.002359	1.13	54.88
NP_001004408.2	High	[K].VQVVTGSAYTQPCQTCQQR.[N]	2xCarbamidomethyl [C13; C16]; 1xDeamidated [Q11]	0.00513156	0.000664107	2	2212.01	0															0.0001153	0.001651	1.35
NP_001004408.2	High	[K].LALIEVQK.[Q]		0.00625312	0.000664107	2	913.572	0									145	198.4	432.6	446.7	78	99.3	0.0002909	0.002691	1.59	42.79
NP_001004408.2	High	[K].ALLLSEIR.[C]		0.0053649	0.000664107	2	914.567	0			77.9						198.5	186.7	385	445.9	39	67	0.0002909	0.002278	1.98	48.62
NP_001004408.2	High	[K].NVNFDGEILK.[V]		0.00518871	0.000664107	8	1148.59	0	132.4	142.4	214.7	200.5					139	159	200.5	188	23.5		0.0002909	0.002191	2.04	46.79
NP_001004408.2	High	[R].IAALATTGQMAR.[K]		0.0116051	0.0011189	1	1203.65	0	99			84		55.7		77.3	189.8	191.3	364.9	278.5		59.5	0.0002076	0.003949	1.71	36.71
NP_001004408.2	High	[K].ANLVDVTK.[S]		0.0446506	0.00409245	2	859.488	0	75		83.6	74.5			43.3		212.4	215	337.7	358.5			0.001057	0.01796	1.52	31.78
NP_001004408.2	High	[K].ALGNVGHPASIK.[H]		0.065486	0.00622695	5	1163.65	0			97						248.8	246.1	456	352.2			0.001707	0.02659	1.06	26.8
NP_001005805.2	High	[K].SIDAGPVDAWSLAFSPDSQFLATGSHVGK.[V]		0.0021849	0.000409915	1	2960.44	0	71.6	66.3	68.9	55.8	55.2	68.6	100.9	134.7	158.8	127.3	120.8	136.5	133.2	101.6	0.0001153	0.0005544	0.91	69.52
NP_001005813.1	High	[R].LVEVNLNNIK.[N]		0.0078165	0.000948184	3	1155.67	0									275.8	224.3	190.5	149.3	298.9	261.1	0.0003157	0.003345	1.91	46.25
NP_001005827.1	High	[R].DHADSNIVIMLVGNK.[S]		6.12004e-06	0.000102842	8	1625.83	0	26.5	39	96.3	82.6	57.4	85		22.3	136.8	117.8	141.4	172.2	212.7	209.9	0.0001153	2.138e-06	3	55.5
NP_001005830.1	High	[K].VSIAVIK.[G]		0.0263909	0.00228599	2	729.487	0	98.5	112.4	50.9	76.6	69.6	46.6	74.9	102.1	121	130.3	118.7	132.6	144.4	121.5	0.0005811	0.00817	1.53	37.52
NP_001005841.1	High	[R].QLAPGMVQQMQSVCSDCNGEGEVINEKDR.[C]	2xCarbamidomethyl [C14; C17]	3.1446e-06	0.000102842	2	3279.45	1									502.8	484.7	412.6				0.000153	4.462e-08	2.81	48.31
NP_001005841.1	High	[K].NVLCSACNGQGGK.[A]	2xCarbamidomethyl [C4; C7]	0.000160399	0.000102842	8	1364.6	0	96.7	87.3	55.4	40.7	62.3	57.2	84.9	88.6	165.4	149.2	163.5	143.6	105.9	99.3	0.0002416	3.826e-05	2.54	24.88
NP_001005841.1	High	[K].FDVQFPENNWISPEK.[L]		4.48411e-05	0.000102842	8	1849.88	0	96.7	102.4					94.2	82.7	164.8	149.4	208.6	201.5	161.9	137.7	0.000153	2.204e-06	2.55	61.41
NP_001005841.1	High	[R].ITFSGEADQAPGVEPGDIVLLLQEK.[E]		5.45575e-05	0.000102842	4	2626.36	0	73.2	71.4	58.6	44.6	62.1	72.7	36.4	84.3	133.1	117.5	118.9	177.8	160.8	188.6	0.0001549	2.508e-06	3.23	74.28
NP_001005841.1	High	[K].IGLVEALCGFQFTFK.[H]	1xCarbamidomethyl [C8]	7.13691e-07	0.000102842	7	1729.9	0	75.9	88.7		54		47.4	70.3	94.2	155.3	143.4	154.2	211.1	167.6	138	0.0001858	2.307e-09	3.88	75.51
NP_001005841.1	High	[K].LSELEDLLPARPEFPNVIGDAEEVDLQEFDTTR.[G]		6.25595e-10	0.000102842	7	3757.84	0									117.4	113.7	190.5	350.8	121.1	506.5	0.0001858	4.161e-14	5.17	75.45
NP_001005841.1	High	[K].LSELEDLLPARPEFPNVIGDAEEVDLQEFDTTR.[G]	1xDeamidated [N16]	8.45658e-10	0.000102842	1	3758.83	0		166.5		76.6	145.3	180	166.4	146.2		37.5			453.8	27.8	0.0001708	3.446e-14	3.83	75.53
NP_001005841.1	High	[K].VSLEDLYNGK.[T]		6.63404e-05	0.000102842	9	1137.58	0	101	94	56.4	53.4	48.4	58.2	83.2	86.9	112.7	124.6	136.5	132.1	143.9	168.7	0.0001705	7.581e-06	2.42	49.18
NP_001005841.1	High	[K].EISFAYEVLSNPEK.[R]		4.06452e-05	0.000102842	8	1625.81	0	72.9	82.6	73.7	81.8	64.4	72.6	74.2		109.1	104.4	151.4	155.1	173.7	184	0.0001153	7.03e-07	3.15	56.36
NP_001005841.1	High	[R].ITFSGEADQAPGVEPGDIVLLLQEK.[E]	1xDeamidated [Q9]	0.000477695	0.000198672	3	2627.35	0															0.0002416	6.989e-05	1.26
NP_001005841.1	High	[K].NVLCSACNGQGGK.[A]	2xCarbamidomethyl [C4; C7]; 1xDeamidated [N8]	0.00100317	0.000252724	2	1365.59	0	98.9	105.9	134.6	133.1	118.1	109	71.2	90.8	115.6	109.3	118.8	99.5	39.8	55.4	0.0002496	0.0005988	1.71	26.47
NP_001005841.1	High	[K].VSLEDLYNGK.[T]	1xDeamidated [N8]	0.00139847	0.000252724	3	1138.56	0															0.0002498	0.0005716	2.28	48.82
NP_001005841.1	High	[K].IGLVEALCGFQFTFK.[H]	1xCarbamidomethyl [C8]; 1xDeamidated [Q11]	0.00288072	0.00048197	1	1730.88	0					649		751								0.0003407	0.00129	1.3	75.5
NP_001005841.1	High	[K].VIEPGCVR.[V]	1xCarbamidomethyl [C6]	0.00898372	0.00100538	14	929.487	0	83.7	73.2	58.7	51.2	71.4	79.1	88.5	94	140.2	143.3	157.8	145.6	109.1	104.1	0.0002909	0.003914	1.6	28.22
NP_001005841.1	High	[K].LYDILGVPPGASDNELKK.[A]		0.0831463	0.00725075	1	1929.03	1									431.4	503.3				465.3	0.00238	0.02991	1.3	50.51
NP_001005841.1; XP_046781162.1	High	[K].IIEVHVDK.[G]		0.0153224	0.0013013	3	952.546	0	71.2	82.1	49.8	38.7	62.6	59.1	88.3	86.5	153.3	132.2	187	154.4	125.7	109.1	0.0002909	0.006552	1.23	28.71
NP_001005842.2	High	[R].LSQLEGVNVER.[Y]		1.50953e-05	0.000102842	7	1243.66	0	85.4	77.1	105.5	97.8	88.1	115.2		79.4	110.2		185	147.4	167.6	141.2	0.0001858	2.648e-07	3.25	38.75
NP_001005842.2	High	[K].LFDIFSQQVATVIQSR.[Q]		5.10019e-06	0.000102842	5	1852	0	73.3	69	65.1	78.5	53.2	57.7	33.8	75.6	127.3	169.7	161.3	177.1	132.6	125.8	0.000153	9.096e-08	2.63	72.43
NP_001005842.2	High	[K].LFDIFSQQVATVIQSR.[Q]	1xDeamidated [Q7]	0.000210944	0.000102842	1	1852.98	0	114.9	97.6	96.1	97.2	91.8	80.1	87.7	64.9		222.5		267	180.3		0.0001153	1.082e-05	1.86	72.43
NP_001005842.2	High	[K].IPVDTYNNILTVLR.[L]		7.2004e-05	0.000102842	9	1630.92	0	80.2	81.3	81	81.3	75	73.7	64.4	67.9	119.8	122.1	138.5	152.4	123.8	138.6	0.0001153	1.789e-06	1.55	64.48
NP_001005842.2	High	[K].IREDLPNLESTEETEQINK.[H]		0.000114184	0.000102842	4	2258.11	1									247.1	236.6	261.7	256.5	229.4	168.8	0.000153	8.906e-06	3.04	44.72
NP_001005842.2	High	[K].QIVLPGILEQVVNCR.[D]	1xCarbamidomethyl [C14]	0.000271742	0.000198672	4	1737.97	0	93.3	78.5	65.8	66.7	57.6	75.6	74.7	68.4	143.2	130.9	151.5	130	129.5	134.4	0.0002416	2.632e-05	1.38	70.03
NP_001005842.2	High	[K].AELAELPLR.[L]		0.00402895	0.000612087	7	1011.58	0	74.2	79.3	87.6	101.9	84.8	83	53.1	68.6	100	118.3	131	125.1	138.3	154.9	0.0002909	0.001638	2.03	47.24
NP_001005842.2	High	[R].TQCALAASK.[L]	1xCarbamidomethyl [C3]	0.0329962	0.0026936	1	949.477	0	108	61.5	76	47.8	67	71.4		61	201.1	173.9	175.2	148.9	110.9	97.3	0.000564	0.01084	1.11	20.25
NP_001005843.2	High	[R].TQAEINQEAEVDVSK.[L]		0.000577824	0.000252724	2	1660.8	0	75.6	86.3	149.6	147.9		60.4			203.7	209.4	119.3	117.4	95.7	134.9	0.0002496	0.0003475	1.01	35.38
NP_001006128.2	High	[K].HFVALSTNGPK.[V]	1xDeamidated [N8]	2.17166e-05	0.000102842	5	1171.61	0	116	112.4	70.6	63.1	82.4	63.4	103.6	112	128.8	105	129.4	126.8	103	83.6	0.0001858	4.67e-07	3.1	32.66
NP_001006128.2	High	[K].HFVALSTNGPK.[V]		2.33167e-05	0.000102842	14	1170.63	0	123.2	117.8	52.8	45.5	68.3	69.1	93	96.4	117.1	111.5	153.1	160.6	97.4	94.3	0.0001572	3.945e-07	2.36	30.34
NP_001006128.2	High	[K].FSLTLNTDHGDILLDYSK.[N]	1xDeamidated [N6]	7.51568e-05	0.000102842	1	2053.01	0															0.0002048	2.66e-06	2.79
NP_001006128.2	High	[K].FSLTLNTDHGDILLDYSK.[N]		2.77714e-07	0.000102842	12	2052.03	0	74.8	76.2	60.7	59.2	64.4	62	89.2	99.4	91.5	91.7	186.4	152.7	170.3	121.7	0.0001153	7.85e-09	3.12	59.72
NP_001006128.2	High	[K].IEPELESDAPVTSHDSSTNGLISFIK.[K]	1xDeamidated [N19]	3.64537e-08	0.000102842	11	2787.36	0	66.8	76.1	56.3	121	43.2	96	66.8	56.8	133.8	131.7	155.6	178	89.7	128.3	0.000153	6.557e-11	3.62	59.47
NP_001006128.2	High	[K].IEPELESDAPVTSHDSSTNGLISFIK.[K]		2.60827e-09	0.000102842	8	2786.37	0	97.4	103.6	51.9	82.9	71.5	67.2	69.4	73.6	92.8	83.8	160.1	148.9	163.3	133.7	0.0002486	3.724e-13	4.27	57.52
NP_001006128.2	High	[K].ILLANFLAQTEALMK.[G]		2.75075e-08	0.000102842	22	1675.95	0	81.8	58.4	38.6	40.1	50.4	67	62.7	103.9	124.9	117.9	251.5	181.1	109.5	112.3	0.0001705	2.354e-10	3.4	76.25
NP_001006128.2	High	[K].KIEPELESDAPVTSHDSSTNGLISFIK.[K]		1.28861e-06	0.000102842	6	2914.47	1	138.7	166.1	74.6	72.1	40.2	86.5	116.4	94.7	108.9	221.3	66.3	101.9	69	43.3	0.0001153	2.661e-09	3.67	52.76
NP_001006128.2	High	[K].KIEPELESDAPVTSHDSSTNGLISFIK.[K]	1xDeamidated [N20]	7.17071e-09	0.000102842	7	2915.45	1	76.7	46.6	37.4	35.2	49.5			121.2	151.4	125	431.5	121.9		203.7	0.0001858	1.835e-12	3.82	54.05
NP_001006128.2	High	[R].KELQAAGLSGDALEK.[L]		4.77379e-08	0.000102842	24	1529.82	1	118.3	120.1	40.7	52.4	54.8	57.2	104.7	102.7	142.9	143.7	133.1	143.1	97	89.4	0.0001858	3.474e-11	2.92	35.63
NP_001006128.2	High	[R].MIPCDFMIPVQTQHPVR.[N]	1xCarbamidomethyl [C4]	3.54163e-05	0.000102842	16	2069.01	0	152.5	71.1	55.1	51.8	55.8	125.5	59.5	49.5	111.8	91.2	132.6	267.2	92.7	83.8	0.000153	1.561e-06	2.74	53.36
NP_001006128.2	High	[R].MIPCDFMIPVQTQHPVR.[N]	1xCarbamidomethyl [C4]; 1xOxidation [M]	0.000164704	0.000102842	9	2085.01	0	77.4	73.2	78.6	76.4	69.6	62.6	99.7	128.8	155.7	133.4	144.1	169.3	55	76.2	0.0001858	1.147e-05	2.06	50.27
NP_001006128.2	High	[R].VDYNTGPIVWGEPGTNGQHAFYQLIHQGTR.[M]	1xDeamidated [Q/N]	7.45737e-05	0.000102842	11	3356.61	0	159.2	69.3	39.1	39.3	54.9	49.7	64.9	134.3	173	102.3	223.5	87.3	148.6	54.6	0.0001705	2.205e-05	2.29	63.66
NP_001006128.2	High	[R].VDYNTGPIVWGEPGTNGQHAFYQLIHQGTR.[M]	2xDeamidated [N4; N16]	0.000121424	0.000102842	1	3357.59	0												1400			0.0001153	4.251e-06	2.78	63.67
NP_001006128.2	High	[K].VFEGNRPTNSIMFTK.[L]		6.79124e-05	0.000102842	15	1740.87	0	135.7	128.1	63.7	60.3	74.7	72.8	101.4	102.9	107.7	112	132.1	136.8	90.4	81.2	0.0001572	3.859e-06	2.37	41.34
NP_001006128.2	High	[K].AITDVVNIGIGGSDLGPLMVTEALKPYSK.[G]		1.05596e-09	0.000102842	8	2958.59	0	118.6	83	79.5	52	29.1	43.3	75.5	75.7	143	133	185.8	241.7	129.5	10.4	0.0002048	1.023e-13	6.48	75.17
NP_001006128.2	High	[K].TFTTQETITNAVTAK.[E]		2.515e-07	0.000102842	14	1625.84	0	109.9	113.5	58.9	71.4	75.3	72.7	91.5	101.9	88.4	92.3	126.2	137	126.8	134.3	0.0001153	3.254e-09	3.08	44.86
NP_001006128.2	High	[R].SNTPILVDGKDVVPEVNK.[V]		1.19036e-06	0.000102842	23	1924.04	1	114.9	142.8	47.7	49	76.1	63.6	107.1	108	104.5	111.2	133.3	143.2	98	100.5	0.0001572	6.988e-09	2.85	46.32
NP_001006128.2	High	[K].ELQAAGLSGDALEK.[L]		1.85416e-05	0.000102842	5	1401.72	0															0.000153	6.032e-07	3.29	43.29
NP_001006128.2	High	[K].TLAELHPETTLFIIASK.[T]		1.77407e-07	0.000102842	25	1884.05	0	132.8	125.8	63	55.6	65.9	72.3	78.5	83.2	81.2	80.5	127	136.3	135.8	162	0.0002634	6.837e-09	3.42	58.64
NP_001006128.2	High	[R].QLFEADKDR.[F]		0.000310423	0.000198672	12	1121.56	1	119.8	108.5	34.1	31.5	37.8	82.5	104.4	96	125.9	121.8	165.9	132.4	123.6	115.7	0.0002416	3.302e-05	2.63	26.32
NP_001006128.2	High	[K].LNPFTLGAIIAMYEHK.[I]		0.000481063	0.000198672	4	1817.96	0	142.1	152.2			35.1		132.2	133.9	119.9	109.2	148	153.7	163	110.5	0.000153	8.655e-05	1.87	72.35
NP_001006128.2	High	[K].HFHTAPLEK.[N]		0.000527113	0.000252724	20	1079.56	0	203.4	183.1	42.7	74	40.2	102.6		41.2	155	136.1	195.6	184.5		41.4	0.0001572	6.073e-05	2.38	21.45
NP_001006128.2	High	[R].VDYNTGPIVWGEPGTNGQHAFYQLIHQGTR.[M]		0.000886639	0.000252724	2	3355.62	0	150.1	134.6	71.6		103.7		89.2		142.2	159.2	167	224.6		157.7	0.0001153	0.0001392	2.12	58.73
NP_001006128.2	High	[R].SNTPILVDGK.[D]		0.000738236	0.000252724	15	1043.57	0	126.6	128.3	74.2	79.5	77.9	79.7	91.3	90.3	81.8	82.2	128.3	126.8	117.3	115.8	0.0001153	0.0003647	2.15	33.86
NP_001006128.2	High	[K].ILLANFLAQTEALMK.[G]	1xOxidation [M14]	0.00445463	0.000612087	1	1691.94	0		65		43.3		38.3		87.7		119.7	51.8	43.1	104.9	846.2	0.0003172	0.001411	1.37	68.9
NP_001006128.2	High	[K].NLVTEEVMK.[M]		0.00402895	0.000612087	14	1062.55	0	122.6	123.1	59.7	61.7	78	72.6	101.1	98.7	109.9	99.2	147.8	145.1	99.1	81.2	0.0004408	0.001992	1.97	41.23
NP_001006128.2	High	[R].QLFEADKDR.[F]	1xGln->pyro-Glu [N-Term]	0.00411421	0.000612087	6	1104.53	1															0.0004408	0.002028	1.84	40.59
NP_001006128.2	High	[K].NLVTEEVMK.[M]	1xOxidation [M8]	0.00352544	0.000612087	12	1078.54	0	37.6	131.3	71.3	79.8	80.6	60	55	106.5	64.2	103.6	101.6	105.1	138.9	264.4	0.0002994	0.00152	1.99	34.32
NP_001006128.2	High	[R].AVLHIALR.[N]		0.0180583	0.00135431	12	892.573	0	115.7	118.1	47.8	52.7	72.8	65.8	108.5	97.8	99.7	99.6	150.7	137.3	122.1	111.5	0.0006998	0.005282	1.79	37.35
NP_001006128.2	High	[K].VFEGNRPTNSIMFTK.[L]	1xOxidation [M12]	0.0190354	0.00148103	2	1756.87	0	253.5								164.2	228	208.1	205.6	111.7	228.9	0.0005366	0.00565	1.38	37.86
NP_001006128.2	High	[R].MIPCDFMIPVQTQHPVR.[N]	1xCarbamidomethyl [C4]; 1xDeamidated [Q11]	0.0270806	0.00239548	1	2070	0															0.00101	0.007701	1.28
NP_001006128.2	High	[K].AITDVVNIGIGGSDLGPLMVTEALKPYSK.[G]	1xDeamidated [N7]; 1xOxidation [M19]	0.047136	0.00425315	2	2975.56	0			121.5	101.5	90.2	96.9	207.4	208.5	165.7	151.3		169.7		87.3	0.001014	0.01558	1.01	71.21
NP_001006128.2	High	[K].AITDVVNIGIGGSDLGPLMVTEALKPYSK.[G]	1xOxidation [M19]	0.0509356	0.00459679	4	2974.58	0	238.8	185.2		36.5	40.6	46.2	108.9	112.2	150.3	26.4	143.4	134.5	177.1		0.001326	0.01859	1.45	71.13
NP_001006128.2	High	[K].MLIELAK.[S]		0.0527767	0.0047663	14	817.485	0	145.4	118.7	57.2	62.5	81.4	75.1	114.9	119	97.3	96.3	131.7	135.3	82.1	83	0.001388	0.01303	1.57	44.91
NP_001006128.2	High	[K].INFTENR.[A]		0.0566329	0.00521336	3	893.448	0	120.1	110.1	61.9	54.3	76.3	77.3	97.4	101.8	102.2	106.1	139.5	145.8	104.4	102.7	0.001465	0.02283	1.53	29.42
NP_001006128.2	High	[K].EWFLHAAK.[D]		0.0841345	0.00725075	4	1001.52	0	124.8	132.5	60.5	56.9	73.3	71.6	105	92.9	97.2	97.3	150.6	128.2	131.7	77.7	0.002456	0.03028	1.53	39.3
NP_001006128.2	High	[K].DVVPEVNK.[V]		0.0919883	0.00771364	1	899.483	0	121.9	127.5	73.6	62.7	70.3	75	104.2	107.7	91.3	84.2	115.6	115.9	130.1	120.1	0.002446	0.0262	0.99	31.62
NP_001006128.2	High	[K].LLEWHK.[A]		0.12253	0.00984126	2	825.462	0	152.1	135	65.4	52	81.1	80.7	124.4	107.4	101	79.9	129.2	117.5	105.4	68.8	0.002517	0.03504	1.37	31.47
NP_001006129.2	High	[R].VSGEDVGNNFFLQK.[S]		0.000345411	0.000198672	2	1553.76	0		120.3		110.1	65.3	108		122.9	165.4	178.8	192.4	191.7	145		0.0002416	3.954e-05	2.19	49.65
NP_001006129.2	High	[K].NLVLPGIGSFTIVDGNR.[V]		0.000831408	0.000252724	2	1771.97	0	79.5	79.1	67.5	75.5	45.9	77.9	78.3	83.6	116.2	139.5	158.6	177.7	110	110.5	0.0002498	0.0002087	1.43	69.55
NP_001006129.2	High	[K].LLCSNSAFLR.[V]	1xCarbamidomethyl [C3]	0.00429158	0.000612087	1	1180.61	0	153.1	140.3						96.6	181.4	167.7	169.5	196	151.1	144.4	0.0003157	0.001808	1.94	44.69
NP_001006130.2	High	[K].NIEYPVDLEISK.[E]		0.000192169	0.000102842	3	1419.74	0	77.7	85.4			51.4	34.6	77.3	109.5	191.5	146	138.1	194.3	155.8	138.3	0.000153	6.403e-05	2.16	52.82
NP_001006130.2	High	[R].VTNSEQFCIPSETGR.[D]	1xCarbamidomethyl [C8]	0.000218105	0.000102842	1	1724.79	0									1400						0.000153	2.408e-05	2.03	43.09
NP_001006130.2	High	[R].TVQDALESLVAR.[E]		0.000108191	0.000102842	4	1301.71	0	68.8	79.1	38.9	84.1	47.6	42	94.2	70	138.5	128.1	139.5	156.9	116.2	196.1	0.0001858	5.802e-06	2.23	57.76
NP_001006130.2	High	[K].EGPVPVSEDPVAIK.[I]		0.00142816	0.000252724	3	1436.76	0	122.2	129.4					95.3	136.3	178.8	193.7	150.3	124.9	124.8	144.5	0.0002498	0.0004616	1.64	45.99
NP_001006130.2	High	[R].DIRPGAAFEPTYIYR.[L]		0.00053084	0.000252724	3	1768.9	0	142.1		75.2	92.9	103.1	119.1	194.9		203.8	237.2		231.7			0.0002498	0.0001493	2.67	50.88
NP_001006130.2	High	[K].IAELLENVK.[L]		0.00285315	0.00048197	1	1028.6	0															0.0004408	0.001507	1.83	44.38
NP_001006130.2	High	[R].QADFVQTPITDIFGGHIR.[S]	1xDeamidated [Q6]	0.00465049	0.000664107	1	2016.02	0															0.0003157	0.001973	1.67
NP_001006136.2	High	[R].GSNTCEVNFENTK.[V]	1xCarbamidomethyl [C5]	7.57444e-05	0.000102842	7	1499.64	0	94.1	78.3	133.6	121.2	124.1	93.4	84.1	84.9	131.4	122.5	93	97.4	73.6	68.3	0.0001153	4.52e-06	1.6	31.37
NP_001006136.2	High	[R].ILLIFEGTNEILR.[M]		0.000211729	0.000102842	5	1530.89	0	87.9	67.9	160.8	182.5	135.7	104.2	63.7	98.2	90.2	72.2	81.9	86.5	100	68.5	0.0002048	1.376e-05	1.64	68.38
NP_001006136.2	High	[K].LASGEHIAAFCLTEPGSGSDAASIQTR.[A]	1xCarbamidomethyl [C11]	7.42562e-07	0.000102842	1	2746.31	0	84.7		122.9	153.7	103.9	120.7			187.2	165.4	212.9	167.8	80.7		0.0001153	1.091e-09	2.45	49.61
NP_001006136.2	High	[K].VPIENVLGQIGGGFK.[V]		5.20514e-05	0.000102842	7	1527.85	0	87.3	69.7	178.3	152.4	104.1	87.6	52.1	67.7	85	84.3	107.9	106.4	83.8	133.3	0.0001549	2.332e-06	2.37	61.46
NP_001006136.2	High	[K].ELFLGALR.[K]		0.00758669	0.000948184	4	918.541	0	60	73.2	138.4	137.2	91.2	99.2	69.5	72	112.3	108	98.4	99.4	115.6	125.8	0.0004626	0.002192	1.67	52.95
NP_001006136.2	High	[K].VAMNILNSGR.[F]		0.0111714	0.0011189	1	1074.57	0		302.9	301	308.5	253.1	234.5									0.0007735	0.00383	1.9	41.64
NP_001006147.2	High	[K].SDIGEVILVGGMTR.[M]		4.06452e-05	0.000102842	2	1446.76	0			202.4	237.6					435.7	326.1	198.3				0.0001622	1.877e-05	2.2	57.05
NP_001006147.2	High	[K].NAVITVPAYFNDSQR.[Q]		0.000102899	0.000102842	5	1694.85	0									408.8	325.1	153.5	177.4	183.7	151.6	0.000153	1.893e-05	2.42	52.55
NP_001006147.2	High	[R].VINEPTAAALAYGLDKSEDK.[I]		2.5894e-06	0.000102842	1	2105.08	1								41.7	142.2	258.5		53.9	65.7	837.9	0.000153	3.355e-08	3.35	49.64
NP_001006147.2	High	[K].SQVFSTAADGQTQVEIK.[V]		6.14434e-06	0.000102842	2	1808.9	0			169.9	171.2					559.8	499.1					0.000153	1.193e-07	2.39	44.01
NP_001006147.2	High	[R].EQQIVIQSSGGLSK.[D]		5.03991e-06	0.000102842	5	1473.79	0	51.7	56.6	105.8	118.3		75.8	58	46.6	238.4	251.6	114.6	100.1	99.1	83.6	0.000153	8.917e-08	2.98	38.28
NP_001006147.2	High	[R].TTPSVVAFTADGER.[L]		7.03392e-05	0.000102842	5	1450.72	0	89.1	84.8	72.1	100.5	77.2	64.4	98.9	71	194.8	212.5	93.2	79.4	71.2	90.7	0.0001153	6.165e-06	2.22	45.07
NP_001006147.2	High	[K].DAGQISGLNVLR.[V]		0.000281744	0.000198672	6	1242.68	0	52.6	66.9	88.7	96.3	74.5	84.6		44	247.9	213.9	102.2	86.9	122.3	119.2	0.000153	6.264e-05	2.22	50.6
NP_001006147.2	High	[K].VQQTVQDLFGR.[A]		0.000931887	0.000252724	1	1290.68	0	30.3		125.5	147	137	137.6			299.5	248.1			150	125.1	0.0002498	0.0002486	1.84	47.32
NP_001006147.2	High	[R].ASNGDAWVEAHGK.[L]		0.0233287	0.00211002	1	1341.62	0	89	72.4	100.3	63.2	49	84.5	92.6	83.7	276.1	199.6	89.1	83.8	66.4	50.4	0.0005731	0.009046	1.22	25.56
NP_001006150.1	High	[K].LGSSLAGYGNVVELR.[I]		7.67066e-06	0.000102842	5	1534.82	0	88.5	131	29.2	53	46.8	53.3	98.2	88.1	133.7	163.4	137	135.8	112.9	129.2	0.0001572	2.633e-07	2.74	51.78
NP_001006150.1; XP_015149269.1	High	[R].FMQTFVLAPEGSVANK.[F]		3.03438e-06	0.000102842	4	1738.88	0	86.7	104.3	44.5	43.2	36.6			80.7	255.3	210.1	172.3	174	97.7	94.5	0.000153	4.231e-08	2.95	54.5
NP_001006150.1; XP_015149269.1	High	[K].SEPVLEESAPEETVEK.[S]		0.000155609	0.000102842	5	1772.84	0	128.9		78.2	79	95.4	56.5			114.7	147.5	173	146.1	180.1	200.6	0.000172	5.609e-05	1.5	41.04
NP_001006150.1; XP_015149269.1	High	[R].QYYTLLNQAPDYLHR.[F]	1xGln->pyro-Glu [N-Term]	7.34357e-06	0.000102842	5	1877.92	0	96.5	67.2						78.6	220.7	206.2	213.1	249.4	131.7	136.6	0.0001153	4.413e-08	2.75	62.99
NP_001006150.1; XP_015149269.1	High	[R].QYYTLLNQAPDYLHR.[F]		0.000167212	0.000102842	7	1894.94	0	530.8	454.9					414.4								0.0001858	1.171e-05	2.81	52.15
NP_001006150.1; XP_015149269.1	High	[K].LPNFGFVVFDDPDPVQK.[I]		1.66087e-06	0.000102842	10	1933.97	0	54.3	57.7	36.1	35.3	28.6	33.9	54.4	59.8	229.1	238.7	144.6	149.2	139.2	139.1	0.0001153	5.579e-09	3.55	70.43
NP_001006150.1; XP_015149269.1	High	[K].SPSPAPADPAPAVQEDSR.[T]		7.11668e-05	0.000102842	4	1791.85	0									256	254.4	244.9	250.5	212.5	181.7	0.000153	3.337e-05	1.68	34.3
NP_001006150.1; XP_015149269.1	High	[K].VLSLNFK.[D]		0.037855	0.0033401	5	820.493	0	84.9	84.4	38.9	60.1	53	50	102	89.4	135.2	146.3	109.6	111.6	146.7	187.9	0.0008941	0.01533	1.33	45.61
NP_001006150.1; XP_420536.2; XP_015149269.1	High	[K].FYVHNDIFR.[Y]		0.00128688	0.000252724	10	1210.6	0	86.8	110.9	34.3	40.7	40.6	57.3	104.7	105.8	142.1	153.8	130.6	128.5	141.1	122.8	0.0003172	0.0002772	1.8	43.85
NP_001006152.1	High	[K].ELDQWVEQLNECK.[Q]	1xCarbamidomethyl [C12]	2.32248e-05	0.000102842	4	1690.77	0	70.1	69.5	83.4	90	93.5	105.9	49.3	51.2	137.5	102.7	153.3	153.3	148	92.2	0.000153	9.229e-07	3.06	55.27
NP_001006160.2	High	[R].ELLEECGLTVDTLQK.[M]	1xCarbamidomethyl [C6]	0.000280729	0.000198672	4	1747.88	0	128.8	124.1	95.4	98.7		61.5	114.2	104.6		156		162.9	174.7	179.2	0.0001622	0.0001565	1.75	52.89
NP_001006160.2	High	[K].VQPGESIEDAAR.[R]		0.015423	0.0013013	2	1271.62	0	167.3	216.1	93.2		184.9				175.6	171.5	193.7	197.8			0.0004025	0.005199	1.34	33.99
NP_001006163.1	High	[R].YATDTFAGLCHQLTNALVER.[K]	1xCarbamidomethyl [C10]	0.120273	0.00958007	1	2280.11	0		106.4	133.7		140.7	140.5	134.3	105.9	145.8	154.7	175.9	162			0.002871	0.0416	0.52	61.79
NP_001006167.2	High	[K].VYSFLPQADVK.[R]		0.0610879	0.00560444	2	1266.67	0				112					163.9	197.8	211.9	203.1	235.2	276	0.001201	0.02032	1.12	50.09
NP_001006169.1	High	[R].ISALNIMGDLLR.[K]		9.65161e-06	0.000102842	2	1315.74	0									157.5	164.6	258.3	286.4	282.3	250.9	0.0002486	1.115e-07	2.14	70.81
NP_001006169.1	High	[R].NAFLESELDEKENLLESVQR.[L]		1.1587e-08	0.000102842	3	2363.17	1					37.8	50.9			132.5		251.3	277.6	360.2	289.7	0.0001858	3.859e-12	3.48	56.35
NP_001006169.1	High	[R].APNINIPTPATFR.[R]		0.000176941	0.000102842	4	1411.77	0									201	155.8	218.8	255.7	260.6	308.1	0.0001708	9.231e-06	2.71	52.36
NP_001006169.1	High	[R].ELEQANDDLER.[A]		0.000193612	0.000102842	5	1331.61	0	21.2	27.2	27.6	21.6	31.9	34.2	35.6	26.8	148.3	184.6	238.7	228.8	196.7	176.7	0.0001858	1.491e-05	2.52	31.24
NP_001006169.1	High	[R].AAIMSLEDFEQR.[L]		0.00036169	0.000198672	2	1409.67	0									172.8	164.1	248.2	307	231.2	276.7	0.0002416	4.282e-05	2.59	54.02
NP_001006169.1	High	[R].NFVYDQSPDR.[T]		0.000722177	0.000252724	1	1240.56	0										237.7	317.3	311.7	254	279.3	0.0002496	0.0004364	1.82	35.33
NP_001006169.1	High	[R].GFEDSYCATPLTPAAR.[I]	1xCarbamidomethyl [C7]	0.00231929	0.000409915	1	1755.8	0													746	654	0.0001708	0.0006307	1.18	48.31
NP_001006169.1	High	[R].DLLSENNR.[L]		0.0882237	0.00751443	1	960.475	0									163.3	166.8	266.1	251.1	277	275.7	0.002073	0.03002	1.53	32.16
NP_001006177.1	High	[K].IEDGEVQTVAR.[I]		0.000850414	0.000252724	3	1216.62	0				56.2					303.7	283.1	236	276.9	114.9	129.2	0.0002498	0.0002164	1.6	30.67
NP_001006180.1	High	[K].GQVCLPVISAENWKPATK.[T]	1xCarbamidomethyl [C4]	5.22558e-05	0.000102842	7	1998.05	0	33	42.5	79	90.5	71.3	66.3	46.5	43.7	203.7	191.5	153.1	150.4	126.9	101.6	0.000153	2.773e-06	1.88	51.36
NP_001006180.1	High	[R].NIQVDEANLLTWQGLIVPDNPPYDK.[G]		1.55028e-07	0.000102842	6	2852.45	0	26.7		37.3	23.8	17.6	17.9	25.1	33.4	253.8	273.1	207	291	157.5	36	0.0001153	8.71e-11	4.33	75.16
NP_001006180.1	High	[R].ADLAEEYSKDR.[K]		0.000154433	0.000102842	2	1296.61	1							50.7	84.1	325.4	363.8	183.1	206	100.9	85.9	0.000153	1.408e-05	2.8	28.48
NP_001006180.1	High	[K].TDQVIQSLIALVNDPQPEHPLR.[A]		6.55623e-08	0.000102842	4	2483.33	0	27.3	22.6	46.8	56.4	41.7	54.9	35.1	31.3	207	189.5	182	152.4	165.4	187.6	0.0001153	2.176e-11	3.38	70.6
NP_001006180.1	High	[K].TDQVIQSLIALVNDPQPEHPLR.[A]	1xDeamidated [Q6]	0.000131597	0.000102842	2	2484.31	0															0.000153	1.102e-05	2.52
NP_001006180.1	High	[R].ADLAEEYSK.[D]		0.00134688	0.000252724	7	1025.48	0	98.2	87.4	65.6	62.7	74.8	71.2	80.4	82.3	131.6	147.7	125.6	130.4	124.6	117.5	0.0001153	0.0002721	1.68	30.02
NP_001006180.1	High	[R].IEINFPAEYPFKPPK.[I]		0.00491053	0.000664107	1	1789.95	0	111.5		71.6	28.5	64.1			110.1	123.8	159.6	113.1	151.3	174.8	291.8	0.0002737	0.001607	1.12	55.8
NP_001006180.1	High	[R].NIQVDEANLLTWQGLIVPDNPPYDK.[G]	1xDeamidated [N8]	0.00639918	0.000664107	2	2853.43	0	313.7	355.6			281.2	449.6									0.0006998	0.002529	1.55	75.16
NP_001006180.1	High	[K].IYHPNIDEK.[G]		0.033625	0.00275189	7	1128.57	0	96.6	84.8	68.8	61.5	80.2	80.2	95	87.8	150.8	159.6	119.5	105.4	103.6	106	0.0009109	0.01256	1.67	27.51
NP_001006183.1	High	[K].ICANHYITPLMELRPNAGSDR.[A]	1xCarbamidomethyl [C2]	4.96065e-06	0.000102842	3	2428.19	0	69.5	87.7					103.3	103.5	195.3	207.1	207.1	173.8	107.6	145.1	0.000153	8.72e-08	3.06	48.75
NP_001006183.1	High	[K].TLEEDEEELFK.[M]		0.000280729	0.000198672	7	1381.64	0	67.2	59	77.1	69.8	68.3	71	57.9	48.3	158	153.8	155.4	141.6	141.4	131.1	0.000153	3.585e-05	2.12	51.37
NP_001006183.1	High	[R].FASENDLPEWK.[E]		0.00124525	0.000252724	6	1335.62	0	95	91.2	56.3	54.6	61.3	57.2	133.3	137.5	129.4	114.4	123.1	125.1	119.8	101.9	0.0001153	0.000241	2.03	47.59
NP_001006184.2	High	[K].IPNSVFLEDFLATGK.[G]		1.54579e-05	0.000102842	1	1650.87	0	41.4	47.1	46.4	65.6	44.4	49.9			204.2	214.3	171.1	184	143.7	187.9	0.000153	4.61e-07	1.27	68.76
NP_001006184.2	High	[R].LNYAENLLK.[H]		0.000439066	0.000198672	4	1077.59	0		44.1		51.8		46.3	49.4	31	184.1	230.9	189	196.6	172.5	204.3	0.0001708	4.435e-05	2.3	46.11
NP_001006184.2	High	[R].LYDEVVDTSK.[S]		0.00130292	0.000252724	2	1168.57	0	74.6			54.1	70	67.1			226.2	240.2	243.4	237.6	186.9		0.0002498	0.0004044	2.26	36.17
NP_001006184.2	High	[K].VTFEELR.[Q]		0.0205993	0.00180639	5	893.473	0	74.6	81	90.5	97.6	72.9	67.4	43.2	38.2	140.2	140.4	134.2	144.4	134.8	140.6	0.000492	0.006881	1.45	40.14
NP_001006184.2	High	[K].GDQAPQLEFEQLPFSHPLFIMYSSGTTGAPK.[C]	1xDeamidated [Q11]	0.0267338	0.00234908	1	3394.63	0															0.000564	0.008834	1.08
NP_001006184.2	High	[R].VILFLK.[M]		0.0317694	0.0026936	5	732.502	0									195.3	242.5	207.6	200.6	247.3	306.6	0.001223	0.0103	0.99	49.96
NP_001006184.2	High	[K].GDQAPQLEFEQLPFSHPLFIMYSSGTTGAPK.[C]		0.0376214	0.0033401	1	3393.65	0									514.1	451	94	183.2	157.8		0.0009109	0.01392	0.94	73.98
NP_001006189.2	High	[K].GVGMDGPLVDAEGFPR.[A]		0.000404936	0.000198672	1	1616.77	0											808.8	591.2			0.0002416	5.217e-05	1.2	55.29
NP_001006189.2	High	[R].ADIDLYQVR.[A]		0.000727484	0.000252724	3	1092.57	0									207.3	212.1	227.5	205.6	242.4	305.1	0.0002498	0.0001694	2.6	44.71
NP_001006189.2	High	[K].VNAVTPESPASTSGLQVDDEIVEFGSVNVHNFK.[S]	1xDeamidated [Q16]	0.00196913	0.000409915	2	3487.69	0										328.2	227.2	241.6	299	304.1	0.0002416	0.0006551	1.76	61.56
NP_001006189.2	High	[R].AMTLGEVQQLVR.[R]		0.00413588	0.000612087	1	1344.73	0													1400		0.0002737	0.001317	1.9	53.28
NP_001006189.2	High	[K].VNAVTPESPASTSGLQVDDEIVEFGSVNVHNFK.[S]		0.00524665	0.000664107	2	3486.7	0									968.5		431.5				0.0004408	0.002466	1.15	61.57
NP_001006193.1	High	[R].RLHTVYQTVELPETHQMLR.[Q]	1xDeamidated [Q7]	0.12406	0.00994118	1	2352.21	1	84	96.9		87.5	108.5	106.7	94.8	106.7	101.2	104	135.5	123	134	117.2	0.002761	0.03089	0.99	66.15
NP_001006203.1	High	[K].INEKPQVIADYESGR.[A]		1.06982e-05	0.000102842	14	1718.87	0	143.1	158.6	69.1	69.9	60.4	73.7	129	115.9	79.4	100	127.8	120.1	75.3	77.7	0.0001705	6.597e-07	2.65	36.7
NP_001006203.1	High	[R].ETEELHHDR.[V]		0.0871805	0.00740955	1	1165.52	0	475.7	179.1	207.5	63.4	66.4	126.3	111.7	92.6					77.4		0.002323	0.02425	0.74	15.9
NP_001006204.1	High	[K].LANAFTEEQAVLYNQR.[V]		0.000142581	0.000102842	1	1866.93	0							139.4			330.7	215.7	319.2	189.7	205.2	0.0001708	6.464e-06	1.9	51.4
NP_001006204.1	High	[K].YAGEVQSGAGAFTNSLK.[E]		9.30557e-05	0.000102842	1	1699.83	0									278.2	225.4	308.4	346.1		242	0.0001858	4.561e-06	1.82	44.97
NP_001006204.1	High	[K].ELPDVQDLITQVNAEK.[Y]		0.00050532	0.000198672	5	1811.94	0	99.4	93.1			73	69.3	91.1	74.9	147.1	149.7	185.1	167.9	124.7	124.8	0.0002416	7.712e-05	1.3	65.09
NP_001006204.1	High	[R].LFESLLSECR.[D]	1xCarbamidomethyl [C9]	0.000327484	0.000198672	5	1253.62	0	91.5	96.1	69.6	57.3	68.1	60.6	90.9	102.7	115.8	108.2	143.6	145.8	121.1	128.7	0.0002416	3.609e-05	1.97	53.93
NP_001006204.1	High	[R].IFLLGLADNEAAIVQADNEETR.[E]		0.00244072	0.00048197	1	2402.22	0					84.8						491.7	430		393.5	0.0001153	0.0006464	1.26	69.53
NP_001006204.1	High	[R].VEEISPNIR.[Y]		0.00400798	0.000612087	4	1056.57	0	107.7	109	63.4	53.2	50.9	51.3	106.9	92.5	127.5	137.1	155	152.1	92.3	101.1	0.0002909	0.001627	2.32	34.87
NP_001006205.2	High	[R].QLGTHEPLPGITVGDIGPK.[F]		7.14448e-05	0.000102842	4	1929.04	0									297.5	231.4	224.6	228.6	207.4	210.5	0.0001708	2.107e-06	2.26	50
NP_001006205.2	High	[R].AAATFQPELLTHILDGGAER.[T]		6.97493e-06	0.000102842	6	2110.09	0	54.7	56.7							202.9	176	258.7	256.8	182.1	212.1	0.0001858	7.98e-08	2.8	62.98
NP_001006205.2	High	[K].EIEALVINDPDFQHEDLNFLSR.[S]		2.13762e-05	0.000102842	3	2614.28	0		63.1							206.9	210.8	305.5	251.6	179.7	182.4	0.000153	8.211e-07	2.19	66.72
NP_001006205.2	High	[K].EIEALVINDPDFQHEDLNFLSR.[S]	1xDeamidated [N8]	0.00155467	0.000252724	1	2615.26	0															0.0003172	0.0003635	1.95
NP_001006205.2	High	[R].INDPVSLVEAYK.[A]		0.000935482	0.000252724	2	1347.72	0	34	40.4	21.5		20.3	22.8	27.6	33.4	178.6	152.4	224.8	231.7	223.2	189.3	0.0002496	0.0005597	2.09	53.54
NP_001006205.2	High	[K].AFTSWTANAGIEECR.[M]	1xCarbamidomethyl [C14]	0.000611663	0.000252724	1	1712.77	0		88		87.5	165.6	154.1			199.9	187.3	172.4	220	125.2		0.0001708	7.973e-05	1.21	48.66
NP_001006205.2	High	[K].NAGDFLQAGILTDAQITQVNQR.[V]		0.00749697	0.000948184	2	2373.22	0															0.0002909	0.00325	0.9
NP_001006205.2	High	[R].SLIVGDSAR.[S]		0.0248972	0.00222763	2	917.505	0											510.2	623.1	266.7		0.000564	0.009863	2.01	31.78
NP_001006211.1	High	[R].AFGTDDQTEICK.[V]	1xCarbamidomethyl [C11]	0.00491053	0.000664107	1	1384.6	0									274.6	328.8	276.8	290.8	113.5	115.4	0.0001153	0.001565	1.05	34.6
NP_001006211.1	High	[R].AFGTDDQTEICK.[V]	1xCarbamidomethyl [C11]; 1xDeamidated [Q7]	0.0189104	0.00148103	1	1385.59	0															0.0005731	0.007495	0.98
NP_001006211.1	High	[R].LTNVAVVR.[A]		0.0200646	0.00167706	4	871.536	0	78.3	73.4		39.3	63.8	74.6	95.8	68	177.1	194	155	174.6	107.5	98.7	0.0005731	0.007912	1.69	30.99
NP_001006216.1	High	[K].GIDPFSLDALAK.[E]		2.61446e-05	0.000102842	10	1246.67	0	64.2	76.8	69.8	75.1	68.8	66.6	80.5	71.9	124.7	122.3	142.9	150.1	133.7	152.7	0.0001708	4.22e-07	2.13	61.36
NP_001006216.1	High	[K].QLLHSCTVIASNILLVDEIMR.[A]	1xCarbamidomethyl [C6]	2.08206e-06	0.000102842	10	2425.29	0	91.4	81.7	70.6	58.4	46.8	58.6	82.7	80.9	183.7	151	180.1	137.2	135.5	41.2	0.0001153	5.763e-09	3.64	69.05
NP_001006216.1	High	[K].QADLYISEGLHPR.[I]	1xGln->pyro-Glu [N-Term]	9.38774e-06	0.000102842	10	1481.74	0	81.6	93.8	83.8	87.6	94.8	106.6	90.7	82.1	128.9	190.7	159.8	199.7			0.0001705	5.537e-07	2.35	51.41
NP_001006216.1	High	[K].QADLYISEGLHPR.[I]		2.74122e-05	0.000102842	7	1498.76	0	64.5	66.5	72.5	72.3	72.1	72.4	92.1	79.8	116	125.1	146.6	136.7	146.7	136.6	0.000153	1.068e-06	2.29	41.39
NP_001006216.1	High	[K].RVEDAYILTCNVSLEYEK.[T]	1xCarbamidomethyl [C10]	3.29351e-07	0.000102842	9	2202.07	1	77.1	66.1	87	76.7	82	77.5	72.8	80.4	146.5	135.7	141.4	128	116.8	112.1	0.0001864	6.781e-08	2.15	51.24
NP_001006216.1	High	[R].LTLACGGTAMNSVEDLTPDCLGHAGLVYEYTLGEEK.[Y]	2xCarbamidomethyl [C5; C20]	7.2004e-05	0.000102842	4	3884.8	0	110.1	50.3	123.9	91.2	120	99.9	61.6	70.6	182.9	152.3	158.4	61.6	62.2	55	0.000153	4.47e-06	1.86	68.86
NP_001006216.1	High	[R].LTLACGGTAMNSVEDLTPDCLGHAGLVYEYTLGEEK.[Y]	2xCarbamidomethyl [C5; C20]; 1xDeamidated [N11]	0.00026783	0.000102842	2	3885.79	0		511.6										888.4			0.0001572	1.894e-05	1.43	68.86
NP_001006216.1	High	[R].KPGEPIDLHMVEIMEMK.[H]		6.19323e-06	0.000102842	4	1996.99	0	105.5	85.5	75.9					72.6	172.2	130	173.8	223.4	198	163.1	0.0001858	6.609e-08	3.09	53.89
NP_001006216.1	High	[K].NAIEDGCVIPGAGALEVAVANALVK.[H]	1xCarbamidomethyl [C7]	1.613e-07	0.000102842	9	2451.29	0	53.6	74.9	52.7	112.2		88.5	74.8		131.3	221	151.9	187.4	107.1	144.7	0.000153	1.335e-09	3.76	76.14
NP_001006216.1	High	[K].VQAEHAESGQLTGVDLNTGEPMVAAAAGIWDNYNVK.[K]	1xDeamidated [N17]	0.000236551	0.000102842	1	3756.78	0	489.1	401.5	509.4												0.0001705	4.374e-05	1.48	66.92
NP_001006216.1	High	[K].VQAEHAESGQLTGVDLNTGEPMVAAAAGIWDNYNVK.[K]		5.89984e-07	0.000102842	6	3755.8	0	48.9	42.2	63.9	100.9	104.9	105.3	64.4	66.9	153.9	123.7	152.2	172.4	125.2	75.2	0.0001622	1.94e-07	2.63	66.93
NP_001006216.1	High	[K].VATAQDDITGDGTTSNVLIIGELLK.[Q]		0.00014096	0.000102842	12	2544.34	0	84.7	96.9	90.6	98	76.2	92.4	79	90.9	113.7	87.5	139.9	123.1	110.5	116.5	0.000172	2.769e-05	1.56	72.9
NP_001006216.1	High	[K].VATAQDDITGDGTTSNVLIIGELLK.[Q]	1xDeamidated [Q/N]	0.000152106	0.000102842	3	2545.32	0															0.0001705	2.352e-05	1.62
NP_001006216.1	High	[K].DGNVLLQEMQIQHPTASLIAK.[V]	1xDeamidated [Q7]	1.40578e-05	0.000102842	1	2307.2	0															0.0001708	1.587e-07	3.5
NP_001006216.1	High	[K].DGNVLLQEMQIQHPTASLIAK.[V]		3.17803e-07	0.000102842	10	2306.22	0	78.8	64.4	65.5	58.5	69.8	77.7	55.6	52.5	134.4	120.8	170.5	178.3	141.7	131.5	0.0001858	6.588e-10	4.34	57.94
NP_001006216.1	High	[K].VHTELADILTEAVVDSVLAVR.[K]		2.98479e-09	0.000102842	14	2250.23	0	59	30.2	60.6	83.3	48.6	64.1	31.3	56.1	103	134.3	116.3	220.6	188.4	204.1	0.000153	1.683e-12	5.42	77.79
NP_001006216.1	High	[K].VLAQNSGYDPQETLVK.[V]		1.25333e-06	0.000102842	17	1761.9	0	86.7	86.8	67.3	71.6	71.7	72.8	85.5	80.7	135.5	128.9	136.5	143.6	111.1	121.2	0.0001572	4.319e-09	3.08	43.71
NP_001006216.1	High	[R].AQLGVQAFADALLIIPK.[V]	1xDeamidated [Q6]	6.42998e-05	0.000102842	2	1769.02	0															0.000153	3.777e-06	2.68
NP_001006216.1	High	[R].AQLGVQAFADALLIIPK.[V]		1.22685e-07	0.000102842	12	1768.04	0	52.1	66.9	37.2	55.4	61.3	65.2	53.1	58.2	118.6	136.3	179.3	226.9	127.9	161.6	0.0001705	1.721e-09	3.04	76.21
NP_001006216.1	High	[R].AQAALAVNISAAR.[G]		2.30421e-05	0.000102842	4	1255.71	0	64.5	76.8	38.8	46.6	54.4	51.4	99.3	105.7	120.7	134	152.6	151.7	145.8	157.7	0.0001153	2.796e-07	3.27	42.04
NP_001006216.1	High	[K].TEVSAGFFYK.[S]		0.000508886	0.000198672	2	1148.56	0	52.4	58.4	76.4	71.6	83.4	95.1	71.5	72.5	131.1	127.5	123.7	131	143.2	162.2	0.000153	9.511e-05	1.58	46.71
NP_001006216.1	High	[R].IVAEGFEIAK.[E]		0.000407798	0.000198672	14	1076.6	0	80.3	90.4	74.5	75.9	79.7	82.4	93.9	89.2	117.5	119.5	129.7	132.2	112.7	122.3	0.0002416	8.803e-05	1.9	44.79
NP_001006216.1	High	[K].QLLHSCTVIASNILLVDEIMR.[A]	1xCarbamidomethyl [C6]; 1xDeamidated [N12]	0.00109857	0.000252724	2	2426.28	0															0.0002416	0.0002807	2.17
NP_001006216.1	High	[K].MLVSGAGDIK.[L]		0.00317518	0.000612087	1	990.529	0	102.6	106.7	80.3	76.8	68.7	89.3	108.6	109.9	147	132.4	140.7	127.5	67.4	42	0.0004408	0.001646	2.13	36.24
NP_001006216.1	High	[K].VQAEHAESGQLTGVDLNTGEPMVAAAAGIWDNYNVK.[K]	2xDeamidated [Q2; N34]	0.00607608	0.000664107	1	3757.77	0															0.0004626	0.00181	1.39
NP_001006216.1	High	[K].SETDTTLIR.[G]		0.00985423	0.00106075	7	1035.53	0	85.3	89	73.7	74.7	90	91.6	92	90	115.8	111.7	136	140.7	105.6	103.8	0.000424	0.003035	1.96	31.66
NP_001006216.1	High	[K].HTLTQIK.[D]		0.0158327	0.0013013	4	840.494	0	104.2	82.4	77.5	67.6	77.4	72.6	80.5	77.9	171	149	137.6	123	90.5	88.7	0.0002909	0.00674	1.98	20.3
NP_001006216.1	High	[K].GFIVINQK.[G]		0.017705	0.00135431	14	918.541	0	55.4	60.3	71.9	84.8	75.5	82.7	64.2	61.6	131.4	134.8	128.5	145.9	135.3	167.7	0.0007735	0.005586	1.82	40.67
NP_001006216.1	High	[K].ALEVLEQVK.[V]		0.0227274	0.00192075	2	1028.6	0															0.0008879	0.006657	2.13	44.38
NP_001006216.1	High	[R].SVTLLIR.[G]		0.0252223	0.00222763	14	801.519	0	77.6	79.7	60	60.6	68.7	71.2	85.9	96.3	119.5	111.7	144.7	147.8	135.3	141.1	0.0006203	0.01003	1.42	43.44
NP_001006216.1	High	[K].EMDRETLIDVAK.[T]		0.0494441	0.00448787	9	1419.71	1	82.1	84.9	60.1	79.4	88.4	83.1	82.2	102.4	98.2	136.8	154.5	179	96.4	72.6	0.001388	0.01219	1.7	41.13
NP_001006219.1	High	[K].LICCDILDVLDKHLIPAANTGESK.[V]	2xCarbamidomethyl [C3; C4]	8.57788e-05	0.000102842	4	2695.38	1	56.2	59.5	21.7	18.6	58.9	37	83.5	80.1	319.8	302.5	76.8	122.3	59.9	103.1	0.0001622	4.238e-05	1.93	65.45
NP_001006219.1	High	[K].LICCDILDVLDK.[H]	2xCarbamidomethyl [C3; C4]	3.64139e-06	0.000102842	15	1476.74	0	99.9	101.5	104.3	106	102.5	102.5	83	82.9	95.6	87.5	110.2	109.2	106.9	107.8	0.0001858	7.649e-08	3	65.54
NP_001006219.1	High	[K].LAEQAERYDEMVESMK.[K]		4.96065e-06	0.000102842	7	1928.87	1	56.8	63.5			89.8	55.8	77.3	79.3	246.8	241.6	194.2	189.9	53	52	0.000153	4.603e-07	2.82	46.52
NP_001006219.1	High	[R].YLAEFATGNDRK.[E]		5.32899e-05	0.000102842	23	1384.69	1	100.4	106.5	61.8	64.1	84.2	83.7	94.6	90.2	132.3	129.5	134.7	141.3	92.1	84.6	0.0001705	5.632e-06	1.54	33.27
NP_001006219.1	High	[K].AASDIAMTELPPTHPIR.[L]		4.45721e-06	0.000102842	32	1819.94	0	97.1	74.5	134.9	149.9	156.2	151.4	72.3	55.2	82.3	98.5	90.4	89.7	68.2	79.5	0.000153	8.784e-08	3.11	45.79
NP_001006219.1	High	[K].AAFDDAIAELDTLSEESYK.[D]		3.52578e-09	0.000102842	25	2087.97	0	109.5	110.4	96.3	111.1	90.7	93.4	66.4	73.3	84.5	77.8	101.7	113.8	121.8	149.3	0.000153	7.284e-11	4.45	73.91
NP_001006219.1	High	[R].YDEMVESMK.[K]		0.00015739	0.000102842	14	1131.47	0	146.4	112.7	99.3	86.2	132	103.2	100.2	79.7	112.8	103.9	132.9	126	41.8	23	0.000172	3.199e-05	2.45	35.84
NP_001006219.1	High	[R].DNLTLWTSDMQGDGEEQNK.[E]		2.32323e-07	0.000102842	8	2180.94	0	75.8	68	88.9	77	91.7	74.1	61.2		149.8	111.1	172.9	160.2	137.4	131.9	0.0001858	4.063e-10	2.64	54.87
NP_001006219.1	High	[K].VAGMDVELTVEER.[N]		1.87068e-06	0.000102842	14	1447.71	0	104.2	106.8	61.5	67	73.2	76.9	109.6	105.1	109.6	111.3	128.2	122.5	116.5	107.5	0.0001858	1.032e-08	3.25	49.08
NP_001006219.1	High	[K].EAAENSLVAYK.[A]		0.000201731	0.000102842	14	1194.6	0	103.9	111.8	75	79.6	80.4	84.9	93.2	97.2	110.3	115.3	124.3	129	97.8	97.2	0.0001549	1.866e-05	2.63	35.35
NP_001006219.1	High	[K].VAGMDVELTVEER.[N]	1xOxidation [M4]	0.00026978	0.000198672	4	1463.7	0	112.5	110.3	61.2	121	82.7	83.1	75.4	102.7	44.8	89.2	58.2	50.3	91.5	317.2	0.0002486	2.078e-05	1.94	41.71
NP_001006219.1	High	[K].AASDIAMTELPPTHPIR.[L]	1xOxidation [M7]	0.000409237	0.000198672	6	1835.93	0	61.3	114.7	54.8	67.2	66.1	73.6	98.4	88.5	123.1	232.6	123.9	60.6	138.3	96.8	0.0001622	0.0002391	2.3	41.7
NP_001006219.1	High	[K].HLIPAANTGESK.[V]		0.00190009	0.000335317	15	1237.65	0	165.5	142.4	21.7		23.6		100.7	114.8	144.9	148.5	166.4	133.4	126.4	111.9	0.0001708	0.0004776	1.31	25.16
NP_001006219.1	High	[R].YLAEFATGNDRK.[E]	1xDeamidated [N9]	0.00504726	0.000664107	3	1385.67	1		204.3							237.6	246.8	280.4	259.4	171.6		0.0002909	0.002128	1.71	36.91
NP_001006219.1	High	[R].YDEMVESMKK.[V]		0.00467572	0.000664107	4	1259.56	1	83.9		150.3	127.1	113.7		76.7	70.1	237	176.9	183.3	145.5	35.4		0.0004408	0.002244	1.19	28.98
NP_001006219.1	High	[R].IISSIEQKEENK.[G]		0.00997755	0.00106075	1	1417.75	1							87	102.3	222.8	253.1	220.8	175	173.6	165.4	0.0002076	0.00338	1.65	25.21
NP_001006219.1	High	[R].YDEMVESMK.[K]	1xOxidation [M]	0.0146373	0.0013013	2	1147.46	0	95.5	97.3	91.5	29.5	106.6	115.5		131.2	158.1	27.3	169.2	159.4	122.6	96.1	0.0002909	0.006246	1.01	29.33
NP_001006219.1	High	[R].IISSIEQK.[E]		0.0157292	0.0013013	11	917.53	0	100.3	91.3	90.1	77.7	101.6	97.8	81.4	81	112.1	113.5	134.2	113.6	108.9	96.5	0.0006998	0.004763	1.28	27.86
NP_001006219.1	High	[R].QMVETELK.[L]	1xOxidation [M2]	0.0334142	0.00275189	13	993.492	0	110	120.4	79.6	74.9	74.5	70.3	84.7	96.9	91.7	106.3	114.8	104	137.1	134.8	0.0009109	0.01249	1.46	25.37
NP_001006219.1	High	[K].EAAENSLVAYK.[A]	1xDeamidated [N5]	0.0534031	0.00493881	1	1195.58	0		104.2			125.3	147.7		166.8	126.8	129	171.9	196.6	92.2	139.5	0.001078	0.01771	1.5	38.1
NP_001006225.1	High	[K].GVLLFGPPGTGK.[T]		0.000112873	0.000102842	12	1142.66	0	67.8	72.4	79.2	90.1	50.7	64.2	60.8	69.8	118	128.1	136.3	135.6	154.1	172.9	0.0001622	5.722e-05	2.43	51.71
NP_001006225.1	High	[R].FDDGAGGDNEVQR.[T]		1.02791e-06	0.000102842	6	1379.58	0	54.6	41.6	62.3	49.3	55.9	57.4	48.4	44.5	196.1	201.7	194.1	165.5	118.8	109.8	0.0001858	4.073e-09	3.19	27.37
NP_001006225.1	High	[K].FVVDLSDQVAPTDIEEGMR.[V]		2.61446e-05	0.000102842	4	2121.02	0	68.6	50.9	78.5	71.5	59.4	64.2	49.8	43	148	127.4	184.5	178.7	176.3	99	0.000153	1.253e-06	2.37	61.58
NP_001006225.1	High	[K].QTLQSEQPLQVAR.[C]		3.95416e-05	0.000102842	9	1497.8	0	72.9	81.1	85.3	84.5	72.7	67.2	67.8	71.6	137	129.2	147.9	143.5	121.2	118.2	0.000153	1.835e-06	2.55	38.38
NP_001006225.1	High	[K].IDPTVTMMQVEEKPDVTYSDVGGCK.[E]	1xCarbamidomethyl [C24]	6.75657e-09	0.000102842	3	2799.29	0			149.2						270.5	302	139.1	280.7	258.5		0.000153	5.553e-12	2.96	52.36
NP_001006225.1	High	[R].ALDEGDIALLK.[T]		6.92503e-05	0.000102842	13	1157.64	0	68.3	84.8	51.6	48.9	46.3	44.2	85.3	69.3	129.8	125.7	156.8	156.3	159.2	173.6	0.000153	4.2e-06	2.79	51.03
NP_001006225.1	High	[R].SVCTEAGMFAIR.[A]	1xCarbamidomethyl [C3]	9.5612e-05	0.000102842	11	1341.63	0			94.2	245.9	285.6	310.9			88.6	80.3	95.7	91.5	53	54.3	0.0001705	1.243e-05	1.95	48.53
NP_001006225.1	High	[R].EVVETPLLHPER.[F]		2.26809e-05	0.000102842	8	1418.76	0	97.4	78.8	99.4	86.9	74.7	73.9	86.4	91.3	69.2	84.2	136.2	130.7	132.7	158.2	0.0001858	4.982e-07	3.31	40.64
NP_001006225.1	High	[R].TMLELINQLDGFDPR.[G]		2.67284e-06	0.000102842	4	1761.88	0	41.7	49.7	70.4	59.7	61.5	54	65.5	85.5	137.4	173.7	171.8	179.6	121.9	127.7	0.0001858	4.497e-08	2.55	74.37
NP_001006225.1	High	[R].FVNLGIEPPK.[G]		0.00125037	0.000252724	8	1113.63	0	81.9	91.8	60.6	76.6	56.1	60.4	43.1	66.6	142	137.9	157.9	172.1	154.4	98.5	0.0002416	0.0003427	1.65	48.92
NP_001006225.1	High	[K].QTLQSEQPLQVAR.[C]	1xDeamidated [Q4]	0.000590264	0.000252724	1	1498.79	0															0.000172	0.0001981	2.13
NP_001006225.1	High	[K].VLMATNRPDTLDPALMRPGR.[L]		0.00225608	0.000409915	2	2224.17	0									216.7	237.2	307.9	345.5	194.7	97.9	0.0002496	0.001239	1.63	45.88
NP_001006225.1	High	[K].QVEDDIQQLLK.[K]	1xGln->pyro-Glu [N-Term]	0.00295109	0.000612087	3	1311.68	0	86.7	96.3					101	88.8	139.6	144.7	151.2	195.9	181.5	214.3	0.0001153	0.0008337	1.82	67.9
NP_001006225.1	High	[K].IINADSEDPK.[Y]		0.0106886	0.00106075	9	1101.54	0	112.5	86.2	87.9	70	70	68.2	69.5	73.6	147.1	122.8	144.2	129.8	114.9	103.4	0.0006186	0.004335	1.13	24.74
NP_001006225.1	High	[K].ESDTGLAPPALWDLAADK.[Q]		0.0276086	0.00239548	3	1869.92	0	93.4	82.7	110	94.7		113.3	73.5	65.9	113.2	100.3	161.8	163.1	130.8	97.3	0.0006384	0.009072	0.89	65.98
NP_001006225.1	High	[K].TYGQSTYSR.[Q]		0.0332046	0.00275189	3	1062.49	0	89.1	89	67.5	73.7	74.5	73.1	65.6	73.2	174.4	129.4	144.2	141.4	119.7	85.1	0.0006356	0.01345	1.2	21.93
NP_001006225.1	High	[R].LCPNSTGAEIR.[S]	1xCarbamidomethyl [C2]	0.0559736	0.00516271	1	1217.59	0	84.6	83.7	62	43.3	95.9	82.5	79	98	172.2	188.2	214	196.5			0.001078	0.01865	1.64	29.07
NP_001006225.1	High	[K].QVEDDIQQLLK.[K]		0.0651081	0.00611181	1	1328.71	0	64.4	72.9	94.2	83.3	53.7	69.4	52.8	65	120.9	106.8	130	137.7	170.8	178	0.001159	0.02375	1.28	53.88
NP_001006225.1	High	[R].ELFEMAR.[T]		0.0841345	0.00725075	3	895.434	0	163.3	139.5							250.2	241.9	294.7	310.5			0.002456	0.03025	1.5	43.7
NP_001006233.2	High	[K].GSYTAQFEHTILLRPTCK.[E]	1xCarbamidomethyl [C17]	4.51596e-08	0.000102842	8	2122.07	0	45.2	34.8	16.3	56.6	48.3	57.9	83.9	69.5	170.1	186	167.5	159.8	138.8	165.3	0.000153	8.948e-11	4.91	46.02
NP_001006233.2	High	[K].HLLNVINENFGTLAFCR.[R]	1xCarbamidomethyl [C16]	0.000227159	0.000102842	3	2018.03	0	56.4	44			41.5	31.1	88.2	78.9	162.5	135	215.5	178.8	169.5	198.5	0.0001153	1.233e-05	2.49	61.38
NP_001006233.2	High	[R].IIDCAFTVTFNPK.[Y]	1xCarbamidomethyl [C4]	9.49994e-06	0.000102842	5	1525.77	0	69.3	75.8	47.5				99.8	86.9	168.1	149.4	184.8	171.6	168	178.8	0.000153	2.256e-07	2.64	54.7
NP_001006233.2	High	[K].NFDVGHVPIR.[L]		0.000227998	0.000102842	11	1153.61	0	72.1	76	42.8	44.1	47.8	42.1	89.9	102.4	97.5	113.9	134.4	159	177.6	200.5	0.000192	3.638e-05	2.09	39.91
NP_001006233.2	High	[K].KALDQASEEIWNDFR.[E]		6.76479e-05	0.000102842	4	1821.88	1									293.9	230.2	253.4	207.2	264.1	151.4	0.0001858	3.543e-06	3.05	53.44
NP_001006233.2	High	[R].MEEGEVYAIETFGSTGK.[G]		2.84401e-07	0.000102842	5	1847.84	0	31.2	59				45.9		58.2	252.4	222.6	288	246.8	195.8		0.000153	1.323e-09	3.43	54.14
NP_001006233.2	High	[K].IDFGTHISGR.[I]		6.30559e-05	0.000102842	23	1102.56	0	68	72.3	34.3	42.2	41.2	38.6	101.6	97.3	155.2	163.1	147.5	148.9	143.3	146.5	0.000153	3.668e-06	2.6	35.55
NP_001006233.2	High	[R].LCDVGEAIQEVMESYEVEIDGK.[T]	1xCarbamidomethyl [C2]	6.08035e-08	0.000102842	4	2513.14	0			21.2	41.9	27.1	50.8			201.1	188.7	229.3	320.2	216	103.9	0.000153	1.387e-10	3.79	77.39
NP_001006233.2	High	[K].VQTDPPSIPICDLFPSNIYPK.[G]	1xCarbamidomethyl [C11]	0.000260156	0.000102842	10	2401.21	0	48.4	63.7	30.5	14.3	13.3	17.1	79.1	102.2	175.8	177.3	180.3	187.6	153.3	157	0.000153	3.18e-05	1.86	71.1
NP_001006233.2	High	[K].VGPAGQEMDKEMEGALDDVAK.[Q]		1.50413e-06	0.000102842	1	2190.01	1									667.1	535.1			197.8		0.000153	1.519e-08	2.77	51.5
NP_001006233.2	High	[K].VGPAGQEMDKEMEGALDDVAK.[Q]	1xDeamidated [Q6]	1.01615e-05	0.000102842	1	2190.99	1															0.0001622	4.19e-06	3.09
NP_001006233.2	High	[K].ALDQASEEIWNDFR.[E]		3.83167e-05	0.000102842	4	1693.78	0	155.9	118.8					82.5	70.8	154.2	141.5	185.4	204.4	151.3	135.2	0.0001708	7.749e-07	2.58	60.35
NP_001006233.2	High	[R].NLNGHSIGPYR.[I]		0.000789011	0.000252724	11	1227.62	0	70.3	46.9		23.4		28.2	96.7	78.7	203.1	200.2	214.6	171.6	134.9	131.5	0.0001153	0.0001145	0.98	28.45
NP_001006233.2	High	[R].NLNGHSIGPYR.[I]	1xDeamidated [N3]	0.00542525	0.000664107	1	1228.61	0										263.4	276.9	290	271.5	298.2	0.0002737	0.001797	2.14	32.55
NP_001006233.2	High	[K].TYQVKPIR.[N]		0.0120579	0.0011189	10	1004.59	0	60.2	49.5	28.5	21.7	27.1	23.3	79.9	76.8	231.2	187.8	181.6	165.8	143.2	123.3	0.0002076	0.004096	1.7	24.68
NP_001006233.2	High	[K].CAGIDVR.[L]	1xCarbamidomethyl [C1]	0.0180583	0.00135431	7	790.388	0	73.5	57.4	40.2	33.9	45.6	39.5	86.8	79.5	182.1	171.9	181.5	148.7	142.2	117.4	0.000492	0.006675	1.78	25.69
NP_001006233.2	High	[K].GEECQYPPTQDGR.[T]	1xCarbamidomethyl [C4]	0.0417659	0.0037525	1	1536.64	0															0.000655	0.0138	0.76
NP_001006236.2	High	[R].IQTQPGYANTLR.[Q]		0.000328652	0.000198672	10	1361.72	0	79.4	82.5	107.7	122	78.6	85.7	86.2	69.3	180	161	104	109.1	70.2	64.3	0.0001153	2.357e-05	1.49	34.78
NP_001006237.2	High	[K].SPACYTLQELK.[L]	1xCarbamidomethyl [C4]	0.000780267	0.000252724	1	1309.65	0	205.9	255.9	196.5			255.7				130.5		224	131.6		0.0001153	0.0001122	2	42.96
NP_001006237.2	High	[K].VINLNDNTFTEK.[G]		0.00666459	0.000736013	1	1407.71	0	213.4	175.5						190.1	175.2	178.7	229		237.9		0.0003157	0.002862	0.97	44.62
NP_001006241.1	High	[R].HGSLGFLPR.[K]		2.59391e-05	0.000102842	14	983.542	0	133.6	139.6	51	62.5	61.4	67.6	118.9	121.4	104.3	108.5	128.6	131.9	86.2	84.5	0.000153	9.871e-07	2.67	37.66
NP_001006241.1	High	[K].SHLMEIQVNGGTVAEK.[V]		3.91788e-10	0.000102842	23	1712.86	0	126.7	129.8	40.4	50.4	52.5	49.7	97.2	97.4	134.3	129.4	155.5	148.8	100.7	87.2	0.0001705	8.268e-13	4.06	40.01
NP_001006241.1	High	[K].LEQQVPVSSVFGQDEMIDVIGVTK.[G]		1.8267e-06	0.000102842	14	2618.34	0	89.4	65.9	57.7	51.2	29	48.8	54.3	56.8	177.4	177.5	182.6	185.5	120.9	102.8	0.000192	6.518e-08	3.98	69.8
NP_001006241.1	High	[K].NNASTDYDLSDK.[S]		1.65985e-05	0.000102842	11	1342.58	0	132.1	114.1	55.9	52.1	66.1	69	99.6	97.8	131.7	135.9	134.3	140.5	90.1	80.7	0.0001153	1.187e-06	1.97	29.53
NP_001006241.1	High	[K].KEVVEAVTIVETPPMVIVGIVGYVQTPR.[G]		6.28633e-07	0.000102842	8	3023.68	1	208.2	180.4					87.2	206.7	137.9	138.3	138.7	111.4	191.1		0.0001572	1.489e-09	3.6	75.62
NP_001006241.1	High	[K].DDPSKPVHLTAFLGYK.[A]		1.10397e-06	0.000102842	14	1787.93	0	140.2	156.5	36.5	39.2	55.4	54.2	115.4	120.6	109.7	108.6	124.6	130.3	98.4	110.3	0.0001572	1.888e-08	3.68	48.95
NP_001006241.1	High	[K].SINPLGGFVHYGEVTNDFIMLK.[G]	1xOxidation [M20]	1.85416e-05	0.000102842	9	2467.23	0	111	127.9	76.2	76.3	69.7	74.9	103.6	113.6	62.3	87.9	88.8	96.1	103.7	208	0.0001572	7.516e-06	2.65	66.87
NP_001006241.1	High	[K].SINPLGGFVHYGEVTNDFIMLK.[G]		1.74615e-07	0.000102842	9	2451.24	0	155.6	143.4	58	54.9	66.7	64.5	103.2	115.7	122.4	114.5	145.8	118.9	80.1	56.4	0.0001572	2.062e-10	4.56	69.33
NP_001006241.1	High	[K].EVVEAVTIVETPPMVIVGIVGYVQTPR.[G]		1.04435e-06	0.000102842	3	2895.59	0	173							191.6	135		412.7	214.2	273.5		0.0001153	1.886e-09	2.92	77.99
NP_001006241.1	High	[K].VACIGAWHPAR.[V]	1xCarbamidomethyl [C3]	9.30896e-07	0.000102842	19	1237.63	0	130.2	139.7	48.7	53.2	59.7	56.5	120.8	120.7	136.8	127.2	141.4	137	73.5	54.4	0.0001858	3.493e-09	2.65	34.34
NP_001006241.1	High	[K].TIFAEHISDECKR.[R]	1xCarbamidomethyl [C11]	1.83126e-07	0.000102842	18	1605.77	1	160	158.7	59.2	43.8	67.8	63.6	119.9	112	125.5	125.6	119.5	109.9	70.8	63.7	0.0001705	2.941e-09	2.62	31.44
NP_001006241.1	High	[K].TIFAEHISDECK.[R]	1xCarbamidomethyl [C11]	1.09091e-06	0.000102842	14	1449.67	0	180.4	163.1	59.4	53.7	80.3	71.2	128.2	114.9	96.9	88	117.1	111.7	80.3	55	0.0001549	7.326e-09	2.58	35.91
NP_001006241.1	High	[K].SHLMEIQVNGGTVAEK.[V]	1xDeamidated [N9]	0.000445283	0.000198672	5	1713.85	0	130.5	127.6			83.9		120	121.5	157	106.3	189	174.2	106.1	83.7	0.000153	7.604e-05	2.47	42.93
NP_001006241.1	High	[K].NNASTDYDLSDK.[S]	1xDeamidated [N]	0.000443721	0.000198672	4	1343.56	0	216	199.1	48.9	82.4	64.4	40.8	149.1	77.7	118.1	127.1	143.2	133.2			0.0001572	4.519e-05	2.05	35.81
NP_001006241.1	High	[K].KEVVEAVTIVETPPMVIVGIVGYVQTPR.[G]	1xDeamidated [Q25]	0.000278709	0.000198672	2	3024.67	1															0.0001705	7.741e-05	2.18
NP_001006241.1	High	[K].LEQQVPVSSVFGQDEMIDVIGVTK.[G]	1xOxidation [M16]	0.000432935	0.000198672	1	2634.33	0															0.0001622	0.0002546	1.13	63.84
NP_001006241.1	High	[K].SINPLGGFVHYGEVTNDFIMLK.[G]	1xDeamidated [N]	0.00161594	0.000252724	3	2452.22	0	193.7	190.5	61.1	60.1	75.7	82.4	114.6	149.9	149.5	94.8	152.2		48.8	26.7	0.0002498	0.0005466	2.28	69.32
NP_001006241.1	High	[K].SINPLGGFVHYGEVTNDFIMLK.[G]	1xDeamidated [N3]; 1xOxidation [M20]	0.000538377	0.000252724	1	2468.22	0															0.0001153	5.786e-05	1.95
NP_001006241.1	High	[K].AGMTHIVR.[E]	1xOxidation [M3]	0.00312873	0.000612087	8	900.472	0	157.7	132.5	65.6	52.6	66.9	60.7	109	109.8	124	115.9	120.1	121.8	84.8	78.5	0.0004408	0.001627	1.24	17.74
NP_001006241.1	High	[K].KWQDEEGK.[K]		0.0040713	0.000612087	5	1019.48	1	156.8	107.3	63.8	49.5	65.6	58.8	96	86.9	150.1	124.5	138.8	137.9	93.6	70.3	0.0002909	0.001659	1.93	18.12
NP_001006241.1	High	[R].VAFSVAR.[A]		0.00820127	0.00100538	14	749.43	0	125.7	138.1	63	65.8	62.4	66.3	130.6	122.3	110.3	109.8	126.3	129.8	75.5	74.4	0.0003172	0.002704	1.87	32.8
NP_001006241.1	High	[K].FIDTTSK.[F]		0.0102937	0.00106075	12	811.42	0	154.3	123.1	58.5	52.3	68.3	60.6	102.9	105.7	123	110.2	135	122.7	96.3	87	0.0006924	0.003598	1.28	23.57
NP_001006241.1	High	[K].LEQQVPVSSVFGQDEMIDVIGVTK.[G]	1xDeamidated [Q13]	0.0181776	0.00141811	2	2619.32	0															0.0006998	0.005294	1.24
NP_001006241.1	High	[K].AGMTHIVR.[E]		0.0412589	0.0037525	1	884.477	0	170.2	132.2	62	44.2	70.7	57.2	91.5	95.9	143.2	120.1	144.2	130.3	72.8	65.5	0.000636	0.01172	1.65	21.87
NP_001006241.1	High	[K].IGQGYQIK.[D]		0.0420214	0.00387364	8	906.504	0	115.7	105.4	55	48.6	60.5	62.8	96.5	97.8	140.3	143.1	139.5	129.3	106	99.5	0.001279	0.009513	1.72	28.91
NP_001006241.1	High	[R].VMAHTQMR.[L]		0.045741	0.00414442	2	973.471	0	162.7	149.7	70.4	49.1	67.5	57.6	102.1	109.9	124.1	102.5	142.3	141.4	62.5	58.2	0.001057	0.01849	1.41	18.53
NP_001006241.1	High	[K].GCVVGTK.[K]	1xCarbamidomethyl [C2]	0.0965164	0.00803403	1	720.371	0	1400														0.002626	0.02678	0.93	18.48
NP_001006241.1	High	[K].YCQVIR.[V]	1xCarbamidomethyl [C2]	0.118061	0.00942806	8	838.424	0	156.7	141.5	59.8	50.6	74.8	67.1	122.9	117.6	107.3	106.5	130	113.2	77.2	74.8	0.002676	0.04741	1.46	25.81
NP_001006247.2	High	[K].GHFGPIHCVR.[F]	1xCarbamidomethyl [C8]	5.06423e-05	0.000102842	3	1179.58	0	100.5	83.3	69.6	64.3	66.3	64.3	76.8	73.1	198.2	198.5	154.2	128.2	58.7	63.9	0.000153	2.644e-06	2.52	25.44
NP_001006247.2	High	[R].FSPDGELYASGSEDGTLR.[L]		2.22724e-06	0.000102842	8	1900.86	0	105.1	87.6	54.2	75.4		77.4			188.6	193.3	148	156.3	157.3	156.8	0.0001572	3.581e-08	1.64	48.01
NP_001006247.2	High	[K].YDYNTGEELESYK.[G]		1.96963e-06	0.000102842	12	1610.69	0	106.7	90	75.6	69.8	86	71.4	69.8	75.6	140.6	130.6	124.4	137.1	122.1	100.2	0.000153	1.455e-07	2.75	43.57
NP_001006247.2	High	[K].ECLVAGGEDFK.[L]	1xCarbamidomethyl [C2]	0.00062716	0.000252724	12	1224.56	0	95.5	96.1	84.2	95.6	80.1	82	76.4	80.8	110.8	120.2	110.9	120.6	121.5	125.4	0.0002498	0.0001338	2.4	39.86
NP_001006247.2	High	[R].IYDLSKPEAEPDVVSGHTSGIK.[K]		0.00062941	0.000252724	5	2342.19	0	130.2	136.5	55.5	62.6	112	58.3		37	225.6	222.6	52.1	66.6	58.7	182.2	0.0002496	0.0003797	1.53	42.06
NP_001006247.2	High	[K].CVVPEEENAEAAK.[A]	1xCarbamidomethyl [C1]	0.00189166	0.000335317	2	1445.66	0			129.1	145	122.6	101.7			240.7	251	104	114.7	102.6	88.6	0.0002498	0.0006734	1.07	31.12
NP_001006247.2	High	[R].QGDTGDWIGTFLGHK.[G]	1xGln->pyro-Glu [N-Term]	0.00388499	0.000612087	4	1614.75	0	66.6	85.5	43.6	51.6	55.7	88.9	62.9	82.7	173.1	189.3	155.1	142.6	111.1	91.3	0.0003157	0.001614	1.64	69.12
NP_001006247.2	High	[R].LWQTTVGK.[T]		0.0203302	0.00174235	3	932.52	0	86.5	88.3	71.2	68.6	79.3	77.9	64.7	74.7	165.1	169.8	132.7	148.6	97.9	74.7	0.0009745	0.007514	1.33	34.32
NP_001006247.2	High	[K].SFEAPATINSASLHPEK.[E]		0.0218525	0.00192075	1	1798.9	0															0.0005731	0.008544	0.9
NP_001006250.2	High	[R].RGEAHLAVNDFELAR.[G]		1.26833e-05	0.000102842	5	1697.87	1	63.7	70.7					99.6	87.6	204	203.4	221.2	202.4	99.9	147.5	0.0001153	1.142e-07	4.12	41.17
NP_001006250.2	High	[K].VGEICQITCKPEYAYGLAGSPPK.[I]	2xCarbamidomethyl [C5; C9]	2.08394e-08	0.000102842	5	2538.24	0			85.9	46					219.5	219.3	243	221.4	211.1	153.9	0.0001153	3.417e-12	4.13	48.46
NP_001006250.2	High	[K].VTVHYTGWLLDGTK.[F]		0.000501779	0.000198672	2	1589.83	0	110.8							103.9	244.7	244.1	222.8	276.9		196.8	0.0001622	0.0002996	2.02	49.79
NP_001006250.2	High	[K].ADGAPLEGTDITPK.[R]		0.000277704	0.000198672	9	1384.7	0	72.6	76	56.5	50	53.1	53.2	85.3	80.6	166.9	161.5	153.2	151.1	114	126	0.0001572	3.778e-05	2.01	40.36
NP_001006250.2	High	[K].AWDIAVATMK.[V]		0.000676397	0.000252724	10	1105.57	0	97.6	102.7	62.7		54.9	55.4	109	93.3	181.4	157.3	165.4	188.4	131.8		0.0001572	9.357e-05	2.25	50.71
NP_001006250.2	High	[R].EGTGTESPMIGDK.[V]		0.000546028	0.000252724	4	1321.59	0	114.6	63.5	54.8	44.4	81.5	59.2	117.3	89.1	201.3	201.6	206.9	165.8			0.000153	0.0001066	1.63	30.42
NP_001006250.2	High	[K].EYSQALENCNK.[A]	1xCarbamidomethyl [C9]	0.0018178	0.000335317	3	1355.59	0	65.1	56.9	65.9	84.5	72.5	68.9			223.3	258.7	176.8	146.3	88.3	92.8	0.0002416	0.000587	1.38	27
NP_001006250.2	High	[K].VIQLYPSNK.[A]		0.00249841	0.00048197	8	1061.6	0	77.3	71.4	56.2	64.4	51.3	51.2	80.1	88.7		216.7	166.5	164.2	154.9	157	0.0001708	0.0006968	2.15	38.59
NP_001006250.2	High	[K].FSFDLGK.[G]		0.00390515	0.000612087	9	813.414	0	94.5	122.5	66.1	67.6	66	65.9	87.1		121	154.8	103.6	125.1	142.8	182.9	0.0005947	0.001652	1.75	48.42
NP_001006250.2	High	[K].GEDLTDDEDGGIIR.[R]		0.00985423	0.00106075	1	1504.68	0															0.000424	0.003048	1.21
NP_001006260.2	High	[R].QATINIGTIGHVAHGK.[S]		1.57743e-06	0.000102842	25	1616.89	0	145.5	139.1	45	56.4	73.2	79.1	121.6	119.3	109.5	101.5	109.5	106.2	107.8	86.3	0.0001572	4.879e-08	3.41	36.17
NP_001006260.2	High	[R].SCGSSTPDEFPTDIPGTK.[G]	1xCarbamidomethyl [C2]	4.68006e-08	0.000102842	14	1895.83	0	138.8	137.1	73.8	75.5	80.4	81.3	109.7	115.3	97.2	93.1	117.6	117.2	74.6	88.4	0.0001572	2.709e-11	3.34	47.12
NP_001006260.2	High	[R].SFDVNKPGCEVDDLK.[G]	1xCarbamidomethyl [C9]	2.74806e-06	0.000102842	23	1722.8	0	163.9	178.1	80.9	84.3	88.2	82.1	111.3	123.2	68.3	75.6	94.6	95.8	72.2	81.4	0.0001858	3.506e-08	2.43	40.28
NP_001006260.2	High	[R].SFDVNKPGCEVDDLKGGVAGGSILK.[G]	1xCarbamidomethyl [C9]	2.56338e-05	0.000102842	5	2562.29	1	184.2	78	23.1	126.8		126.5	134.9	115.4	150.8	130.8	130.8	50.7	83.1	64.8	0.0001622	1.142e-05	3.22	48.38
NP_001006260.2	High	[K].IVLTNPVCTEVGEK.[I]	1xCarbamidomethyl [C8]	1.6997e-05	0.000102842	12	1558.81	0	147.8	155.7	72.5	69.2	78.5	75.5	124.2	117.9	89	88.9	100.1	109.2	79.6	92	0.0001858	5.224e-07	2.53	46.8
NP_001006260.2	High	[K].IVSLFAEHNDLQYAAPGGLIGVGTK.[I]		4.12226e-08	0.000102842	13	2570.36	0	135.6	140.4	66.3	73.9	70.6	58.8	84.3	92.1	104.5	86.8	132.5	169	76.5	108.5	0.000153	7.832e-11	4.09	60.76
NP_001006260.2	High	[K].VGQEIEVRPGIVSK.[D]		3.78391e-07	0.000102842	10	1510.86	0	155.4	167.2	50.6	52.9	55.5	52.8	140.9	133	95.4	101.3	118	114.8	76.8	85.3	0.000153	2.014e-09	2.87	37.12
NP_001006260.2	High	[K].EQYEQILAFVQGTVAEGAPIIPISAQLK.[Y]	1xDeamidated [Q11]	0.000208605	0.000102842	3	3014.61	0		190.1		74.1	109.4	179.6		208.6		292.6				345.5	0.0002486	1.351e-05	2.77	77.62
NP_001006260.2	High	[K].EQYEQILAFVQGTVAEGAPIIPISAQLK.[Y]		3.98539e-05	0.000102842	7	3013.62	0	185								121.5		273.6	330.9	327.7	161.3	0.0001153	7.614e-07	3.62	77.61
NP_001006260.2	High	[K].LTPLSPEVISR.[Q]		0.000277704	0.000198672	15	1211.7	0	119.4	127.8	73.1	70	68.8	84.8	118	114.5	89.7	93.7	110.2	117.6	104.7	107.6	0.0002634	4.563e-05	1.71	46.92
NP_001006260.2	High	[R].QDLATLDVTK.[L]		0.000360413	0.000198672	13	1103.59	0	119.9	110.6	57.3	65.1	69.2	61	113.8	106.2	104.8	89.8	129.5	124.6	121.6	126.7	0.0002416	4.256e-05	2.89	41.12
NP_001006260.2	High	[K].HILILQNK.[I]		0.000516097	0.000252724	13	978.609	0	134.9	141.9	75.8	73	82.5	74.2	113.5	95.8	97.4	94.6	99.9	110.7	112.4	93.5	0.0001572	0.0002342	2.3	32.14
NP_001006260.2	High	[R].GVTIKPTVDDD.[-]		0.00184203	0.000335317	6	1159.58	0															0.0003556	0.0009744	1.95	34.34
NP_001006260.2	High	[K].LMCKPIFSK.[I]	1xCarbamidomethyl [C3]	0.00265614	0.00048197	8	1123.6	0	177.4	183.5	60.5	60.3	90.6	78.6	151.7	134.1	93.7	105.5	107.4	80	39.9	36.6	0.0001153	0.001299	1.33	33.62
NP_001006260.2	High	[K].AISGVHTVR.[F]		0.011981	0.0011189	3	939.537	0	178.2	129.3			82	79.1	138	143.4	136.7	103.9	128.3	115.1	82.1	83.8	0.0002909	0.005181	1.61	20.78
NP_001006260.2	High	[K].GGVAGGSILK.[G]		0.0346962	0.00293286	11	858.504	0	173.7	157.5	76.8	66.1	88.4	87.5	128.3	127.3	78.4	78.1	99.3	95.3	72.6	70.7	0.001193	0.01016	1.92	31.48
NP_001006260.2	High	[K].IDPTLCR.[A]	1xCarbamidomethyl [C6]	0.0373891	0.0033401	6	874.445	0	141.2	138.5	66	56.9	78.8	77.2	130.8	131.8	98.6	102.3	118.4	114.4	69.9	75.2	0.000743	0.01468	1.48	30.41
NP_001006260.2	High	[K].LGYANAK.[I]		0.0503344	0.00459679	3	736.399	0	173.8	152.6	72.4	72.5	77.4	84.7	117.7	122.9	97.7	85.8	99.2	95.6	73.4	74.2	0.0008886	0.01864	1.16	21.37
NP_001006260.2	High	[R].LIGWGQIR.[R]		0.0647324	0.00599616	9	942.552	0	131.1	151.7	66	73.3	67.5	81.7	109.9	109.4	94.9	75.9	106.8	116.8	120.2	94.8	0.001728	0.01596	1.16	48.2
NP_001006260.2	High	[R].DFTSEPR.[L]		0.0726813	0.00658739	2	851.389	0	163	144.7	77.4	76.4	90.4	79.6	117.9	123.3	82.9	79.1	101.6	82.6	89.2	91.8	0.002013	0.02026	1.46	26.98
NP_001006286.1	High	[R].EALENANTNTEVLK.[N]		8.98756e-06	0.000102842	14	1545.78	0	63.6	65.3	49.1	51	70.7	53.3	77.5	76.1	183	186.3	149.7	148.3	116.1	109.7	0.0001549	3.47e-07	2.33	37.06
NP_001006286.1	High	[K].NLLEISGPETVPLPNVPSISIPSKPAK.[K]		0.00049304	0.000198672	6	2797.57	0	44.3	51.3	81.9	82	94.3	84.4	47.5	52	126.2	135.9	139.2	154.9	149	156.9	0.000153	8.999e-05	1.73	65.11
NP_001006286.1	High	[K].GPSPQEAIQR.[L]		0.00112525	0.000252724	3	1082.56	0	39	28.1	48.7	37.1		47.2	59.8	56.5	225.6	278.1	199.1	153.8	111.7	115.5	0.0002498	0.0003288	1.9	27.16
NP_001006286.1	High	[K].IEQELAAAR.[K]		0.00154144	0.000252724	5	1000.54	0	45.8	47.3	57.9	52.5	71.8	70.7	56.7	61.8	190.8	197.1	160.7	145.2	124.5	117.2	0.0001153	0.0003353	2.02	28.18
NP_001006290.2	High	[K].AAYEEAER.[C]		0.0390419	0.00340124	1	938.421	0	64.8	62.8					54.6		256.8	256.1	230.2	225.5	133	116.1	0.000564	0.01288	1.18	20.42
NP_001006296.2	High	[K].SISSSLDDTEVK.[K]		0.00083454	0.000252724	2	1280.62	0			69.5						258.2	278.1	247.9	209.9	164.9	171.5	0.0002498	0.0002103	1.64	36.45
NP_001006303.1	High	[K].GLLFVGSGVSGGEEGAR.[Y]		4.03671e-06	0.000102842	11	1591.81	0	47.9	48.4	45.5	43.8	36.6	40.8	40.5	40	169.3	168.5	214.7	200.4	147.1	156.5	0.0001153	1.68e-08	3.54	50.73
NP_001006303.1	High	[R].HEVLPANLIQAQR.[D]		6.65999e-05	0.000102842	8	1488.83	0	56	64.4	39.6	54.3	36.5	40.6	41.7	54.7	160.1	179.6	172.8	177.9	144.6	177.2	0.0001708	1.881e-06	3.46	42.3
NP_001006303.1	High	[R].NPELQNLLLDDFFK.[T]		1.42075e-07	0.000102842	8	1705.88	0	49.8	57			40				159.3	116.5	207.3	263.1	163.6	343.3	0.0001858	1.883e-10	3.32	75.35
NP_001006303.1	High	[K].LVPLLETGDIIIDGGNSEYR.[D]		1.73924e-07	0.000102842	24	2174.13	0	52.5	47.8	43.2	41.8	47.4	44.3	56.4	43.6	164.8	164.2	193.7	162.6	148.6	189.3	0.0001858	2.584e-10	3.37	68.87
NP_001006303.1	High	[K].VIGAHSLEEMVSK.[L]		5.02466e-05	0.000102842	6	1399.72	0	36	41.2	37.8	33.3	33.3	37.8	39.3	30.7	194.6	178	220.4	223	152.9	141.7	0.0001153	1.385e-06	2.61	43.93
NP_001006303.1	High	[K].VGSGEPCCDWVGEEGAGHFVK.[M]	2xCarbamidomethyl [C7; C8]	8.36912e-06	0.000102842	6	2276.97	0	59.1	70.1	46.8	53.1	48.4	61.5	60.9	54.4	163	164.7	215.5	184.2	118.6	99.9	0.000153	1.876e-07	2.91	45.61
NP_001006303.1	High	[K].DAFDRNPELQNLLLDDFFK.[T]		4.63742e-06	0.000102842	8	2310.14	1					43.3	41.6			173.8	158.2	175.5	299.2	145.2	363.2	0.0001708	2.745e-08	3.55	75.44
NP_001006303.1	High	[K].AGSAVDDFINK.[L]		0.00013465	0.000102842	9	1136.56	0	63.5	66.1	40.5	41.9	41.4	42.6	51.7	51.2	164.1	163.4	181.1	180.7	154.3	157.6	0.0001549	1.652e-05	2.26	41.51
NP_001006303.1	High	[K].WTAISALEYGVPVTLIGEAVFAR.[C]		3.95263e-07	0.000102842	2	2463.33	0		319.9							275.5		603.1	201.5			0.000153	2.146e-09	2.76	78.09
NP_001006303.1	High	[K].IISYAQGFMLLR.[Q]		0.000409237	0.000198672	4	1411.78	0	52.3	71	50.1	22.8	35.5	38.7	68	37.1	167.8	171.4	226.9	216.2	130.8	111.3	0.0002416	5.327e-05	1.67	62.32
NP_001006303.1	High	[K].VDDFLANEAK.[G]		0.00119064	0.000252724	1	1121.55	0	43.9	45	44.6	44.2	42.2	48.8	34.6	33.5	180.6	176.1	194.7	194.7	156.1	161.2	0.000172	0.0004928	2.44	40.33
NP_001006303.1	High	[K].LVPLLETGDIIIDGGNSEYRDTTR.[R]		0.000724825	0.000252724	1	2647.36	1	31.8	51.1		38.4			54.8		236.1	254	209.8	244.5	136.3	143.1	0.0001153	9.873e-05	1.9	62.08
NP_001006303.1	High	[R].YGPSLMPGGSK.[E]		0.00084721	0.000252724	12	1093.53	0	85.6	72.9	44.9	39.4	50.1	50.1	55.8	59.7	187.9	175.1	209	214	89.5	66.1	0.0002416	0.0001858	2.31	38.66
NP_001006303.1	High	[K].LTQFSGNK.[K]		0.00636229	0.000664107	4	894.468	0			49.7	48.5	34.3	33.7			255.6	227.5	218.8	217.5	164.7	149.8	0.0002909	0.002732	1.48	22.49
NP_001006303.1	High	[K].IKDAFDRNPELQNLLLDDFFK.[T]		0.00666459	0.000736013	3	2551.32	2	70.6	63.3		19.9		19.7		31.9	119.6	301.4	295.9	365.6	68.9	43.3	0.0002909	0.00287	1.84	67.47
NP_001006303.1	High	[K].TIFQSIAAK.[V]		0.034914	0.00293286	5	978.562	0		18.9	27.8	31.3	27	21.5	15.7	14.1	202.6	206.8	216.1	209.1	194.2	214.9	0.001164	0.008975	1.55	42.74
NP_001006308.1	High	[R].GHADSVTGLSLSSEGSYLLSNAMDNTVR.[I]		6.45515e-05	0.000102842	4	2881.36	0	221.8		59.5						295.2	326.9	260.1	236.7			0.0001622	3.1e-05	2.26	63.44
NP_001006311.1	High	[K].GHPPVIDGELFNEVK.[V]		0.000200232	0.000102842	1	1650.85	0	80.5	74.6	67.5	59.7	56.2	72.3	55.2	69.2	154.1	124.2	145.8	142.9	138.4	159.2	0.000153	2.096e-05	2.52	48.73
NP_001006311.1	High	[R].WTQTLSELDLAIPFK.[V]		5.22292e-06	0.000102842	4	1761.94	0	70.4	63.4	65.8	56.2	80	53.6	71.1	74.2	195.1	178.8	143.5	165	101.2	81.8	0.000153	9.405e-08	2.54	70.44
NP_001006311.1	High	[K].LVSTDPEINTK.[K]		0.000645418	0.000252724	6	1216.64	0	84	103.5	46.8	68.2		82.2	64.3	84.4	171.2	164.7	143.3	140.2	116.9	130.2	0.0002416	0.0001179	2.32	32.74
NP_001006311.1	High	[K].LKPNAGNGADLPNYR.[W]	1xDeamidated [N4]	0.0390419	0.00340124	1	1600.81	0		131.5		60.4					288.1	327.2	212.9	220		159.9	0.001386	0.01235	1.51	35.14
NP_001006311.1	High	[K].DVVVDIQR.[R]		0.0402606	0.00363781	1	943.521	0	72.6	79.2	52.3	57.4	54.5	60.9	72.8	87.7	154.7	151.5	149.1	159.1	111.7	136.6	0.001386	0.01268	1.79	39.08
NP_001006312.2	High	[K].EDVLFELGNGIAALR.[S]		0.00128688	0.000252724	7	1616.86	0	105.3	86.6	74.8	67.3	83	90.1	88.2	91	60	80.7	116.7	129.4	162.2	164.6	0.0001153	0.0002539	0.92	72.71
NP_001006337.2	High	[K].GFDPLLNLVLDGTIEYMRDPDDQYK.[L]		0.00200477	0.000409915	1	2927.41	1															0.0002416	0.0006721	1.09
NP_001006337.2	High	[R].QLGLVVCR.[G]	1xCarbamidomethyl [C7]	0.0549973	0.0051106	3	944.535	0	79.5	89.4	65.2	53.4	90.3	59.6	80.2	83.9	126.9	141.1	139.2	127.9	134.8	128.6	0.001806	0.01703	1.1	40.16
NP_001006339.1	High	[K].NSFYIGAYQAAINEAQR.[I]		1.02632e-07	0.000102842	6	1915.93	0							61		214.1	184.8	273.1	212.2	229.1	225.7	0.0001858	1.14e-10	3.7	55.06
NP_001006339.1	High	[K].LQDAYYIFQEMADK.[C]		3.86448e-06	0.000102842	3	1734.8	0			87.4					70.9	262.2	227	193	241.9	171.3	146.4	0.0001153	1.565e-08	2.39	62.87
NP_001006339.1	High	[R].MFAEYLSNESQR.[D]		2.34089e-05	0.000102842	3	1474.66	0	76.1		94.4	85.7		104.7			253.4	229.9	211.9	225.3	118.5		0.000153	1.781e-06	2.22	45.78
NP_001006339.1	High	[R].DAIVADLDKK.[M]		0.00141619	0.000252724	5	1087.6	1	58.6	62.8	67.3	76.6	60.4	61.8	63.6	60.1	157.6	158.8	158.8	156.7	135.4	121.6	0.0002498	0.0004553	2.49	33.92
NP_001006339.1	High	[K].YGVVLDEIK.[A]		0.000837686	0.000252724	9	1035.57	0	52.9	56.9	85.6	76.5	56.5	71.9	58	55	130.2	142.5	135.9	128.3	159.7	190	0.000192	0.0004452	1.82	46.9
NP_001006339.1	High	[K].ANASPELQAVR.[M]		0.00305317	0.000612087	5	1155.61	0															0.000333	0.0009446	1.74	31.09
NP_001006339.1	High	[R].DVFLFR.[S]		0.109655	0.00891735	3	796.435	0	57.7		87.1	129.7	56.7				120	103	134.4	156.5	309.4	245.6	0.002688	0.03372	1.03	54.41
NP_001006346.1	High	[K].IGEKFEENTLDGR.[K]		3.41831e-05	0.000102842	7	1507.74	1	121.9	131.1			49.3	39	193.1	186.2	103.8	106.5	147.7	145	114.5	61.9	0.0001153	8.888e-07	3.02	36.3
NP_001006346.1	High	[K].LVDGQLVVECDMNGVK.[C]	1xCarbamidomethyl [C10]	2.78817e-07	0.000102842	38	1775.87	0	119.8	111.6	51.4	49.1	41.9	41	104.6	99.3	141.2	129.5	106.9	107.9	153.8	142	0.0001572	1.085e-09	3.39	49.9
NP_001006346.1	High	[K].LVDGQLVVECDMNGVK.[C]	1xCarbamidomethyl [C10]; 1xDeamidated [N/Q]	3.9214e-07	0.000102842	23	1776.85	0	86.1	89.4	79.2	45.2	43.5	47	163.3	107.3	136.4	128.3	99.3	145.3	134.8	94.7	0.0002634	4.014e-09	3.1	51.14
NP_001006346.1	High	[K].LVDGQLVVECDMNGVK.[C]	1xCarbamidomethyl [C10]; 2xDeamidated [Q5; N13]	0.00011244	0.000102842	2	1777.83	0	216.5		124.3	186.7	146.2	180.6	254.9	290.7							0.0002634	1.188e-05	1.7	52.8
NP_001006346.1	High	[K].LVDGQLVVECDMNGVK.[C]	1xCarbamidomethyl [C10]; 1xOxidation [M12]	1.08229e-06	0.000102842	45	1791.86	0	112.5	83.2	33.5	29.3	36.2	35.4	113.4	82	92.9	82.8	75.5	75.1	174.2	374	0.000153	9.379e-09	3.67	44.7
NP_001006346.1	High	[K].LVDGQLVVECDMNGVK.[C]	1xCarbamidomethyl [C10]; 1xDeamidated [N13]; 1xOxidation [M12]	1.30403e-06	0.000102842	23	1792.85	0	84.8	146.2	27.6	59.1	76.7	46.5	113.1	150.2	79.9	134.6	93.5	109.8	94.8	183.3	0.0002048	5.355e-09	3.45	47.17
NP_001006346.1	High	[R].KTQTLVSLKDDGSLIQEQEWDGK.[K]		1.35141e-06	0.000102842	8	2618.33	2	114.3	113.9					108.3	80.3	183.9	136.8	162.9	170.8	195.2	133.6	0.0001858	6.237e-09	3.13	48.72
NP_001006346.1	High	[R].KLVDGQLVVECDMNGVK.[C]	1xCarbamidomethyl [C11]; 1xDeamidated [N/Q]	5.32578e-09	0.000102842	21	1904.95	1	90.4	69.4	62.8	71.6	51.1	64.1	183.6	157.4	157.4	156.1	55.3	107.7	123.3	49.8	0.000153	3.915e-12	3.47	45.56
NP_001006346.1	High	[R].KLVDGQLVVECDMNGVK.[C]	1xCarbamidomethyl [C11]	1.4676e-09	0.000102842	33	1903.96	1	115.4	124.9	45.1	44	44.6	42.2	131.1	121.8	133.1	136.3	104	103.1	134.5	119.9	0.000153	5.956e-13	5.42	45.39
NP_001006346.1	High	[K].MGSMAKPDVYIIK.[E]		4.31809e-06	0.000102842	23	1452.76	0	132.6	126.2	34.9	33.7	41.7	39.2	131.9	139.2	174.6	149.3	103.5	103.2	109.6	80.4	0.0001708	4.676e-08	2.96	43.09
NP_001006346.1	High	[K].MGSMAKPDVYIIK.[E]	1xOxidation [M]	3.59834e-06	0.000102842	54	1468.75	0	103.3	140.5	18.1	32.3	34.9	38.3	124.9	135.9	157.2	160.4	74.4	80	117.6	182.2	0.0001705	1.545e-07	2.6	40.04
NP_001006346.1	High	[K].DDGSLIQEQEWDGKK.[T]		1.70762e-06	0.000102842	27	1747.81	1	146.2	136.2	73.7	75.5	52.8	47.9	101.4	103.1	106.2	100.1	92.2	95.4	149.6	119.9	0.0001858	8.981e-09	3.69	42.24
NP_001006346.1	High	[K].DDGSLIQEQEWDGK.[K]		2.27183e-06	0.000102842	16	1619.72	0	129.9	121.6	89.1	79.9	63.7	56.9	83.6	71.3	108.3	96.2	113.2	115.5	152.8	118.2	0.0001858	2.896e-08	3.43	48.92
NP_001006346.1	High	[K].WCLVSSEGFEDYMK.[E]	1xCarbamidomethyl [C2]	1.18853e-07	0.000102842	70	1750.75	0	160.3	155.9	79.4	72	80.2	75.9	136	126.8	110.8	93.7	86.6	88	80	54.3	0.0001858	1.43e-10	3.29	61.28
NP_001006346.1	High	[K].WCLVSSEGFEDYMK.[E]	1xCarbamidomethyl [C2]; 1xOxidation [M13]	2.99851e-06	0.000102842	56	1766.74	0	107.9	127.2	72.5	96.4	57.4	56.8	119.9	128.3	82.1	94.1	70	70.4	102.6	214.6	0.0001572	5.005e-08	2.87	54.74
NP_001006346.1	High	[K].WCLVSSEGFEDYMKELGVGMAMR.[K]	1xCarbamidomethyl [C2]	4.1716e-08	0.000102842	2	2695.2	1									179.2		550.4	670.3			0.0001153	1.049e-11	4.48	75.37
NP_001006346.1	High	[K].TQTLVSLKDDGSLIQEQEWDGK.[K]		2.12371e-11	0.000102842	31	2490.24	1	92.5	81.7	44.3	44.1	41.3	41.2	72	83.4	172	161.7	126.4	134	176.4	129.1	0.0001549	9.546e-14	4.98	53.01
NP_001006346.1	High	[K].TQTLVSLKDDGSLIQEQEWDGKK.[T]		4.29206e-10	0.000102842	40	2618.33	2	103.6	112.2	37.6	41	39.1	37.8	108.9	101.2	176.2	153.7	108.1	107.1	149.1	124.5	0.0001858	2.319e-14	3.99	49.11
NP_001006346.1	High	[K].TQTLVSLKDDGSLIQEQEWDGKK.[T]	1xDeamidated [Q]	8.02966e-05	0.000102842	2	2619.31	2	179.8	120.9					197.3	244.1	211.6		80.2		253.4	112.7	0.000172	1.333e-05	2.37	50
NP_001006346.1	High	[K].FEENTLDGR.[K]		0.000440612	0.000198672	43	1080.5	0	166.8	153.8	88.7	82	88.5	92.7	150.1	144.3	70.9	72.3	65.7	65.6	82.3	76.2	0.0002048	4.713e-05	2.19	30.86
NP_001006346.1	High	[R].KTQTLVSLK.[D]		0.00104336	0.000252724	7	1017.63	1	134.7	119.4	45.9	42.2	47.2	43.9	108.5	102.1	92.3	90.2	118.5	92	180.5	182.6	0.0002416	0.000259	2.4	27.47
NP_001006346.1	High	[R].KTQTLVSLKDDGSLIQEQEWDGK.[K]	1xDeamidated [Q16]	0.000746423	0.000252724	1	2619.31	2															0.0001572	0.0001102	2.23
NP_001006346.1	High	[R].KLVDGQLVVECDMNGVK.[C]	1xCarbamidomethyl [C11]; 1xOxidation [M13]	0.00147723	0.000252724	20	1919.96	1	80.7	111.7	40.4	23.8		45.5	76.7	164.9	87.8	136.1	79.6	64.2	123.5	365.1	0.0001153	0.0003135	3.11	40.01
NP_001006346.1	High	[R].KLVDGQLVVECDMNGVK.[C]	1xCarbamidomethyl [C11]; 1xDeamidated [N14]; 1xOxidation [M13]	0.00105579	0.000252724	13	1920.94	1	117.7	49.2	45.9	54.1	75.7	59	107.9	154.8	123.5	169.9	105.2	61	65.7	210.4	0.0001708	0.0001995	2.27	41.89
NP_001006346.1	High	[K].ELGVGMAMR.[K]		0.00084721	0.000252724	29	963.475	0	163.9	142	72.1	63.5	66.5	63.5	143.5	138.5	144.4	126.7	98.1	94.1	50.7	32.6	0.0001708	0.0001393	2.49	41.78
NP_001006346.1	High	[K].TQTLVSLKDDGSLIQEQEWDGK.[K]	1xDeamidated [Q15]	0.00152183	0.000252724	6	2491.22	1	85.5	95.6	43.8	57.6	70.3	90.8	109.2	142.9	98.5	100.3	92.4	69	189.9	154.3	0.0002048	0.0004195	2.4	54.06
NP_001006346.1	High	[K].FEENTLDGRK.[T]		0.00200477	0.000409915	33	1208.59	1	125.9	116.9	55.1	48.9	67	59.3	127.6	141	144.2	132.6	94.9	84.1	105.1	97.4	0.0001153	0.000601	2.07	24.52
NP_001006346.1	High	[K].FEENTLDGR.[K]	1xDeamidated [N4]	0.00269421	0.00048197	2	1081.48	0	152	142.8	73.6	84.4	132.5	122.3	169.6	168.4	58.3	57.8	45	53	63.1	77.2	0.0006395	0.001337	1.37	33.32
NP_001006346.1	High	[K].MGSMAKPDVYIIK.[E]	2xOxidation [M1; M4]	0.00554842	0.000664107	9	1484.75	0	70.1	148.9	32.7	50.3	65.8	73.8	127.6	137.9	41	77.4	63.6	42.1	72.4	396.3	0.0003172	0.00223	1.45	35.11
NP_001006346.1	High	[K].DDGSLIQEQEWDGKK.[T]	1xDeamidated [Q7]	0.00702506	0.000883674	2	1748.8	1															0.0006906	0.002843	2.07
NP_001006346.1	High	[K].TSQFSFKIGEKFEENTLDGR.[K]	1xDeamidated [Q3]	0.0082509	0.00100538	3	2334.12	2	349.9	312.7			122.8	149.7	262.2	202.6							0.0003407	0.003814	2.15	48.29
NP_001006346.1	High	[K].EGDTITVKTESTFKTSQFSFK.[I]	1xDeamidated [Q17]	0.0141683	0.0012422	2	2382.17	2		302.4	98.1	89.1	117.9	112.8	383.5	296.3							0.0005125	0.004373	1.61	48.19
NP_001006346.1	High	[K].ELGVGMAMR.[K]	1xOxidation [M]	0.0148296	0.0013013	50	979.47	0	107.6	164.2	68.4	60.9	107.7	64.9	174.5	167	87.6	88.8	70.9	80.6	78.6	78.4	0.0002737	0.005837	1.72	34.09
NP_001006346.1	High	[K].ELGVGMAMR.[K]	2xOxidation [M6; M8]	0.0158327	0.0013013	68	995.465	0	102.6	133.6	48.2	71.6	71.1	69.1	167	152.8	60.8	70.6	77.8	67.5	143.9	163.3	0.0002737	0.005678	1.14	26.75
NP_001006346.1	High	[R].KLVDGQLVVECDMNGVK.[C]	1xCarbamidomethyl [C11]; 2xDeamidated [Q6; N14]	0.0179398	0.00135431	1	1905.93	1															0.0003713	0.007544	0.98
NP_001006346.1	High	[K].EGDTITVK.[T]		0.035133	0.00299301	22	862.452	0	152.8	125.1	75.9	62.7	73.2	63.5	123.4	135.7	117.9	107.4	80.4	76.6	107.7	97.8	0.001339	0.009694	1.65	24.62
NP_001006346.1	High	[K].TQTLVSLK.[D]		0.0410073	0.0037525	16	889.535	0	115.4	122.4	69.2	80.9	49.8	51.4	100.8	104	93.9	95.6	93.6	93.2	164.8	165.1	0.000655	0.0135	1.85	35.52
NP_001006346.1	High	[K].TQTLVSLKDDGSLIQEQEWDGK.[K]	2xDeamidated [Q2; Q15]	0.045741	0.00414442	1	2492.2	1															0.001492	0.01587	1.9
NP_001006346.1	High	[K].TSQFSFK.[I]		0.051543	0.00465302	16	844.42	0	96.1	113	50.5	50.3	44.4	45.4	103.3	105	135.1	140.6	105.2	107.3	154.1	149.7	0.0008542	0.01692	1.83	33.21
NP_001006346.1	High	[K].TSQFSFK.[I]	1xDeamidated [Q3]	0.0553211	0.00516271	10	845.404	0	192.4	197.8	89.8	100	105.9	108.8	253.6	259.4	10.1	12.8	12.5	13.6	21	22.4	0.0008629	0.0157	2.02	35.7
NP_001006348.2	High	[K].ILLFLK.[D]		0.116611	0.00920955	5	746.517	0	117.7	93.7	90.8	79.7	84.1	74.9	94.9	82.9	90.8	74.6	86.8	87.9	150.9	190.4	0.003569	0.03901	1	55.36
NP_001006349.2	High	[R].HLVFPLLEFLSVK.[E]		2.51329e-05	0.000102842	8	1541.91	0	84.7	104.5		52.2		40	115.7	161.8	106.3	80.8	181	211.1	146.2	115.5	0.000153	9.433e-07	2.9	75.65
NP_001006349.2	High	[K].LGHVVMGNNAVSPYQQVIEK.[T]		3.15292e-07	0.000102842	14	2183.13	0	135.8	128.1	65.4	64.1	70.7	59.5	118.6	121.8	122.5	110.9	127.7	114.3	83.9	76.8	0.000153	3.542e-09	2.97	45.64
NP_001006349.2	High	[K].NLYSDEIPHALR.[E]		2.26809e-05	0.000102842	20	1427.73	0	69.8	83.1	26.4	60.6	76.1	80.1	130.7	134.4	103.1	107.8	140.7	148.7	113.6	124.8	0.0002634	1.348e-06	2.16	44.64
NP_001006349.2	High	[K].LDLLSDTNMVDFAMDVYK.[N]		2.16825e-08	0.000102842	2	2089.98	0	212.7	240.3							154.8		377.5	414.6			0.0001705	1.717e-10	3.39	76.19
NP_001006349.2	High	[K].LASEILMQNWDAAMEDLTR.[L]		1.96358e-08	0.000102842	14	2207.05	0	314.9	301.4							80.5	76.6	472.3	154.2			0.000153	2.654e-11	4.54	75.98
NP_001006349.2	High	[K].ETIDNNSVSSPLQSLQQR.[T]		3.48602e-06	0.000102842	2	2016	0	198.3	204.8	75.2		113.9		144.8	127.1	77.2	85.4		114.8	131.8	126.6	0.0001572	3.522e-08	2.6	48.72
NP_001006349.2	High	[K].QLQAETEPIVK.[M]		0.000503546	0.000198672	14	1255.69	0	136.4	129.1	57.5	57.8	57.6	60.8	118.8	120.4	108.6	118.3	123.7	117.4	98.3	95.1	0.000153	9.349e-05	2.43	35.4
NP_001006349.2	High	[R].SQMLAMNIEK.[K]		0.000500019	0.000198672	6	1164.58	0	157.6	140.3	66	61.7	76.5	77.8	127.8	125.5	112.9	115.5	162	120.3	56		0.0001153	5.06e-05	2.97	42.59
NP_001006349.2	High	[K].FQYECGNYSGAAEYLYFFR.[V]	1xCarbamidomethyl [C5]	0.000991487	0.000252724	4	2385.03	0	368.9	344.8					331.5	247.6				107.2			0.0001705	0.0003519	1.47	69.67
NP_001006349.2	High	[R].NALSSLWGK.[L]		0.00105998	0.000252724	13	975.526	0	132.6	154.1	57.8	55.5	63.1	67.5	116.2	104.6	93.7	83.3	118.5	138	116.2	99	0.0001705	0.0003835	2.46	49.84
NP_001006349.2	High	[K].VIQQESYTYR.[D]		0.000976163	0.000252724	2	1286.64	0	185.1	173	82.1	60.6	67.7	64.2	120.5	94.5	129.4		108.3	113.7	103.8	97.1	0.0001705	0.0003434	1.85	31.34
NP_001006349.2	High	[R].QEYLDTLYR.[Y]		0.000654773	0.000252724	14	1200.59	0	153.2	167.9	86	60.8	66.4	61.1	118.2	111.2	78.8	94.4	103.6	96.1	104.1	98.2	0.0002498	0.0001439	2.83	46.41
NP_001006349.2	High	[R].YLTTAVITNK.[D]		0.000611663	0.000252724	14	1123.64	0	136.8	149.6	53.4	58.5	68.4	66.3	126.9	123.9	84.9	84.3	114.6	118.5	98.8	114.9	0.0001549	0.000116	2.13	39.05
NP_001006349.2	High	[K].LNMTPEEAER.[W]		0.000946369	0.000252724	1	1189.55	0	170.2	158	101.4	73.2	64.8	77.2	127.5	114.2	85.9	92.4	113.6	142.7		78.9	0.0001572	0.0001619	2.41	32.62
NP_001006349.2	High	[R].MLFDYLAEK.[H]		0.000516097	0.000252724	12	1129.56	0	137.8	162.7	61	65.7	57.8	71.7	105.7	121	83.7	86.4	134.4	144.1	91.6	76.4	0.000153	9.751e-05	1.59	56.37
NP_001006349.2	High	[R].LFIFETFCR.[I]	1xCarbamidomethyl [C8]	0.000546028	0.000252724	2	1232.61	0	129	141.3	73.6	55	77.8	74.2	125.4	120	72.5	73.1	132.5	123.2	100.1	102.3	0.0001705	0.0001505	1.58	62.8
NP_001006349.2	High	[K].MFEDPETTR.[Q]		0.00202288	0.000409915	4	1125.49	0	153.5	138.5	62.8	55.6	77	74.4	134.7	132.5	121	119.6	144.9	140.8	44.6		0.0002048	0.0005078	1.95	33.65
NP_001006349.2	High	[R].LKETIDNNSVSSPLQSLQQR.[T]		0.00365284	0.000612087	1	2257.18	1	187.9	152					153.7	138.9	125.4	95.1	157	138.3	115.6	135.9	0.0002909	0.001457	0.9	45.9
NP_001006349.2	High	[R].WIVNLIR.[N]		0.0142608	0.0012422	3	913.562	0	132.7	124.6	64.4	54.5	62.1	59.8	108.5	116	82.1	94.4	124.4	118.6	128.2	129.8	0.0005125	0.004389	1.24	55.46
NP_001006349.2	High	[R].TTVVAQLK.[Q]		0.0207351	0.00180639	9	859.525	0	116.8	118.3	69.6	58.3	65.9	61.6	100.3	105.2	105.4	111.8	154.2	146.2	91.1	95.4	0.0007735	0.006202	1.76	29.96
NP_001006349.2	High	[K].QLQAETEPIVK.[M]	1xGln->pyro-Glu [N-Term]	0.0477042	0.00425315	1	1238.66	0	165.3	190.7	64.2	106.3		77.4	118.8	168.4	59.9			231.1		217.9	0.001399	0.01349	1.47	49.52
NP_001006349.2	High	[K].MFEDPETTR.[Q]	1xOxidation [M1]	0.0614434	0.00566216	2	1141.48	0	66.7	55.7	70	60.3	85.3	91.8	142.8	132.8	163.1	166.5	79.7	167.8	65.8	51.6	0.00154	0.02484	1.27	29.27
NP_001006349.2	High	[R].VLVPATDR.[N]		0.0784004	0.00689004	10	870.504	0	162.7	144.9	64.2	54.7	75.5	82.9	125.4	128.9	82.9	86.5	116	109.7	84.1	81.7	0.002422	0.02489	1.39	30.02
NP_001006355.1	High	[K].IIQTPGLWESESQNK.[G]		9.09498e-06	0.000102842	6	1729.88	0				89.9					253.6	254.4	204.3	217.3	214.5	165.9	0.0001858	4.968e-07	3.01	47.96
NP_001006355.1	High	[K].LDNWLNELETYCTR.[N]	1xCarbamidomethyl [C12]	0.00020629	0.000102842	2	1826.84	0			104.8	119		76.3				269	294.3	301.4	235.3		0.0001153	1.039e-05	1.42	65.16
NP_001006355.1	High	[K].LAIWDTAGQER.[F]		0.000486159	0.000198672	3	1259.64	0	41.2	43.5	71.5				51.9	50.8	263.2	220.2	234		226.7	197.1	0.0002416	9.778e-05	2.16	46.85
NP_001006355.1	High	[K].TCDGVQCAFEELVEK.[I]	2xCarbamidomethyl [C2; C7]	0.00658746	0.000664107	1	1784.78	0			135.3						233.6	242.6	281.8	211	295.7		0.0002909	0.002837	1.45	58.92
NP_001006360.2	High	[R].YGPLTGVNVVYDQR.[T]		0.000198743	0.000102842	2	1580.81	0	199.4	237.5	143	180.7	178.8	182	146.5	132.2							0.000192	2.415e-05	1.75	50.47
NP_001006363.1	High	[R].AVDFQEAQAYADDNSLLFMETSAK.[T]	1xDeamidated [N14]	0.00018303	0.000102842	1	2665.2	0															0.0001858	1.362e-05	1.89
NP_001006363.1	High	[K].TSMNVNEIFMAIAK.[K]		1.07406e-05	0.000102842	3	1568.78	0	50.3	37.9	33.4	35.1	20.7	33.2	40.6	41.5	186.1	181.4	221.6	204.5	173.5	140.2	0.0001858	1.559e-07	2.75	66.63
NP_001006363.1	High	[R].AVDFQEAQAYADDNSLLFMETSAK.[T]		0.000650076	0.000252724	6	2664.21	0									199.2	153.3	325.1	321.2	272.5	128.7	0.0001153	8.147e-05	1.57	66.86
NP_001006363.1	High	[R].GVDLTEPTQPPK.[S]		0.00943634	0.00106075	3	1281.67	0							111.8	122.3		155.7	208.7	197.6	316.5	287.3	0.0003172	0.003118	1.49	36.92
NP_001006363.1	High	[K].GQFHEFQESTIGAAFLTQTVCLDDTTVK.[F]	1xCarbamidomethyl [C21]	0.0802606	0.00704995	1	3143.5	0	156.7	145.8	77.7	80.9	46.6		130.1	132.4			133.8	173.8	101.6	220.5	0.00243	0.02477	0.69	65.16
NP_001006363.1; NP_989856.1	High	[R].QASPNIVIALAGNK.[A]	1xGln->pyro-Glu [N-Term]	5.83122e-05	0.000102842	3	1378.77	0									183.7	212.7	237.8	340.5	203	222.3	0.0001153	1.805e-06	2.44	63.24
NP_001006363.1; NP_989856.1	High	[R].QASPNIVIALAGNK.[A]		9.13107e-06	0.000102842	13	1395.8	0	41.9	35	38.4	40.7	36.6	39.3	35	33.4	160.9	147.2	203.5	206.4	178.2	203.4	0.0001153	8.404e-08	3.47	50.5
NP_001006363.1; NP_989856.1	High	[K].LVLLGESAVGK.[S]		0.000115065	0.000102842	6	1085.66	0	74.8	80.7	71.6	68.4	62.5	61.8	70.5	68.1	98.2	97	145.7	136.1	175.9	188.7	0.000153	1.25e-05	2.13	47.07
NP_001006363.1; NP_989856.1	High	[R].YHSLAPMYYR.[G]	1xOxidation [M7]	0.0125306	0.00117668	4	1316.61	0	68.5	62.3					57.5	67.5	143.8	195.5	198.7	239	178	189.2	0.0002076	0.004258	1.42	33.02
NP_001006374.2	High	[K].VDCTADTPLCSEFGVR.[G]	2xCarbamidomethyl [C3; C10]	2.54511e-07	0.000102842	3	1826.8	0									323.9	367.7	165.8	161.7	195	185.9	0.000153	3.069e-09	2.72	50.61
NP_001006374.2	High	[K].VDCTQHYEVCSENQVR.[G]	2xCarbamidomethyl [C3; C10]	2.65859e-07	0.000102842	6	2023.86	0		70.2	58.9				60.9	56	273.2	326.4	170.2	163.7	116.4	104.3	0.000153	1.198e-09	3.02	30.04
NP_001006374.2	High	[K].ALAPTWEQLALAFEHSETVK.[I]	1xDeamidated [Q8]	0.000225487	0.000102842	1	2242.14	0															0.000153	2.525e-05	2.07	69.02
NP_001006374.2	High	[K].ALAPTWEQLALAFEHSETVK.[I]		2.49863e-06	0.000102842	2	2241.16	0			44.8	48.1			43.8		192.1	362.1	95.8	308.6	163.2	141.7	0.0001622	9.206e-07	2.63	69.01
NP_001006374.2	High	[K].IAEVDCTVER.[N]	1xCarbamidomethyl [C6]	0.000650076	0.000252724	9	1191.57	0	51.2	73.4	49.5	48	50	36.8	76	70.1	250	267.1	117.5	112.3	103.3	94.5	0.0002416	0.0003282	2.11	31.18
NP_001006374.2	High	[R].DFQALENWMLEK.[L]		0.00499201	0.000664107	1	1523.72	0									502.8	421.1	160.6	150.4	165.1		0.0003157	0.002123	1.26	71.35
NP_001006374.2	High	[R].HLYSAEMLR.[H]		0.0156265	0.0013013	2	1119.56	0	116.6	129	74.2	92.6			140.1	167.8	229.2	194.1	109.1	97.8		49.5	0.0003915	0.006361	1.83	35.05
NP_001006374.2	High	[R].GYPTLLLFR.[G]		0.0214269	0.00186745	2	1079.62	0	79	72.6	61.7				74.1	77	219.6	213.9	114.8	103.4	205.6	178.3	0.0009745	0.007448	0.95	60.61
NP_001006378.2	High	[KR].TDGYSGADISIIVR.[D]		2.05481e-05	0.000102842	5	1466.75	0	51.5	52.7	193.6	195.1	143.5	110	56.9		61.6	64.7	117.8	113.2	116.9	122.6	0.0001708	2.893e-07	1.93	52.12
NP_001006378.2	High	[R].SLASTKPTVNEQDLEK.[L]		0.00012283	0.000102842	1	1759.91	0			73.4	62	75.3	54	51.6		184.1	214.3	164.6	208.4	170.1	142.2	0.000153	9.914e-06	1.67	33.36
NP_001006378.2	High	[R].ENKPSIIFIDEIDSLCGSR.[S]	1xCarbamidomethyl [C16]	2.02259e-05	0.000102842	6	2193.09	0	69	51.2	55.5	71	49.8	49.3	32.1	42.7	156.1	119.2	152.7	156.3	182.3	212.9	0.0001858	4.179e-07	2.16	62.93
NP_001006378.2	High	[RK].GILLFGPPGTGK.[ST]		0.000393681	0.000198672	14	1156.67	0	64.2	62.3	86.9	87.5	73.6	70.4	69.4	71.5	100.1	141.3	118.2	136.4	161.4	156.6	0.0001864	0.0001835	1.61	54.87
NP_001006378.2	High	[RK].WSDVAGLEGAK.[E]		0.00065242	0.000252724	2	1132.56	0	111		120	120.6		122.3		81.7	176.2	148.3	175.8	191.7		152.4	0.0002498	0.0001428	2.19	41.34
NP_001006378.2	High	[R].ENKPSIIFIDEIDSLCGSR.[S]	1xCarbamidomethyl [C16]; 1xDeamidated [N2]	0.00772362	0.000948184	1	2194.07	0															0.0003172	0.002541	1.38
NP_001006378.2	High	[K].AGNYEEAFR.[L]		0.0621603	0.00571599	2	1056.47	0	81	86.1	127.5	125.8	117.7	127.1	54.7	60.1	110.4	115.6	100.8	114.4	85	93.8	0.001959	0.01912	1.29	33.47
NP_001006382.1	High	[R].VYQLAAGGTAVGTGLNTR.[I]		5.0344e-07	0.000102842	2	1748.93	0									372.1	456.4	136	116.5	145	174.1	0.000153	4.114e-09	3.74	45.93
NP_001006382.1	High	[R].THTQDAVPLTLGQEFSGYVQQIK.[Y]	1xDeamidated [Q13]	0.000534594	0.000252724	1	2561.29	0									1400						0.000153	0.0001029	2.08	61.34
NP_001006385.2	High	[R].LGGTAQLMDIGK.[Q]		2.6248e-05	0.000102842	3	1203.64	0	144.4	137.2	103.9	105.7	99.6	105.1	167.5	163	58.7	58.2	69.8	74.9	58.2	53.8	0.0001572	1.663e-06	2.65	46.74
NP_001006385.2	High	[K].LPDGSEIPLPPIILGK.[L]		1.99821e-07	0.000102842	16	1658.97	0	127.4	139.2	119.3	123.5	127.3	124.3	141.2	152.3	42.7	36.7	66.9	73	60.3	65.9	0.0001705	3.295e-09	3.23	70.51
NP_001006385.2	High	[R].LAEWVAIQSVSAWPEKR.[A]		6.96909e-07	0.000102842	4	1970.05	1	147.2	132.4	121.8	111	79.1	99.5	176.5	160.6	44.4		79.1	97.4	97.2	53.9	0.0001705	1.739e-08	3.14	56.27
NP_001006385.2	High	[R].LAEWVAIQSVSAWPEK.[R]		2.30487e-07	0.000102842	16	1813.95	0	135.1	150.9	132.8	115.2	130.6	117.2	160.1	133.7	44.1	38.7	66.2	75.7	68.3	31.3	0.0001572	3.166e-10	2.92	63.01
NP_001006385.2	High	[K].YIDEHQDLYVK.[R]		3.02238e-06	0.000102842	17	1422.69	0	154.9	173.3	95.5	110.6	107.4	100.6	167.9	163.6	51.3	51.5	58	60.9	55.1	49.3	0.0002048	6.049e-08	1.85	35
NP_001006385.2	High	[K].QKLPDGSEIPLPPIILGK.[L]	1xGln->pyro-Glu [N-Term]	0.000350345	0.000198672	10	1898.1	1	170.9	177	87.7	115.6	86.7	112.5	152.4	197.6	49	49.1	53.9	59.4	33.6	54.7	0.0002416	4.059e-05	1.67	73.27
NP_001006385.2	High	[K].QKLPDGSEIPLPPIILGK.[L]		0.000486159	0.000198672	21	1915.13	1	146.9	143.6	106.9	103.2	97.3	104.6	163.5	166.1	53.4	39.5	58.9	60.3	77.3	78.5	0.0001705	0.0001267	1.86	62.13
NP_001006385.2	High	[K].YIDEHQDLYVKR.[L]		0.00343784	0.000612087	2	1578.79	1	217.2	131.9			111	65	253.2	268	88.8	64.9	116.2	83.8			0.0002048	0.001004	1.86	30.52
NP_001006385.2	High	[R].LAEWVAIQSVSAWPEK.[R]	1xDeamidated [Q8]	0.0407571	0.00369875	1	1814.93	0		210.9	207	185.8	234.2	209.1			76.8	50.3	126.4			99.5	0.000636	0.01157	1.85	63.01
NP_001006385.2	High	[R].HMMEVAAK.[D]	1xOxidation [M2]	0.0743904	0.00667729	4	932.433	0	157.8	125.7	109.1	96	101.8	107.1	167.4	182.2	60.9	52.3	67.2	64.4	60.7	47.4	0.001729	0.0269	1.34	18.02
NP_001006385.2	High	[K].QKLPDGSEIPLPPIILGK.[L]	1xDeamidated [Q1]	0.0735305	0.00667729	1	1916.11	1															0.001824	0.01699	1.26
NP_001006385.2; XP_046767438.1	High	[R].GSTDDKGPVLAWLNALEAYQK.[T]		8.70726e-06	0.000102842	12	2276.16	1	150.1	164.1	91	89.3	89.6	104.8	182.2	179.6	65.6	55.5	62	77.1	57.5	31.5	0.0001572	4.613e-07	3.03	72.64
NP_001006385.2; XP_046767438.1	High	[K].NVMLLPVGAADDGAHSQNEK.[L]		9.36846e-08	0.000102842	16	2066	0	172.6	165.8	120.8	118	131.5	117.2	148.9	164.8	39.3	40.7	47.1	59.5	34.3	39.6	0.0001572	9.894e-10	3.6	45.32
NP_001006385.2; XP_046767438.1	High	[K].NVMLLPVGAADDGAHSQNEK.[L]	1xOxidation [M3]	2.5894e-06	0.000102842	10	2081.99	0	124	157.3	77.3	182.3		68	260.7	132.8	44.3	69.9	38.2	56.6	98	90.6	0.0001572	1.702e-07	2.9	41.38
NP_001006385.2; XP_046767438.1	High	[K].FCLEGMEESGSEGLDELIFAQR.[N]	1xCarbamidomethyl [C2]	2.47721e-09	0.000102842	14	2517.13	0	169.5	114.5	155.9	89	141.2	75	129.1	100.1	78.2	28.1	137.7	90.4	91.5		0.0001153	1.099e-13	4.36	74.7
NP_001006385.2; XP_046767438.1	High	[R].LVPNMTPEEVTK.[H]		0.000231385	0.000102842	11	1357.7	0	154.4	140.9	88.7	88	111.4	103.8	186.3	188.3	58.1	57.6	71.6	70.7	41.7	38.5	0.0001549	2.311e-05	2.16	42.2
NP_001006385.2; XP_046767438.1	High	[K].ILIPGINEAVASVTDEELAIYEK.[I]		2.10888e-08	0.000102842	21	2487.32	0	113.8	200.6	77.8	92.5	94.9	118	128.3	142	55.4	61.8	63.4	102.9	104	44.4	0.0001858	9.8e-12	4.07	75.8
NP_001006385.2; XP_046767438.1	High	[R].YPSLSLHGIEGAFSASGAK.[T]		1.78229e-05	0.000102842	2	1891.95	0	221.2	134.8	160.3	94.8	75.2	107.2	132.7	125.9	33.2	25.1	31.5	71.5	106.2	80.4	0.000192	8.837e-07	2.47	54.38
NP_001006385.2; XP_046767438.1	High	[R].EGGSIPVTLTFQEATGK.[N]		2.50339e-05	0.000102842	12	1734.89	0	112.6	129.9	98.7	90.7	93	92.8	140.6	151.7	73.8	66.2	83.9	86.9	88.6	90.8	0.0001153	5.785e-07	3.03	53.9
NP_001006385.2; XP_046767438.1	High	[K].TVFGVEPDLTR.[E]		1.62093e-05	0.000102842	9	1233.65	0	150.8	159.1	89.5	85.4	87.2	84.8	175.9	155.8	53	56.3	82.6	74.1	68.7	76.7	0.000192	7.761e-07	2.77	49.28
NP_001006385.2; XP_046767438.1	High	[K].TVCVYGHLDVQPAALEDGWDSEPFTLVER.[D]	1xCarbamidomethyl [C3]	7.85516e-06	0.000102842	13	3303.56	0	169.4	95.8	119.7	76.8	113.6	95.2	188.6	160.1	81.9	25	107	79.3	87.7		0.0002634	2.722e-07	2	69.08
NP_001006385.2; XP_046767438.1	High	[K].DVDYICISDNYWLGK.[SN]	1xCarbamidomethyl [C6]	4.84407e-06	0.000102842	8	1860.85	0	152.8	143.1	107.8	102.7	128.2	99	186	180.9	45.9	47.7	58.9	57.8	55.9	33.3	0.0001549	6.721e-08	3.43	67.12
NP_001006385.2; XP_046767438.1	High	[K].TVCVYGHLDVQPAALEDGWDSEPFTLVER.[D]	1xCarbamidomethyl [C3]; 1xDeamidated [Q11]	0.000472688	0.000198672	3	3304.55	0															0.0002048	5.313e-05	1.62
NP_001006385.2; XP_046767438.1	High	[K].FCLEGMEESGSEGLDELIFAQR.[N]	1xCarbamidomethyl [C2]; 1xDeamidated [Q21]	0.000351589	0.000198672	2	2518.11	0															0.0002416	4.088e-05	0.96
NP_001006385.2; XP_046767438.1	High	[K].KFAELQSPNK.[F]		0.00142816	0.000252724	2	1161.63	1	163.6	146.1	36.9	46.3	90.7	92.5	185.8	201.6	93.5	81.5	76.4	67.7	63	54.4	0.0001705	0.0005583	2.01	26.08
NP_001006385.2; XP_046767438.1	High	[K].TVFGVEPDLTREGGSIPVTLTFQEATGK.[N]	1xDeamidated [Q23]	0.00162293	0.000252724	1	2950.5	1	119.5	113.6	281.1	329	236.8	279.2	20.4	20.5							0.000192	0.0004734	2.24	71.38
NP_001006385.2; XP_046767438.1	High	[K].FCLEGMEESGSEGLDELIFAQR.[N]	1xCarbamidomethyl [C2]; 1xOxidation [M6]	0.00188328	0.000335317	2	2533.12	0		70.5		346			63.2	174.2		172.5				573.7	0.0003172	0.0004756	1.47	67.96
NP_001006385.2; XP_046767438.1	High	[K].FAELQSPNK.[F]		0.0018178	0.000335317	2	1033.53	0	300	302.5		182.7			297.7	317							0.000333	0.0005388	2.3	31.07
NP_001006385.2; XP_046767438.1	High	[K].MLGAYLYEVSQLKD.[-]		0.00192564	0.000409915	8	1629.82	1	127.8	131.8	118.4	118.2	128.9	118.1	161.5	146.3	54.5	45	64.9	77.2	61.3	46.1	0.0002048	0.0005465	1.25	61.86
NP_001006385.2; XP_046767438.1	High	[R].YNYIQGVK.[M]		0.00400798	0.000612087	14	984.515	0	147.9	147.6	88.8	95.2	102.6	92.2	179	182.1	53.2	53.5	67.8	70.9	64.2	54.9	0.0003172	0.001245	1.73	35.14
NP_001006395.1	High	[K].NVIIWGNHSSTQYPDVNHAK.[V]		9.38774e-06	0.000102842	11	2280.12	0	75.3	67.5	45.7	53.4	59	63.1	64.6	46.9	162.8	148.1	196.9	208.2	119.2	89.3	0.0001549	1.808e-07	2.19	40.45
NP_001006395.1	High	[K].NVIIWGNHSSTQYPDVNHAK.[V]	1xDeamidated [Q12]	1.78935e-05	0.000102842	3	2281.1	0															0.0001622	7.731e-06	2.76
NP_001006395.1	High	[K].FVEGLPINDFSR.[E]		4.2109e-05	0.000102842	8	1393.71	0										249.7	386.2	362.7		401.3	0.0001153	1.662e-06	2.63	55.16
NP_001006395.1	High	[R].VLVTGAAGQIAYSLLYSIAK.[G]		6.39165e-09	0.000102842	7	2038.16	0									181.5	239	355.8	481.2	142.5		0.0001858	1.53e-12	2.83	76.71
NP_001006395.1	High	[K].VVVVGNPANTNCLIASK.[S]	1xCarbamidomethyl [C12]	1.80244e-07	0.000102842	13	1755.94	0	67	72.5	54.8	54.5	54.4	56.6	61.9	60	143.1	129.8	174.8	175.9	147.7	147	0.0002486	2.81e-09	3.01	46.71
NP_001006395.1	High	[R].EVIPTDKEEVAFK.[D]		2.56894e-06	0.000102842	21	1504.79	1	76.5	77.4	47.6	57.5	56	58.4	70.5	75.5	115.9	111.6	175.7	179.1	145.2	153.2	0.0001705	9.863e-08	3.06	40.12
NP_001006395.1	High	[K].EVGVYEAIKDDSWLK.[G]		1.61541e-06	0.000102842	12	1751.89	1	58.9	61.3	54.9	45.7	48	53.8	61.7	62.4	134.9	122.4	168.7	177.2	203.4	146.8	0.0001858	8.228e-09	2.57	54.94
NP_001006395.1	High	[K].DLDIAILVGSMPR.[R]	1xOxidation [M11]	7.14448e-05	0.000102842	3	1415.76	0				42.8				43.7		213.9	80.1	79.8	103.7	836	0.0001622	3.468e-05	2.24	64.48
NP_001006395.1	High	[K].DLDIAILVGSMPR.[R]		8.87635e-07	0.000102842	1	1399.76	0	81.8	64.4	63.9	63.4	55.9	65.3	83.2	134.8	117.9	100.4	180.7	152	173.4	62.8	0.0001153	1.457e-09	3.34	74.11
NP_001006395.1	High	[K].GDFILTVQQR.[G]		0.000853632	0.000252724	14	1176.64	0	49.6	52.5	44.8	45.6	45.3	51.3	57.6	55.3	127.3	126.4	197.3	195.5	167.6	184.1	0.0002498	0.0002178	2.22	47.29
NP_001006395.1	High	[K].LGVTSNDVK.[N]		0.00164409	0.000252724	10	932.505	0	78.6	61.2	55.8	49.5	61.7	52.8	65.2	66.3	141.2	147.8	192.9	155	139	132.9	0.0002416	0.0005114	1.96	26.38
NP_001006395.1	High	[K].ELTEEKETAVEFLSSA.[-]		0.00106841	0.000252724	5	1782.86	1	48.5	47.3		53.3	44.1	48.4	56.8	61.1	184.1	172.1	181.7	193.2	150.1	159.1	0.0002498	0.0003045	3.14	56.42
NP_001006395.1	High	[K].LSSAMSAAK.[A]		0.00226647	0.000409915	1	865.445	0			141.6						391.3		531.2			335.9	0.0003157	0.0008475	1.41	21.75
NP_001006395.1	High	[K].ENFSCLTR.[L]	1xCarbamidomethyl [C5]	0.0252223	0.00222763	12	1026.47	0	80	76	43.4	54.2	61.1	58.2	72.4	73.2	133.3	138.2	186.1	182.2	123.5	118.2	0.0009421	0.006812	1.79	34.64
NP_001006395.1	High	[K].AICDHVR.[D]	1xCarbamidomethyl [C3]	0.0662482	0.00628064	9	870.425	0	89.2	77.6	66.6	59.9	62.9	61.4	64.7	66.2	153.2	132.8	169.3	182.4	109.2	104.6	0.001848	0.0204	1.23	19.38
NP_001006405.1	High	[K].FATEAAITILR.[I]		7.48647e-05	0.000102842	10	1205.69	0	76.7	78.4	81.4	76.4	67.3	63.7	91.7	89.7	116.6	114.6	108.9	135.4	146.3	152.8	0.000153	5.781e-06	3.03	52.48
NP_001006405.1	High	[R].GANDFMCDEMER.[S]	1xCarbamidomethyl [C7]	6.06385e-05	0.000102842	7	1474.54	0	111.2	90.5	87.8	80.9	90.8	89.5	89.8	82.9	153.7	123.2	150.7	165.9	51.8	31.4	0.000172	9.287e-06	1.89	44.08
NP_001006405.1	High	[R].GCYEDAVHSGALEE.[-]	1xCarbamidomethyl [C2]	6.14434e-06	0.000102842	14	1536.63	0	88.1	86.5	71.6	69.3	67.9	70.7	84.4	91.9	114.3	121	152.4	160.9	113.8	107.1	0.0001622	2.436e-06	2.64	39.39
NP_001006405.1	High	[K].LGVQVVITDPEK.[L]		3.66935e-05	0.000102842	10	1297.74	0	34.9	34.9	74.1	92.4	82.6	93.3	42.2	28.3	152.5	157.8	158.9	156.4	162.2	129.5	0.0001858	1.059e-06	3.01	47.4
NP_001006405.1	High	[R].ICDDELILIK.[N]	1xCarbamidomethyl [C2]	5.54189e-05	0.000102842	14	1231.66	0	60	58	76.3	78.3	63.4	74.7	62.6	56.2	167.8	141.6	143.7	150.9	125.1	141.5	0.0001549	2.559e-06	3.37	52.92
NP_001006405.1	High	[K].MLVDEIGDVTITNDGATILK.[L]		3.95263e-07	0.000102842	14	2118.1	0	82.9	139.2	71.9	112.9	41.8	66.3	89.8	81.4	128.4	114.1	140.8	139.6	120.7	70.2	0.0001572	7.274e-10	2.99	65.92
NP_001006405.1	High	[K].VLCELADLQDKEVGDGTTSVVIIAAELLK.[N]	1xCarbamidomethyl [C3]	3.89327e-09	0.000102842	9	3099.65	1	116.5		68.7	58.6	77.9	87.4	100.1		54.5	131.5	268.7	280.3	155.7		0.0001858	7.111e-13	5.27	76.37
NP_001006405.1	High	[K].VLCELADLQDKEVGDGTTSVVIIAAELLK.[N]	1xCarbamidomethyl [C3]; 1xDeamidated [Q9]	1.49592e-07	0.000102842	2	3100.63	1		266.1			485.9			289.3	358.7						0.0001572	1.625e-10	4.9	76.37
NP_001006405.1	High	[R].YINENLIINTDELGR.[E]		4.62721e-05	0.000102842	1	1776.91	0	67.2	62.3	77.9	79	74.8	74.8	64.7	68.4	119	117.7	163.3	166.5	127.6	136.8	0.0001153	8.693e-07	3.55	55.41
NP_001006405.1	High	[K].YFVDAGAMAVR.[R]		0.000112008	0.000102842	12	1199.59	0	98.5	90.9	78.7	70.5	87.2	81.9	94.9	101.3	133	122.9	129.2	132.4	92.9	85.6	0.0001858	1.682e-05	2.06	47.67
NP_001006405.1	High	[K].WIGLDLVNGKPR.[D]		2.9662e-05	0.000102842	8	1367.78	0	92.3	77.7	98.6	70.4	50.9	52	89.3	97.2	127.1	126.4	119.8	114.7	142.8	141	0.0001858	7.575e-07	2.75	50.07
NP_001006405.1	High	[K].SVVPGGGAVEAALSIYLENYATSMGSR.[E]		2.89341e-06	0.000102842	3	2699.33	0			121.5						309.5	226.1	281.7	461.2			0.000153	4.9e-08	3.59	77.06
NP_001006405.1	High	[R].SLLIIPNTLAVNAAQDATDLVAK.[L]		1.10485e-08	0.000102842	27	2351.32	0	86.7	81.2	63.2	57.3	75.4	62.4	106.1	61	84.3	156.8	146.3	99.3	102.3	217.7	0.000153	1.145e-11	3.67	75.05
NP_001006405.1	High	[R].SLLIIPNTLAVNAAQDATDLVAK.[L]	1xDeamidated [N7]	7.74451e-08	0.000102842	2	2352.3	0															0.0001705	9.329e-10	2.83
NP_001006405.1	High	[R].TQNVTAASAIANIVK.[S]		3.65586e-06	0.000102842	12	1500.84	0	90	92	80.3	75.7	82.4	71.9	79.5	77.2	127.6	112.6	142.3	140.1	113.3	115.2	0.000153	6.891e-08	3.14	51.14
NP_001006405.1	High	[R].YPINSVNVLK.[A]		0.000453176	0.000198672	5	1146.65	0	85.5	97.3	66.5	71.1	66.9	73.1	96.5	93.7	111.4	113.3	132.1	133.3	121	138.3	0.0001622	0.0002672	2.25	45.17
NP_001006405.1	High	[K].SVVPGGGAVEAALSIYLENYATSMGSR.[E]	1xDeamidated [N19]	0.000320559	0.000198672	1	2700.32	0	173.9	201.3		169	175.7	146.1		199					335		0.0001705	6.818e-05	1.93	77.07
NP_001006405.1	High	[K].IACLDFSLQK.[A]	1xCarbamidomethyl [C3]	0.000396466	0.000198672	4	1194.62	0	89.5	93.7	90.1	84	79.8	75.4	93.1	85.1	117.7	105.2	124	121.3	118.8	122.2	0.0002416	5.049e-05	2.65	50.44
NP_001006405.1	High	[R].AFHNEAQVNPDR.[K]		0.000362972	0.000198672	6	1397.66	0	92.9	64.6	105.5	84.8	98.4	80	59.3	82.4	158.6	109.5	160	141.2	98.4	64.4	0.000153	5.448e-05	1.64	23.22
NP_001006405.1	High	[R].AFHNEAQVNPDRK.[N]		0.000461207	0.000198672	5	1525.75	1	109.7	86.7	83	78.3	84.4	84.4	58.6	75.8	162.9	140	152.3	142.8	70.1	71	0.000192	8.379e-05	1.93	20.26
NP_001006405.1	High	[K].QAGVFEPTMVK.[T]		0.00138102	0.000252724	7	1206.62	0	115.9	124	99	92.9	107.6		97.7	104.2	154.3	139	136.8	141.2	87.3		0.0001572	0.0002871	2.34	43.09
NP_001006405.1	High	[R].SIHDALCVVK.[R]	1xCarbamidomethyl [C7]	0.000538377	0.000252724	26	1141.6	0	90.1	92.9	81.3	90	88.2	84.4	82.3	80.1	114.6	124.1	135	146.8	96.7	93.4	0.000192	0.000106	1.58	35.43
NP_001006405.1	High	[R].EQLAIAEFAR.[S]		0.00101503	0.000252724	4	1147.61	0	72	82.5	72.3	79.5	73.7	78.6	70.2	83.4	108	119.7	134.3	156.3	127.1	142.4	0.0001705	0.0003624	2.36	49.71
NP_001006405.1	High	[K].SSLGPVGLDK.[M]		0.00311344	0.000612087	13	972.536	0	85.9	92.5	78	92.2	71.9	74.8	85.6	98.4	118.1	127.5	122.5	132.1	109.4	111.2	0.0001549	0.00117	1.07	38.1
NP_001006405.1	High	[R].TSASIILR.[G]		0.00302357	0.000612087	4	860.52	0	92	94.8	73.2	80.2	80.7	77	97.3	98.6	122.1	110.6	134.9	137.6	103	98.1	0.0005947	0.001312	1.85	35.88
NP_001006405.1	High	[K].EVGDGTTSVVIIAAELLK.[N]		0.0173587	0.00135431	2	1815.01	0				467.4								932.6			0.0004025	0.005839	1.35	76.65
NP_001006405.1	High	[K].IHPTSIIGGYR.[L]		0.0743904	0.00667729	9	1213.67	0	88.8	91.6	62.8	85.9	62.1	75.4	91.8	112.3	119.4	123.4	120.1	131.3	113.5	121.6	0.001945	0.01834	1.84	36.87
NP_001006406.1	High	[R].LLTFMGMAVENK.[E]		4.04857e-05	0.000102842	6	1353.69	0	204.2	146.3	82.5		75.4	45.7	103.6	88	125.8	114	149.5	131.7	92.3	41	0.0001858	1.231e-06	2.22	57.48
NP_001006406.1	High	[R].LLYDVLVDCK.[K]	1xCarbamidomethyl [C9]	0.000122359	0.000102842	9	1237.65	0	110.2	122.1	86.3	80.2	60.6	82	120.5	109.4	93.8	77.3	121	105.9	120.4	110.4	0.0001705	1.74e-05	1.87	54.81
NP_001006406.1	High	[K].VMVELLGSYTEDNASQAR.[V]		0.000231385	0.000102842	1	1982.95	0	130.8	109.5	66.9		60.5	62.2	125	117.1	126.6	98.3	132.4	131.6	124.2	115	0.0001705	4.249e-05	1.63	53.75
NP_001006406.1	High	[K].VASSCGAIQYIPTELDQVRK.[W]	1xCarbamidomethyl [C5]	1.30913e-05	0.000102842	8	2235.14	1	142.2	124.8	65.1	67.6	73.7	72.4	115.1	89.7	126.7	109.7	122.1	138.8	67.9	84.1	0.0002634	1.495e-06	2.11	50.19
NP_001006406.1	High	[K].VASSCGAIQYIPTELDQVR.[K]	1xCarbamidomethyl [C5]	0.000213307	0.000102842	1	2107.05	0	286	419.7			142.9	148	230.2	173.2							0.0001572	1.295e-05	2.3	55.91
NP_001006406.1	High	[K].WISDWNLSTDK.[K]		5.1041e-05	0.000102842	7	1364.65	0	130.5	120.5	93.7	85.2	81.1	85.6	87.4	111.4	95.8	74.7	104	117.4	119.6	93	0.0001705	7.399e-06	2.11	53.8
NP_001006406.1	High	[R].ALKDPNTFLFDHLLALKPVK.[F]		0.000825186	0.000252724	1	2280.31	1															0.0001705	0.000273	1.77
NP_001006406.1	High	[R].LLYDVLVDCKK.[S]	1xCarbamidomethyl [C9]	0.00104748	0.000252724	8	1365.74	1	121.2	147.4	66.9	82.7	56.3	91.9	94.7	128.5	101.3	99.6	106.6	105.6	94.7	102.5	0.0001153	0.0001835	2.14	47.88
NP_001006406.1	High	[R].YTVYCSLLK.[V]	1xCarbamidomethyl [C5]	0.0017096	0.000335317	13	1146.59	0	136.3	155.9	83	81.5	80	79.2	143.5	161.1	65.1	76.9	81.1	86.1	81.3	88.9	0.0002416	0.0006267	1.81	47.1
NP_001006406.1	High	[R].LQLLSNLFHGMDK.[N]		0.0247361	0.00217003	4	1515.8	0															0.000924	0.005863	1.18	57.7
NP_001006406.1	High	[K].VVVSHSTHR.[T]		0.0491504	0.0044282	4	1021.55	0	161.3	141.6	89.9	69.5	75.8	77.6	114.7	122	100.1	83.8	100.9	99.6	82.9	80.1	0.001388	0.01214	0.83	15.7
NP_001006408.1	High	[R].GDDGIFDDSFIEER.[K]		1.68631e-05	0.000102842	6	1614.69	0									205	220	227.1	264.1	222.6	261.3	0.0001858	3.151e-07	2.53	59.12
NP_001006408.1	High	[R].LISKPQNLNDAYGPPSNFLEIDVGNPQTVGVGR.[G]	2xDeamidated [N9; N17]	0.0001164	0.000102842	2	3511.77	0									559.7		391.6	448.8			0.000153	9.142e-06	1.38	60.67
NP_001006408.1	High	[R].YSDFEWLR.[N]		0.00127107	0.000252724	7	1115.52	0	36.7	38.6	27.9	28.2	42.6	47.5	43.6	59.3	211.3	188.6	187.9	186.9	165.3	135.7	0.0002498	0.0003921	2.25	53.73
NP_001006408.1	High	[R].LISKPQNLNDAYGPPSNFLEIDVGNPQTVGVGR.[G]		0.00112525	0.000252724	1	3509.8	0															0.0002416	0.0002913	1.24
NP_001006408.1	High	[K].QALEQFINK.[V]		0.00871363	0.00100538	1	1090.59	0		53.2	61.6	81.9	59.1	73			212.4	208.1	158.8	145.3	167.6	179	0.0002076	0.002938	1.72	41.99
NP_001006408.1	High	[R].QLPFRGDDGIFDDSFIEER.[K]		0.0106216	0.00106075	1	2256.06	1									516.8	456.3	283.9	143			0.0006186	0.004302	1.55	60.55
NP_001006408.1	High	[K].VVVPPLPGK.[A]		0.033625	0.00275189	8	905.582	0	48.4	47.2	51	58.9	61	50.1	61.2	64.9	160.5	161	140.4	143.8	174.5	177.1	0.001223	0.01085	1.5	42.26
NP_001006408.1	High	[K].VAGHPLAQNER.[C]		0.106352	0.00881442	4	1191.62	0	51.2	31.7					42.6	38.1	360.8	274.4	178.6	165.2	127.9	129.6	0.002226	0.03624	1.09	19.01
NP_001006415.1	High	[K].QTIENSQGAYQEAFDISK.[K]		3.82305e-08	0.000102842	12	2028.95	0	44.2	47.8	138.7	137.6	80.3	82.9		26.5	110.8	121.1	156.3	143.9	152.7	157.1	0.0001153	1.206e-10	4.93	48.48
NP_001006415.1	High	[K].AVTEQGAELSNEER.[N]		6.4377e-07	0.000102842	20	1532.72	0	63.8	60.6	113.3	95.1	91.3	91.6	49.3	50.7	135.4	144.5	156.8	148.2	106.6	92.7	0.000153	2.987e-08	2.43	29.56
NP_001006415.1	High	[K].AVTEQGAELSNEER.[N]	1xDeamidated [Q5]	5.80845e-05	0.000102842	1	1533.7	0															0.0001864	2.019e-05	1.85
NP_001006415.1	High	[R].YLAEVACGDDR.[K]	1xCarbamidomethyl [C7]	0.000103696	0.000102842	14	1268.56	0	70.1	71.2	114.3	114.6	100.9	100.3	58.4	62	100.9	107.3	160.4	146.6	102.9	90.1	0.0001708	3.844e-06	1.53	34.38
NP_001006415.1	High	[R].YLAEVACGDDRK.[Q]	1xCarbamidomethyl [C7]	6.71219e-05	0.000102842	14	1396.65	1	72.2	63.4	114.2	106.5	113	112.2	71	68.9	132.6	136.6	142.1	121.3	75.5	70.5	0.0001708	1.912e-06	2.62	27.98
NP_001006415.1	High	[K].YLIANATNPESK.[V]		0.000169756	0.000102842	14	1320.68	0	85.7	91	151.9	166	104.5	107.5	61.8	69.2	79.4	78.6	103.3	106.3	102.5	92.3	0.000153	1.771e-05	1.99	36.73
NP_001006415.1	High	[K].TAFDEAIAELDTLNEDSYK.[D]		3.73315e-08	0.000102842	19	2144.99	0	84.5	78.8	169.2	172.4	90	111	43.2	51.5	71.2	52	118.8	103.2	125.5	128.7	0.0001858	2.899e-10	3.96	73.12
NP_001006415.1	High	[K].TAFDEAIAELDTLNEDSYKDSTLIMQLLR.[D]	1xOxidation [M25]	2.22724e-06	0.000102842	3	3331.62	1										1132.4	267.6				0.0001622	8.126e-07	3.36	77.92
NP_001006415.1	High	[R].SICTTVLELLDK.[Y]	1xCarbamidomethyl [C3]	4.47491e-06	0.000102842	15	1391.75	0	66.3	67.6	150.3	153.7	115.9	123.6	61.6	65.5	79.3	93.2	103.7	106.1	98.7	114.4	0.0001153	5.335e-07	2.02	68.45
NP_001006415.1	High	[R].YDDMATCMK.[A]	1xCarbamidomethyl [C7]	0.000439066	0.000198672	9	1134.43	0	74.3	45.5	102.4	72.2	118.2	99.8	47.8	46.7	199	164	202.5	179.2	20.8	27.6	0.000172	0.0001305	1.92	31.51
NP_001006415.1	High	[R].YDDMATCMK.[A]	1xCarbamidomethyl [C7]; 1xOxidation [M]	0.000396466	0.000198672	7	1150.42	0	48.1	74.9	141.7	67.1	102.2	58.9	58.1	27.7	175	134.1	97.5	179.4	131.5	103.9	0.0002416	5.032e-05	1.54	24.76
NP_001006415.1	High	[R].EKVESELR.[S]		0.0165775	0.00135431	12	989.526	1	80.6	64.7	47.4	36.6	75.8	69.1	76	68.8	178	141.4	177.3	159	122.7	102.6	0.0004025	0.005597	1.88	20.55
NP_001006424.2	High	[K].LLVVGVLADEFFK.[K]		3.5558e-06	0.000102842	4	1449.84	0									188.2	258.7	156	202	332.2	262.9	0.000153	1.888e-07	2.23	75.95
NP_001006424.2	High	[R].LLEVDGTNVER.[E]		9.26959e-05	0.000102842	5	1244.65	0									241.9	279.8	219.5	254	229.6	175.2	0.000153	6.506e-06	2.45	40.28
NP_001006424.2	High	[R].LLVVQPQPEEQPPK.[T]		0.000423895	0.000198672	4	1601.89	0									285.6	253.6	199.8	197.6	200.4	262.9	0.000153	7.018e-05	2.1	42.5
NP_001006424.2	High	[R].AVDPDSPAEAAGLR.[A]		0.00420173	0.000612087	2	1368.68	0									226.7	287.2	223.5	221.3	217.7	223.7	0.0001153	0.001304	1.38	39.64
NP_001006424.2	High	[R].SSAPSSLLDLDIPLAVAK.[E]		0.0157292	0.0013013	2	1797	0	41.9	30.2							247.3	245.5	196.9	186.6	214.9	236.6	0.0004025	0.005316	0.83	69.5
NP_001006424.2	High	[R].LVEAGSPAER.[S]		0.0257172	0.00222763	6	1028.54	0	79.5							66.2	318.3	247.5	179.2	183.8	185.5	140	0.001142	0.008624	1.37	24.12
NP_001006428.2	High	[K].NQAINFLR.[M]		0.120273	0.00958007	1	975.537	0															0.003367	0.04207	1.72	42.29
NP_001006440.1	High	[R].NVEDLSGGELQR.[F]		1.44525e-05	0.000102842	11	1316.64	0	132.3	128	61.7	71.9	72.3	68.1	144.1	137.2	99	92.2	113.4	123.8	79.8	76.1	0.0001572	4.371e-07	2.62	38.04
NP_001006440.1	High	[K].FLSQLEITFR.[R]		0.000171688	0.000102842	6	1253.69	0	185.1	188.4							458.1		568.4				0.0001858	1.221e-05	1.82	58.42
NP_001006440.1	High	[R].LTPDEGGEVPILNVSYKPQK.[I]		3.56962e-05	0.000102842	6	2184.15	0	127.5	110.3	83.8	76.8	70.8	79.3	90		200.3		190.5	198.6	172.2		0.0001858	1.21e-05	2.29	50.06
NP_001006440.1	High	[R].DAYTHPQFVTDVMKPLQIENIIDQEVQTLSGGELQR.[V]	1xDeamidated [Q24]	2.28086e-06	0.000102842	1	4114.04	0											1400				0.0001858	1.402e-08	4.06	76.68
NP_001006440.1	High	[R].DAYTHPQFVTDVMKPLQIENIIDQEVQTLSGGELQR.[V]		1.81947e-06	0.000102842	1	4113.06	0											505.8	894.2			0.0001153	4.62e-09	3.2	76.67
NP_001006440.1	High	[K].CPFGALSIVNLPSNLEK.[E]	1xCarbamidomethyl [C1]	9.57099e-07	0.000102842	3	1858.97	0	114.7	103.6	71.7	66.9	65.7	63.7	105.6	99.9	111.3	102.3	157	151.5	91.8	94.2	0.0001705	2.644e-08	3.05	65.62
NP_001006440.1	High	[K].ADIFMFDEPSSYLDVK.[Q]		2.89341e-06	0.000102842	5	1876.87	0	147	147.4	57.1	62.9	57.9	68.3	150.7	129.8	113.1	80.4	117.1	120.9	73.3	74	0.000153	3.962e-08	1.82	69.21
NP_001006440.1	High	[R].EGINIFLDGYVPTENLR.[F]		2.72261e-07	0.000102842	13	1950	0	129.4	119.7	63.9	70.1	77.4	69.5	133.5	133.1	98.8	102.6	120.3	110.4	91.5	79.9	0.0001153	2.16e-10	3.86	68.62
NP_001006440.1	High	[K].TQTVVCQQLDLTHLK.[E]	1xCarbamidomethyl [C6]	0.000166582	0.000102842	1	1783.94	0	104.8	109.9				73	85	61.4	140.3	109.3	178.8	162.3	274.3	100.8	0.0002486	9.393e-06	2.78	46.17
NP_001006440.1	High	[R].GSELQNYFTK.[I]		0.000624919	0.000252724	6	1186.57	0	86.2	86.5	56.6	63.6	70.4	60	105.9	108	111.6	117.6	139.4	138.6	120.3	135.3	0.0002498	0.0001331	2.62	44.17
NP_001006440.1	High	[R].LPIPRPGEVLGLVGTNGIGK.[S]	1xDeamidated [N16]	0.00120035	0.000252724	1	1988.15	0		97.6					168.2	168.9	143.5	122	153.3	251.7	154.3	140.5	0.0001153	0.0002273	1.33	60.79
NP_001006440.1	High	[K].LCIEVTSQSK.[I]	1xCarbamidomethyl [C2]	0.000942723	0.000252724	1	1164.59	0	188.4	161.3	47.8	65.1	68	61.1	209.7	154.5	72.8	62.2	63.5	105.4	65.3	75.1	0.0001153	0.0001543	1.85	35.91
NP_001006440.1	High	[K].GTVGSILDR.[K]		0.00370921	0.000612087	6	917.505	0	92.6	87.1	67.5	83.1	56.3	62.8	112.6	86	110.4	131.3	118.4	134.6	136.9	120.3	0.0003157	0.001538	2.05	37.61
NP_001006440.1	High	[R].IAIVNHDK.[C]		0.00758669	0.000948184	2	909.515	0	167.8	143	77.7	58.8	65.7	61.7	125.7	123.3	125.7	97.5	111.5	116.1	63.3	62.1	0.0002076	0.002542	1.53	21.02
NP_001006440.1	High	[R].YCANAFK.[L]	1xCarbamidomethyl [C2]	0.0618009	0.00571599	2	873.392	0	103.7	114	68.6	64.7	76	59.6	117.6	115.2	127.7	125	127.9	129.7	81.1	89.2	0.001716	0.01735	1.24	26.26
NP_001006440.1	High	[R].SLINPDR.[Y]		0.104425	0.0087209	8	814.442	0	161.4	134	73.9	66.2	97.1	90.3	138.5	142.7	70.1	78.2	87	84.3	83.7	92.6	0.002604	0.0421	1.35	29.4
NP_001006441.1	High	[R].SALGGAAQQSQAALLPR.[M]		1.34184e-08	0.000102842	6	1638.89	0				84					200.1	207.8	235.7	230.1	245.7	196.6	0.000153	1.519e-11	3.99	44.99
NP_001006441.1	High	[K].FYGPEGPYGIFAGR.[D]		2.98968e-05	0.000102842	3	1530.74	0															0.0001622	1.344e-05	2.07	57.11
NP_001006441.1	High	[R].GLATFCLDKDALRDEYDDLSDLNAVQMESVR.[E]	1xCarbamidomethyl [C6]	0.000797873	0.000252724	3	3559.67	2									416.4	338.3	286.8	358.5			0.0002496	0.0004804	2.05	66.45
NP_001006441.1	High	[R].DFSLEQLR.[E]		0.0549973	0.0051106	5	1007.52	0															0.00109	0.0181	1.61	51.42
NP_001006442.1	High	[R].LPFAVLECPNIK.[L]	1xCarbamidomethyl [C8]	4.85036e-05	0.000102842	4	1400.76	0									278.2	247.3	242.6	250	203.6	178.3	0.000153	2.486e-06	2.16	56.44
NP_001006443.1	High	[R].IPKEQGIISFWR.[G]		0.0111009	0.0011189	1	1473.82	1									729.1	670.9					0.0003915	0.00467	1.66	50.43
NP_001006447.2	High	[K].ATTADGSSILDR.[A]		0.0015952	0.000252724	6	1206.6	0															0.0001153	0.0003512	1.46	34.32
NP_001006447.2	High	[R].AVIEHNLLSASK.[L]		0.00173213	0.000335317	10	1281.72	0	87.6	93.5	95.5	107.2	93.8	102.5	69.8	87.8	110.1	113	127.9	136.8	83.5	91.1	0.0001153	0.0005218	1.68	34.11
NP_001006449.1	High	[K].GTQGSTTAGSSELDASR.[T]		0.00020098	0.000102842	3	1624.74	0									261.9	264.3	281.4	266.4	162.1	163.9	0.0001858	1.58e-05	1.83	25.83
NP_001006449.1	High	[K].AIGLLQDFAEQHPANAAEIK.[L]		4.55511e-05	0.000102842	4	2136.11	0	129.3	125.8	110	69	81.3	93.8			150.4	132.8	176.9	152.6		178	0.0001153	6.796e-06	2.46	53.18
NP_001006449.1	High	[K].ALLAMYTNQAEQCR.[K]	1xCarbamidomethyl [C13]	6.40491e-05	0.000102842	2	1668.78	0															0.0001858	2.534e-06	1.85
NP_001006449.1	High	[K].LSASLQSQSPEHLLPVLIQAAQLCR.[E]	1xCarbamidomethyl [C24]; 1xDeamidated [Q8]	0.000659509	0.000252724	3	2760.47	0	89	85.3	63.1	72.6	62.2	65.6	87.4	89.2	123.4	126.2	176.7	155.1	110.6	93.8	0.0001153	8.363e-05	1.89	68.12
NP_001006449.1	High	[R].TEDALQLYNQIIK.[L]		0.00107692	0.000252724	8	1548.83	0	104.2	130	94.4	122.2			95.5	68	128.6	99.8	141.3	151.4	114.8	149.9	0.0001153	0.0002814	2.02	60.12
NP_001006449.1	High	[R].YDDCLAAYR.[D]	1xCarbamidomethyl [C4]	0.0027591	0.00048197	1	1146.49	0	278		144.5	146.5	239.9	126.5							245.7	218.8	0.0001549	0.00101	2.15	38.79
NP_001006449.1	High	[K].VLSSDVIAFEK.[A]		0.00690243	0.000883674	1	1207.66	0		458.9							356.7		315.9	268.6			0.0002909	0.002974	1.75	48.39
NP_001006449.1	High	[K].LSASLQSQSPEHLLPVLIQAAQLCR.[E]	1xCarbamidomethyl [C24]	0.0319711	0.0026936	2	2759.49	0	147.5	131.3	123.8	121.3	129.7	126.8	156.4	164.6	39.9	39.6	60.2	54.8	49.8	54.4	0.001094	0.009514	0.84	68.28
NP_001006449.1	High	[R].VTPENLGLR.[E]		0.062885	0.00576971	1	998.563	0	116	105.7	51.1	59.9	61.7	54.1	94.7	98	123.5	129.3	141.8	149.7	104.4	110.2	0.00154	0.02543	1.36	38.43
NP_001006453.2	High	[R].TAALDIWDLDIK.[K]		1.24841e-05	0.000102842	6	1373.73	0	35.4	47.3		24.7	18.3	18.5	46.7	37.7	150.2	152.3	237.5	232.7	234.9	164	0.0001153	1.252e-07	2.72	65.97
NP_001006453.2	High	[K].NSGEGCVITR.[S]	1xCarbamidomethyl [C6]	0.00029418	0.000198672	9	1092.51	0	55.5	52.6	26.4	17.4	24.9	25.8	44.7	48.5	185.4	174.8	203.6	195	191.5	154	0.000153	3.875e-05	2.22	23.84
NP_001006453.2	High	[K].IVDIVDHK.[I]		0.0029227	0.000612087	6	938.531	0	48.8	45.6	21.5	29.8	30.8	27.1	52.5	48.6	166.6	174.6	190.8	155.5	208.5	199.1	0.0001153	0.001157	1.6	28.9
NP_001006453.2	High	[R].ELKPTVVNLDFQR.[N]		0.00621723	0.000664107	3	1558.86	0	31.6	34.1							156.1	174.8	204.9	202.6	277.5	318.5	0.0003157	0.002666	2.42	47.83
NP_001006453.2	High	[R].WKPPLVLDNR.[R]		0.00805446	0.00100538	5	1237.71	0		51.1			41.6		56.6	73.1	155.3	140	181.4	159.4	264.5	277.1	0.0002076	0.002716	1.68	45.49
NP_001006453.2	High	[R].DGMWMGFLTR.[S]		0.0221405	0.00192075	4	1213.55	0	63	57.6					60	46.5	254.3	173.9	265.7	242.6	152.1	84.2	0.0009745	0.007673	0.88	67.21
NP_001006453.2	High	[K].GTWYVIETNYDR.[W]		0.0342642	0.00287423	2	1516.71	0									218.9	216.6	267.1	312.5	238.3	146.6	0.0009109	0.01279	1.38	51.82
NP_001006453.2	High	[R].STNFAGYIGMVSGVKPDLFTLTMNER.[F]		0.051543	0.00465302	1	2848.4	0	131.1								205	195.5	300.8	259.9	216.3	91.3	0.001223	0.02077	0.6	72.51
NP_001006453.2	High	[R].WDELIR.[A]		0.0877003	0.0074607	6	831.436	0	49.4				29.5		29.3	45.3	140.3	164.1	182.1	218.4	275.3	266.4	0.002537	0.03148	1.32	43.02
NP_001006474.1	High	[K].ELPQFATGDNLPR.[V]		0.00040068	0.000198672	1	1457.74	0									447	393.3	267	292.6			0.000153	6.401e-05	1.7	49.26
NP_001006474.1	High	[K].GTLGGLFSQILQGEDIVR.[E]		0.0402606	0.00363781	1	1903.03	0				263.9					507.1					629	0.001125	0.01228	0.74	75.51
NP_001006475.2	High	[R].TYADYESVNECMEGVCK.[M]	2xCarbamidomethyl [C11; C16]	4.72488e-07	0.000102842	3	2054.81	0	131.5		99.8	94.9	113.5	83.5	134	111.4	359.5	272					0.000153	2.786e-09	3.8	46.53
NP_001006475.2	High	[R].ADTQTYQPYNK.[D]		0.00133019	0.000252724	9	1328.61	0	110.4	101.1	68.9	65.6	80.2	60.6	87.8	78.4	153.9	168.4	133.1	119	87.1	85.5	0.0002496	0.0007772	2.26	26.39
NP_001006475.2	High	[K].IYVLLR.[R]		0.036472	0.00323142	2	776.503	0	79.4	93.1	65.9	58.7	57.5	62	98	105.1		146.8	116.7	124.6	189.4	202.8	0.0008121	0.01475	1.71	45.48
NP_001006477.2	High	[K].HAVSDPAILDSLDLTEEERR.[V]		1.9372e-09	0.000102842	6	2266.13	1	113.9	113.7	65.6	56.4	56	72	83.5	78.9	137.9	129.3	143.7	137.1	98.9	113.2	0.0001572	3.723e-13	3.88	49.72
NP_001006477.2	High	[R].HVAEVLEYTK.[D]		4.06452e-05	0.000102842	9	1188.63	0	142.6	161.3	116.4	99.5	96.6	109.1	104.2	107.4	61.9	62.1	100.9	99	76	63.1	0.0001705	3.911e-06	3.09	33.37
NP_001006477.2	High	[R].AGLNCSTENMPIK.[I]	1xCarbamidomethyl [C5]	1.45098e-05	0.000102842	8	1434.67	0	156.8	154.4	62.7	63	85.3	84.4	115.1	121.3	110.1	104.4	112.9	116.7	61.6	51.2	0.0001708	1.67e-07	2.54	38.26
NP_001006477.2	High	[R].ADIEVACYGYEGIDAVK.[E]	1xCarbamidomethyl [C7]	3.14044e-07	0.000102842	7	1872.87	0	106.4	128.9	68.4	83.2	81.5	87.8	106	117.9	91.4	100.8	108.9	105.9	102.1	110.7	0.0001153	3.141e-10	4.3	53.22
NP_001006477.2	High	[K].VVTDTDETELAR.[Q]		9.49994e-06	0.000102842	14	1348.66	0	138.7	144.7	66.6	68.4	74.3	75	124.7	124	91.4	97.2	117.1	120.5	78	79.4	0.000153	2.258e-07	2.15	33.8
NP_001006477.2	High	[R].TEGLSVLNQAMAVIK.[E]		1.11104e-07	0.000102842	14	1573.86	0	114.2	127.8	70.8	67.3	72.9	70.1	109.2	110	96.9	94.7	126.8	128.2	110.6	100.5	0.000153	2.185e-09	3.38	64.33
NP_001006477.2	High	[K].RPGYGAYDAFK.[H]		0.000939094	0.000252724	13	1244.61	0	134.5	147.3	37.3	44	46	81.3	111	116.1	110.4	116.3	132.4	137	96.9	89.6	0.0002498	0.0002522	1.97	33.83
NP_001006477.2	High	[R].GVFNVQMEPK.[V]		0.00246361	0.00048197	8	1148.58	0	146.2	109.3	82.5	80	53.4	89.6	98.2	83.7	78.3	85	163.7	148.1	92.4	89.7	0.0001153	0.0006528	2.13	44.62
NP_001006477.2	High	[K].INLIAPPR.[Y]		0.0043374	0.000612087	14	893.557	0	126.9	134.3	64.5	70.2	67.9	72.1	129.9	122.8	79.7	89.3	97.8	106.3	102.8	135.5	0.0001572	0.001284	2.16	42.45
NP_001006477.2	High	[K].FPEVEDVVMVNVR.[S]		0.00299432	0.000612087	1	1532.78	0	101.7	74.6	122.8	129.5	102.1	118.3	103.8	108.6	78.2	91.5	75.4	71.5	84	138.2	0.0002909	0.001141	1.79	58.7
NP_001006477.2	High	[R].LERENAEVDGDDDAEEMEAK.[T]	1xDeamidated [N5]	0.00590496	0.000664107	1	2265.93	1															0.0002909	0.002525	1.16
NP_001006477.2	High	[R].TAWVFDDK.[Y]		0.00658746	0.000664107	7	981.468	0	137.5	141	75	77.7	94.6	85.7	122.7	120.6	74.7	67.6	102.3	110.3	104.4	86	0.0006998	0.002582	1.55	45.72
NP_001006477.2	High	[R].VLIDNINR.[R]		0.00732122	0.000948184	9	956.552	0															0.0003157	0.003141	2.06	37.56
NP_001006477.2	High	[R].NECVVVIR.[V]	1xCarbamidomethyl [C3]	0.0082509	0.00100538	2	988.524	0	155.3	156.8	81.4	79	92.1	104.4	127.7	124.9	84.5	84.9	94.6	90.8	61.8	61.8	0.0002909	0.003593	2.03	35.08
NP_001006481.2	High	[K].LSPQFPNEEDSFHK.[F]		0.00058817	0.000252724	1	1674.78	0							513.9	401.7					484.4		0.0002048	7.76e-05	2.11	41.05
NP_001006481.2	High	[K].FVSPQEVLPFTEGEILAK.[I]		0.0430568	0.00392854	1	2004.07	0	875.8													524.2	0.001382	0.0131	0.87	67.97
NP_001006491.1	High	[K].IIYIVHDEVKDK.[A]		5.20514e-05	0.000102842	13	1471.82	1	85.2	88.4	69.6	76.6	84.4	76.5	89.4	87.6	131.5	133.1	127.2	124.1	112.1	114.2	0.0001708	1.264e-06	1.83	33.26
NP_001006491.1	High	[R].HVGMAVAGLLADAR.[S]		9.09175e-05	0.000102842	1	1380.74	0	68.6	46.3	75.6	66.3	74.5	61.4	105.8	75.7	126.1	95.2	154.4	145.4	139.8	165	0.000153	6.322e-06	3.16	48.95
[truncated: 15,324 more rows]
