# Supplementary material for: The Epithelial Egg Tooth of the Chicken Shares Protein Markers with the Embryonic Subperiderm and Feathers
Source: J Dev Biol. 2025 Dec 22;14(1):1. doi: 10.3390/jdb14010001 (PMC12821399; doi:10.3390/jdb14010001)
Supplement: Supplementary file 1 [file jdb-14-00001-s001.zip › Table-S1.xlsx]

## Sheet: Protein abundance statistics
Table S1. Proteins shown in the volcano plot (Figure 3): Description and statistics
Name/Accession*	Description	log2FC	Padj	-log10 (Padj)	Comment
KRT18	KRT18	9.69	6.87e-06	5.16304	enriched in egg tooth
KRT78L1	KRT78L1	6.72	5.46e-06	5.26281	enriched in egg tooth
EDMTFH	epidermal differentiation protein starting with MTF motif and rich in histidine [Gallus gallus]	6.62	6.8e-09	8.16749	enriched in egg tooth
XP_040539868.1	mesothelin isoform X1 [Gallus gallus]	6.2	0.00017	3.76955	enriched in egg tooth
KRT12	KRT12	5.95	0.000931	3.03105	enriched in egg tooth
CRNN	cornulin [Gallus gallus]	5.87	2.68e-05	4.57187	enriched in egg tooth
SDR16C6	epidermal retinol dehydrogenase 2 [Gallus gallus]	5.71	0.00107	2.97062	enriched in egg tooth
Ovo-l	ovomucoid-like [Gallus gallus]	5.65	2.55e-09	8.59346	enriched in egg tooth
CBP61K	CBP61K	5.61	1.88e-08	7.72584	enriched in egg tooth
S100A9	protein MRP-126 [Gallus gallus]	5.53	3.27e-05	4.48545	enriched in egg tooth
OvoDA1	Ovodefensin A1 precursor [Gallus gallus]	5.15	0.0342	1.46597	enriched in egg tooth
SCFN	scaffoldin, trichohyalin-like [Gallus gallus]	5.07	6.27e-05	4.20273	enriched in egg tooth
CBP14-C	CBP14-C	5.01	7.49e-08	7.12552	enriched in egg tooth
KRT7	KRT7	4.81	0.000118	3.92812	enriched in egg tooth
KRT15	KRT15	4.77	2.18e-05	4.66154	enriched in egg tooth
KRT19	KRT19	4.53	2.03e-05	4.6925	enriched in egg tooth
XP_040508580.1	V-set and immunoglobulin domain-containing protein 8 [Gallus gallus]	4.51	5.43e-06	5.2652	enriched in egg tooth
KRT5L2	KRT5L2	4.47	4.24e-05	4.37263	enriched in egg tooth
NP_001383421.1	N(G).N(G)-dimethylarginine dimethylaminohydrolase 1 [Gallus gallus]	4.37	0.000116	3.93554	enriched in egg tooth
EDDM	epidermal differentiation protein containing DPCC motifs [Gallus gallus]	4.13	1.28e-06	5.89279	enriched in egg tooth
XP_040517311.1	sciellin isoform X1 [Gallus gallus]	4.04	0.00899	2.04624	enriched in egg tooth
CBP10-C	claw keratin-like [Gallus gallus]	3.8	0.000854	3.06854	enriched in egg tooth
S100-A9-like-2	protein S100-A9-like [Gallus gallus]	3.5	0.00026	3.58503	enriched in egg tooth
XP_046760661.1	uroplakin-1b isoform X1 [Gallus gallus]	3.49	0.0254	1.59517	enriched in egg tooth
XP_046798758.1	annexin A11 isoform X1 [Gallus gallus]	3.48	0.0727	1.13847	others
XP_040521103.1	copine-3 [Gallus gallus]	3.45	0.0628	1.20204	others
S100-A9-like	protein S100-A9-like [Gallus gallus]	3.34	0.000436	3.36051	enriched in egg tooth
XP_040520321.1	desmoglein-2 isoform X1 [Gallus gallus]	3.27	0.0104	1.98297	enriched in egg tooth
NP_001161233.1	vitelline membrane outer layer protein 1 precursor [Gallus gallus]	3.22	0.000597	3.22403	enriched in egg tooth
NP_001305368.1	protein-arginine deiminase type-1 [Gallus gallus]	3.19	0.084	1.07572	others
XP_046775804.1	surfactant protein A2 isoform X1 [Gallus gallus]	3.01	0.0257	1.59007	enriched in egg tooth
NP_001383863.1	claw keratin [Gallus gallus]	3	0.133	0.876148	others
EDCRY	keratin-associated protein 9-1 [Gallus gallus]	2.95	1.25e-05	4.90309	enriched in egg tooth
KRT9LC3	KRT9LC3	2.92	0.000293	3.53313	enriched in egg tooth
NP_001308483.1	dipeptidyl peptidase 1 precursor [Gallus gallus]	2.9	0.0119	1.92445	enriched in egg tooth
XP_040523441.1	cytosolic 5'-nucleotidase 1B [Gallus gallus]	2.85	0.00448	2.34872	enriched in egg tooth
NP_989852.1	HEP21 secreted LY6/PLAUR domain containing. MHCB region precursor [Gallus gallus]	2.75	0.011	1.95861	enriched in egg tooth
NP_001292019.2	astacin-like metalloendopeptidase precursor [Gallus gallus]	2.72	0.05	1.30103	enriched in egg tooth
NP_990651.1	avidin precursor [Gallus gallus]	2.57	0.0949	1.02273	others
LOC100859657	scale keratin-like [Gallus gallus]	2.55	9.78e-05	4.00966	enriched in egg tooth
NP_001010842.2	heat shock protein beta-9 [Gallus gallus]	2.52	0.00617	2.20971	enriched in egg tooth
KRT9L1	KRT9L1	2.51	0.000754	3.12263	enriched in egg tooth
CBP46S	CBP46S	2.41	8.8e-06	5.05552	enriched in egg tooth
NP_001026003.1	cysteine and histidine-rich domain-containing protein 1 [Gallus gallus]	2.37	0.104	0.982967	others
KRT14L1	keratin. type I cytoskeletal 19 [Gallus gallus]	2.34	0.000187	3.72816	enriched in egg tooth
KRT14L2	keratin 17 isoform X1 [Gallus gallus]	2.31	0.037	1.4318	enriched in egg tooth
XP_046788523.1	protein S100-A10 [Gallus gallus]	2.25	0.0593	1.22695	others
XP_046763499.1	dynamin-1-like protein isoform X2 [Gallus gallus]	2.21	0.000149	3.82681	enriched in egg tooth
NP_001026053.1	glutamine--fructose-6-phosphate aminotransferase [isomerizing] 1 [Gallus gallus]	2.14	0.299	0.524329	others
EDQCM	keratin-associated protein 9-1-like [Gallus gallus]	2.13	9.75e-05	4.011	enriched in egg tooth
EDYM2	EDYM2	2.13	0.000345	3.46218	enriched in egg tooth
XP_025009571.1	annexin A2 isoform X1 [Gallus gallus]	2.08	0.0484	1.31515	enriched in egg tooth
CBP16-K	CBP16-K	2.07	0.00139	2.85699	enriched in egg tooth
XP_046755020.1	alpha-2-macroglobulin-like protein 1 isoform X1 [Gallus gallus]	2.03	0.0537	1.27003	others
XP_040527292.1	glycerophosphocholine cholinephosphodiesterase ENPP6 [Gallus gallus]	1.97	0.0396	1.4023	enriched in egg tooth
XP_046789691.1	major vault protein isoform X2 [Gallus gallus]	1.91	0.00583	2.23433	enriched in egg tooth
EDYM1	epidermal differentiation protein containing Y motif 1 [Gallus gallus]	1.86	0.000837	3.07727	enriched in egg tooth
XP_040515674.1	cystathionine beta-synthase-like protein isoform X1 [Gallus gallus]	1.86	0.319	0.496209	others
CBP4-C	CBP4-C	1.78	0.016	1.79588	enriched in egg tooth
KRT9L2	KRT9L2	1.74	0.0695	1.15802	others
NP_001171603.1	fascin [Gallus gallus]	1.72	2.68e-05	4.57187	enriched in egg tooth
XP_046770075.1	terminal nucleotidyltransferase 5A isoform X1 [Gallus gallus]	1.68	0.392	0.406714	others
NP_001186585.2	glutathione-specific gamma-glutamylcyclotransferase 1 [Gallus gallus]	1.62	0.00017	3.76955	enriched in egg tooth
XP_040549013.1	ubiquitin-like protein 5 [Gallus gallus]	1.59	0.0106	1.97469	enriched in egg tooth
KRT78L4	KRT78L4	1.57	0.000339	3.4698	enriched in egg tooth
XP_046785730.1	envoplakin isoform X2 [Gallus gallus]	1.49	0.054	1.26761	others
XP_040543056.1	uroplakin-3b-like protein 1 [Gallus gallus]	1.48	0.388	0.411168	others
XP_040546819.1	claw keratin-like [Gallus gallus]	1.47	0.000473	3.32514	enriched in egg tooth
XP_046778389.1	riboflavin-binding protein isoform X1 [Gallus gallus]	1.47	0.189	0.723538	others
NP_990753.2	extracellular fatty acid-binding protein precursor [Gallus gallus]	1.46	0.0329	1.4828	enriched in egg tooth
NP_001041541.2	vimentin [Gallus gallus]	1.43	0.101	0.995679	others
TGM3	protein-glutamine gamma-glutamyltransferase E [Gallus gallus]	1.42	0.00328	2.48413	enriched in egg tooth
NP_001025885.1	argininosuccinate lyase [Gallus gallus]	1.39	0.00924	2.03433	enriched in egg tooth
NP_990236.1	pterin-4-alpha-carbinolamine dehydratase [Gallus gallus]	1.34	0.00225	2.64782	enriched in egg tooth
XP_015133218.2	glycoprotein Xg [Gallus gallus]	1.29	0.384	0.415669	others
XP_046790426.1	ubiquitin-conjugating enzyme E2 R2 isoform X1 [Gallus gallus]	1.28	0.359	0.444906	others
XP_046790641.1	aldehyde dehydrogenase 1A1 isoform X1 [Gallus gallus]	1.27	0.455	0.341989	others
XP_046759884.1	methanethiol oxidase isoform X1 [Gallus gallus]	1.24	0.00195	2.70997	enriched in egg tooth
XP_040528875.1	galactocerebrosidase isoform X2 [Gallus gallus]	1.23	0.103	0.987163	others
TGM9	transglutaminase 9	1.22	0.000735	3.13371	enriched in egg tooth
XP_040521140.1	lymphocyte antigen 6E [Gallus gallus]	1.2	0.000151	3.82102	enriched in egg tooth
NP_001006385.2	cytosolic non-specific dipeptidase [Gallus gallus]	1.17	0.000297	3.52724	enriched in egg tooth
XP_046770361.1	costars family protein ABRACL isoform X1 [Gallus gallus]	1.15	0.000758	3.12033	enriched in egg tooth
NP_001001311.2	keratin. type I cytoskeletal 14 [Gallus gallus]	1.14	0.22	0.657577	others
XP_046780034.1	sialidase-2 isoform X7 [Gallus gallus]	1.11	0.00288	2.54061	enriched in egg tooth
KRT8	KRT8	1.1	0.00634	2.19791	enriched in egg tooth
NP_001004406.2	cofilin-2 [Gallus gallus]	1.09	0.801	0.0963675	others
XP_015143679.2	prosaposin isoform X1 [Gallus gallus]	1.08	0.00113	2.94692	enriched in egg tooth
NP_001383106.1	clusterin precursor [Gallus gallus]	1.07	0.406	0.391474	others
XP_046786191.1	pre-mRNA-processing-splicing factor 8 [Gallus gallus]	1.02	0.0831	1.0804	others
NP_996789.2	annexin A1 [Gallus gallus]	0.99	0.192	0.716699	others
XP_024999369.2	methanethiol oxidase-like isoform X5 [Gallus gallus]	0.98	0.00365	2.43771	others
XP_001234689.4	2-iminobutanoate/2-iminopropanoate deaminase [Gallus gallus]	0.97	0.00276	2.55909	others
XP_015143281.1	cytoplasmic dynein 1 heavy chain 1 [Gallus gallus]	0.97	0.176	0.754487	others
XP_040546718.1	extracellular matrix protein 1 [Gallus gallus]	0.96	0.0131	1.88273	others
XP_015135978.2	ferroxidase HEPHL1 isoform X1 [Gallus gallus]	0.9	0.00444	2.35262	others
XP_040534685.1	translation initiation factor eIF-2B subunit epsilon isoform X2 [Gallus gallus]	0.9	0.63	0.200659	others
NP_001376506.1	stomatin-like protein 2. mitochondrial [Gallus gallus]	0.89	0.219	0.659556	others
XP_040544187.1	BPI fold-containing family B member 3 [Gallus gallus]	0.89	0.551	0.258848	others
XP_015142012.2	ovomucin isoform X1 [Gallus gallus]	0.86	0.00881	2.05502	others
XP_046770365.1	CD2-associated protein isoform X5 [Gallus gallus]	0.85	0.0359	1.44491	others
XP_046759907.1	claw keratin-like isoform X1 [Gallus gallus]	0.85	0.0399	1.39903	others
NP_001025783.3	ovoinhibitor precursor [Gallus gallus]	0.85	0.574	0.241088	others
XP_046787640.1	carboxymethylenebutenolidase homolog [Gallus gallus]	0.84	0.0046	2.33724	others
NP_990784.1	thioredoxin [Gallus gallus]	0.84	0.00476	2.32239	others
XP_046771715.1	serine/threonine-protein kinase 26 isoform X1 [Gallus gallus]	0.8	0.539	0.268411	others
XP_046786741.1	microtubule-associated protein RP/EB family member 1 isoform X1 [Gallus gallus]	0.79	0.132	0.879426	others
XP_015137659.2	ovalbumin-related protein X isoform X1 [Gallus gallus]	0.79	0.513	0.289883	others
NP_990406.1	ubiquitin-ribosomal protein eL40 fusion protein [Gallus gallus]	0.73	0.0248	1.60555	others
NP_001384560.1	scale keratin-like [Gallus gallus]	0.71	0.267	0.573489	others
NP_990618.1	lamin-A [Gallus gallus]	0.69	0.0537	1.27003	others
NP_001026648.2	14-3-3 protein gamma [Gallus gallus]	0.69	0.308	0.511449	others
NP_001007840.1	14-3-3 protein eta [Gallus gallus]	0.62	0.749	0.125518	others
NP_989432.2	hexokinase-1 [Gallus gallus]	0.6	0.541	0.266803	others
XP_003642101.3	vesicular integral-membrane protein VIP36 isoform X2 [Gallus gallus]	0.59	0.221	0.655608	others
CBP56K	CBP56K	0.57	0.12	0.920819	others
XP_025003152.1	autophagy-related protein 9B [Gallus gallus]	0.57	0.469	0.328827	others
XP_046789253.1	phosphoethanolamine/phosphocholine phosphatase isoform X3 [Gallus gallus]	0.55	0.309	0.510042	others
NP_990040.1	protein Churchill [Gallus gallus]	0.53	0.015	1.82391	others
NP_989905.1	filamin-A [Gallus gallus]	0.49	0.562	0.250264	others
NP_001006449.1	signal recognition particle subunit SRP72 [Gallus gallus]	0.47	0.0877	1.057	others
XP_419897.5	BAG family molecular chaperone regulator 2 isoform X1 [Gallus gallus]	0.46	0.35	0.455932	others
NP_001268672.1	polyadenylate-binding protein-interacting protein 1 isoform 1 [Gallus gallus]	0.45	0.314	0.50307	others
NP_001264276.1	annexin A7 [Gallus gallus]	0.45	0.696	0.157391	others
XP_046775987.1	surfactant protein A1 isoform X1 [Gallus gallus]	0.43	0.5	0.30103	others
XP_046786546.1	protein TENP isoform X2 [Gallus gallus]	0.42	0.575	0.240332	others
XP_046774661.1	eukaryotic translation initiation factor 5 isoform X1 [Gallus gallus]	0.41	0.12	0.920819	others
XP_003642297.4	chloride intracellular channel protein 3 [Gallus gallus]	0.39	0.52	0.283997	others
NP_990648.1	carbonic anhydrase 2 [Gallus gallus]	0.32	0.299	0.524329	others
NP_001264435.2	3-keto-steroid reductase/17-beta-hydroxysteroid dehydrogenase 7 isoform 1 [Gallus gallus]	0.32	0.457	0.340084	others
XP_040538426.1	epidermal differentiation-specific protein-like [Gallus gallus]	0.32	0.471	0.326979	others
XP_040548997.1	LOW QUALITY PROTEIN: ATPase GET3-like [Gallus gallus]	0.29	0.385	0.414539	others
NP_001025902.1	platelet glycoprotein 4 [Gallus gallus]	0.29	0.427	0.369572	others
XP_015134822.1	adenylate kinase isoenzyme 1 isoform X1 [Gallus gallus]	0.28	0.465	0.332547	others
NP_989479.1	protein S100-A6 [Gallus gallus]	0.27	0.196	0.707744	others
NP_989634.2	NADP-dependent malic enzyme [Gallus gallus]	0.25	0.578	0.238072	others
XP_046792840.1	protein Hook homolog 3 isoform X1 [Gallus gallus]	0.24	0.581	0.235824	others
XP_046781409.1	epithelial splicing regulatory protein 2 isoform X1 [Gallus gallus]	0.24	0.765	0.116339	others
XP_015138831.1	reticulon-4 isoform X7 [Gallus gallus]	0.22	0.399	0.399027	others
XP_046769249.1	cathepsin B isoform X2 [Gallus gallus]	0.22	0.455	0.341989	others
XP_040525309.1	immunoglobulin-binding protein 1 isoform X1 [Gallus gallus]	0.22	0.541	0.266803	others
XP_015127972.2	alpha-soluble NSF attachment protein [Gallus gallus]	0.21	0.639	0.194499	others
XP_046767089.1	insulin-like growth factor 2 mRNA-binding protein 3 isoform X1 [Gallus gallus]	0.2	0.373	0.428291	others
XP_040533158.1	cystathionine gamma-lyase [Gallus gallus]	0.2	0.559	0.252588	others
XP_040524903.1	sorting nexin-9 isoform X10 [Gallus gallus]	0.2	0.573	0.241845	others
XP_422311.1	RNA 3'-terminal phosphate cyclase [Gallus gallus]	0.2	0.795	0.0996329	others
XP_040553093.1	prolyl endopeptidase isoform X1 [Gallus gallus]	0.19	0.563	0.249492	others
XP_046776143.1	peptidyl-prolyl cis-trans isomerase F. mitochondrial isoform X2 [Gallus gallus]	0.16	0.688	0.162412	others
XP_040523999.1	glycine N-methyltransferase [Gallus gallus]	0.16	0.781	0.107349	others
XP_040533878.1	D-3-phosphoglycerate dehydrogenase [Gallus gallus]	0.15	0.625	0.20412	others
XP_046772760.1	cytoplasmic polyadenylation element-binding protein 2 isoform X1 [Gallus gallus]	0.15	0.684	0.164944	others
NP_001006237.2	ran GTPase-activating protein 1 [Gallus gallus]	0.14	0.905	0.0433514	others
NP_001034418.2	peroxiredoxin-6 [Gallus gallus]	0.13	0.646	0.189767	others
XP_040550998.1	kallikrein-6-like [Gallus gallus]	0.13	0.742	0.129596	others
NP_001289106.1	small ribosomal subunit protein eS28 [Gallus gallus]	0.12	0.72	0.142668	others
XP_040540411.1	translation initiation factor eIF-2B subunit alpha [Gallus gallus]	0.12	0.805	0.0942041	others
XP_046775807.1	voltage-dependent anion-selective channel protein 2 isoform X1 [Gallus gallus]	0.11	0.805	0.0942041	others
NP_001025778.2	arginine--tRNA ligase. cytoplasmic [Gallus gallus]	0.08	0.825	0.0835461	others
NP_990652.1	aspartate aminotransferase. cytoplasmic [Gallus gallus]	0.07	0.728	0.137869	others
NP_990635.2	ovotransferrin precursor [Gallus gallus]	0.07	0.943	0.0254883	others
NP_990378.1	nucleoside diphosphate kinase [Gallus gallus]	0.06	0.81	0.091515	others
NP_001376244.1	ATP-dependent 6-phosphofructokinase. platelet type isoform 3 [Gallus gallus]	0.06	0.851	0.0700704	others
XP_046769286.1	cystatin isoform X1 [Gallus gallus]	0.06	0.885	0.0530567	others
NP_990653.1	large ribosomal subunit protein P1 [Gallus gallus]	0.05	0.87	0.0604807	others
XP_040525423.1	60S ribosomal protein L36a [Gallus gallus]	0.05	0.899	0.0462403	others
NP_001006203.1	endothelial differentiation-related factor 1 homolog [Gallus gallus]	0.05	0.905	0.0433514	others
NP_001006136.2	complex I assembly factor ACAD9. mitochondrial [Gallus gallus]	0.05	0.917	0.0376307	others
NP_001383199.1	AP-2 complex subunit alpha-2 isoform 1 [Gallus gallus]	0.05	0.944	0.025028	others
XP_040558243.1	phytanoyl-CoA hydroxylase-interacting protein-like isoform X1 [Gallus gallus]	0.05	0.961	0.0172766	others
XP_015154960.2	puromycin-sensitive aminopeptidase [Gallus gallus]	0.04	0.852	0.0695604	others
NP_990497.1	protein S100-A11 [Gallus gallus]	0.04	0.871	0.0599818	others
NP_001382968.1	ATP-dependent 6-phosphofructokinase. liver type [Gallus gallus]	0.04	0.927	0.0329203	others
XP_046779916.1	muscleblind-like protein 1 isoform X1 [Gallus gallus]	0.04	0.972	0.0123337	others
XP_004942322.1	STE20-like serine/threonine-protein kinase isoform X1 [Gallus gallus]	0.04	0.978	0.00966114	others
XP_015155148.1	60S ribosomal protein L36 isoform X1 [Gallus gallus]	0.03	0.916	0.0381045	others
NP_001006406.1	eukaryotic translation initiation factor 3 subunit M [Gallus gallus]	0.03	0.927	0.0329203	others
XP_040529034.1	60S acidic ribosomal protein P2 [Gallus gallus]	0.02	0.947	0.02365	others
NP_001382837.1	large ribosomal subunit protein eL22 [Gallus gallus]	0.02	0.951	0.0218195	others
XP_046767005.1	basic leucine zipper and W2 domain-containing protein 2 isoform X1 [Gallus gallus]	0	0.997	0.00130484	others
NP_001006528.2	aspartate--tRNA ligase. cytoplasmic [Gallus gallus]	-0.01	0.968	0.0141246	others
XP_015141770.1	epidermal growth factor receptor kinase substrate 8-like protein 2 [Gallus gallus]	-0.01	0.983	0.00744648	others
NP_001006260.2	eukaryotic translation initiation factor 2 subunit 3 [Gallus gallus]	-0.02	0.933	0.0301184	others
XP_015150790.2	phosphoribosyl pyrophosphate synthase-associated protein 1 isoform X2 [Gallus gallus]	-0.02	0.984	0.0070049	others
XP_040548361.1	ATP synthase subunit delta. mitochondrial isoform X2 [Gallus gallus]	-0.03	0.951	0.0218195	others
XP_040538397.1	NEDD8-activating enzyme E1 catalytic subunit isoform X5 [Gallus gallus]	-0.04	0.907	0.0423927	others
XP_015155406.1	polypyrimidine tract-binding protein 1 isoform X1 [Gallus gallus]	-0.04	0.917	0.0376307	others
NP_001376291.1	core-binding factor subunit beta isoform 1 [Gallus gallus]	-0.04	0.925	0.0338583	others
XP_040541019.1	heat shock protein beta-8 [Gallus gallus]	-0.05	0.852	0.0695604	others
XP_040529493.1	importin-7 isoform X1 [Gallus gallus]	-0.05	0.899	0.0462403	others
NP_001244301.2	methionine--tRNA ligase. cytoplasmic [Gallus gallus]	-0.05	0.921	0.0357404	others
XP_040513617.1	importin-5 [Gallus gallus]	-0.06	0.797	0.0985417	others
NP_001274134.1	ubiquitin-ribosomal protein eS31 fusion protein [Gallus gallus]	-0.06	0.799	0.0974532	others
NP_001006477.2	eukaryotic translation initiation factor 2 subunit 1 [Gallus gallus]	-0.06	0.822	0.0851282	others
XP_046785226.1	myosin-10 isoform X1 [Gallus gallus]	-0.06	0.874	0.0584886	others
XP_046789648.1	dual specificity mitogen-activated protein kinase kinase 2 isoform X1 [Gallus gallus]	-0.06	0.911	0.0404816	others
XP_040549960.1	40S ribosomal protein S26 [Gallus gallus]	-0.07	0.85	0.0705811	others
NP_001258079.1	vacuolar protein sorting-associated protein 16 homolog [Gallus gallus]	-0.07	0.975	0.0109954	others
NP_001026007.2	small ribosomal subunit protein uS3 [Gallus gallus]	-0.08	0.792	0.101275	others
XP_428540.3	40S ribosomal protein S20 [Gallus gallus]	-0.08	0.816	0.0883098	others
XP_040537836.1	protein ABHD14B [Gallus gallus]	-0.08	0.931	0.0310503	others
NP_001007968.1	large ribosomal subunit protein eL30 [Gallus gallus]	-0.09	0.768	0.114639	others
NP_001072961.1	large ribosomal subunit protein eL43 [Gallus gallus]	-0.09	0.813	0.0899095	others
NP_001161207.1	eukaryotic translation initiation factor 1 [Gallus gallus]	-0.09	0.846	0.0726296	others
NP_001026286.2	H/ACA ribonucleoprotein complex subunit DKC1 [Gallus gallus]	-0.1	0.817	0.0877779	others
XP_040517130.1	60S ribosomal protein L18a [Gallus gallus]	-0.11	0.712	0.14752	others
NP_001026616.1	dynactin subunit 3 [Gallus gallus]	-0.11	0.828	0.0819697	others
XP_040516601.1	chronophin [Gallus gallus]	-0.11	0.865	0.0629839	others
NP_001026425.1	obg-like ATPase 1 [Gallus gallus]	-0.12	0.675	0.170696	others
NP_001264835.1	26S proteasome non-ATPase regulatory subunit 10 [Gallus gallus]	-0.12	0.848	0.0716041	others
NP_990509.2	bifunctional purine biosynthesis protein ATIC isoform 1 [Gallus gallus]	-0.13	0.584	0.233587	others
NP_001025756.2	acylamino-acid-releasing enzyme [Gallus gallus]	-0.13	0.741	0.130182	others
XP_015152172.1	protein-glutamine gamma-glutamyltransferase 6-like [Gallus gallus]	-0.14	0.601	0.221126	others
XP_046779977.1	profilin-2 isoform X1 [Gallus gallus]	-0.14	0.617	0.209715	others
NP_990439.1	small ribosomal subunit protein eS4 [Gallus gallus]	-0.14	0.623	0.205512	others
XP_419240.3	plakophilin-1 [Gallus gallus]	-0.14	0.707	0.150581	others
NP_001338411.2	epidermal differentiation protein containing DPCC motifs [Gallus gallus]	-0.14	0.961	0.0172766	others
XP_040525633.1	estradiol 17-beta-dehydrogenase 11 [Gallus gallus]	-0.15	0.775	0.110698	others
NP_001264633.1	p53 apoptosis effector related to PMP-22 [Gallus gallus]	-0.15	0.858	0.0665127	others
NP_001012805.2	dual specificity mitogen-activated protein kinase kinase 3 [Gallus gallus]	-0.16	0.742	0.129596	others
XP_001233764.2	nucleoplasmin-3 [Gallus gallus]	-0.17	0.637	0.195861	others
XP_046758029.1	60S ribosomal protein L38 isoform X1 [Gallus gallus]	-0.17	0.668	0.175224	others
XP_040512775.2	eukaryotic translation initiation factor 3 subunit C-like. partial [Gallus gallus]	-0.17	0.683	0.165579	others
XP_046754787.1	eukaryotic translation initiation factor 4 gamma 1 isoform X1 [Gallus gallus]	-0.18	0.488	0.31158	others
NP_001006346.1	fatty acid binding protein 5 [Gallus gallus]	-0.18	0.557	0.254145	others
XP_040545756.1	peflin [Gallus gallus]	-0.18	0.578	0.238072	others
NP_001012553.1	eukaryotic translation initiation factor 3 subunit L [Gallus gallus]	-0.18	0.584	0.233587	others
NP_990402.1	insulin-like growth factor 2 mRNA-binding protein 1 [Gallus gallus]	-0.18	0.602	0.220404	others
XP_046771694.1	plastin-3 isoform X2 [Gallus gallus]	-0.18	0.755	0.122053	others
XP_422372.2	di-N-acetylchitobiase [Gallus gallus]	-0.18	0.847	0.0721166	others
XP_015138077.1	ubiquitin-conjugating enzyme E2 variant 2 isoform X1 [Gallus gallus]	-0.2	0.542	0.266001	others
XP_046776777.1	xaa-Pro aminopeptidase 1 [Gallus gallus]	-0.2	0.584	0.233587	others
NP_990859.2	destrin [Gallus gallus]	-0.21	0.221	0.655608	others
XP_046759873.1	keratin isoform X1 [Gallus gallus]	-0.21	0.398	0.400117	others
NP_001157867.1	eukaryotic translation initiation factor 3 subunit I [Gallus gallus]	-0.21	0.455	0.341989	others
NP_001026004.1	small ribosomal subunit protein uS17 [Gallus gallus]	-0.21	0.507	0.294992	others
XP_040539863.1	40S ribosomal protein S15a isoform X1 [Gallus gallus]	-0.22	0.445	0.35164	others
NP_001006349.2	eukaryotic translation initiation factor 3 subunit E [Gallus gallus]	-0.22	0.461	0.336299	others
XP_015140417.2	SH3 domain-containing YSC84-like protein 1 isoform X1 [Gallus gallus]	-0.22	0.485	0.314258	others
YP_009555264.1	cytochrome c oxidase subunit II (mitochondrion) [Gallus gallus spadiceus]	-0.22	0.67	0.173925	others
NP_001383571.1	cellular retinoic acid-binding protein 2 [Gallus gallus]	-0.23	0.288	0.540608	others
NP_989872.1	alpha-1-acid glycoprotein 1 precursor [Gallus gallus]	-0.23	0.809	0.0920515	others
XP_046796803.1	eukaryotic translation initiation factor 4E isoform X2 [Gallus gallus]	-0.24	0.307	0.512862	others
NP_001383341.1	protein arginine N-methyltransferase 5 isoform 1 [Gallus gallus]	-0.24	0.519	0.284833	others
NP_990729.1	translationally-controlled tumor protein homolog [Gallus gallus]	-0.25	0.216	0.665546	others
NP_990641.1	creatine kinase B-type [Gallus gallus]	-0.25	0.37	0.431798	others
NP_001006447.2	COP9 signalosome complex subunit 4 [Gallus gallus]	-0.25	0.425	0.371611	others
XP_040511056.2	heterogeneous nuclear ribonucleoprotein L isoform X3 [Gallus gallus]	-0.25	0.491	0.308919	others
XP_414797.1	28 kDa heat- and acid-stable phosphoprotein [Gallus gallus]	-0.25	0.512	0.29073	others
XP_003641852.1	cytochrome c oxidase subunit 5A. mitochondrial isoform X1 [Gallus gallus]	-0.25	0.755	0.122053	others
XP_040521779.1	programmed cell death protein 6 isoform X1 [Gallus gallus]	-0.25	0.778	0.10902	others
NP_001264093.1	small ribosomal subunit protein uS5 [Gallus gallus]	-0.26	0.382	0.417937	others
XP_046754932.1	40S ribosomal protein S16 [Gallus gallus]	-0.26	0.418	0.378824	others
NP_001004378.1	small ribosomal subunit protein RACK1 [Gallus gallus]	-0.27	0.291	0.536107	others
NP_989912.1	large ribosomal subunit protein uL18 [Gallus gallus]	-0.27	0.43	0.366532	others
NP_001383196.1	LSM8 homolog. U6 small nuclear RNA associated [Gallus gallus]	-0.27	0.791	0.101824	others
XP_015138332.1	cullin-associated NEDD8-dissociated protein 1 [Gallus gallus]	-0.28	0.236	0.627088	others
XP_424903.3	40S ribosomal protein S23 [Gallus gallus]	-0.28	0.316	0.500313	others
XP_040503109.1	ganglioside GM2 activator [Gallus gallus]	-0.28	0.418	0.378824	others
NP_990557.3	ovostatin precursor [Gallus gallus]	-0.28	0.851	0.0700704	others
XP_040538806.1	eukaryotic peptide chain release factor subunit 1 [Gallus gallus]	-0.29	0.268	0.571865	others
XP_040546638.1	40S ribosomal protein S27 [Gallus gallus]	-0.29	0.327	0.485452	others
NP_001025975.1	eukaryotic translation initiation factor 1A. X-chromosomal [Gallus gallus]	-0.29	0.343	0.464706	others
NP_001264271.2	small ribosomal subunit protein eS24 isoform 1 [Gallus gallus]	-0.29	0.366	0.436519	others
NP_001072972.1	DDB1- and CUL4-associated factor 7 [Gallus gallus]	-0.29	0.388	0.411168	others
NP_001170988.1	motile sperm domain-containing protein 2 isoform 1 [Gallus gallus]	-0.29	0.5	0.30103	others
XP_046781537.1	cytochrome c oxidase subunit 4 isoform 1. mitochondrial isoform X1 [Gallus gallus]	-0.3	0.418	0.378824	others
NP_001244133.1	casein kinase II subunit beta [Gallus gallus]	-0.3	0.448	0.348722	others
XP_040525416.1	ribose-phosphate pyrophosphokinase 1 isoform X1 [Gallus gallus]	-0.3	0.595	0.225483	others
NP_990699.2	elongation factor 2 [Gallus gallus]	-0.31	0.199	0.701147	others
XP_421624.1	eukaryotic translation initiation factor 3 subunit F [Gallus gallus]	-0.31	0.265	0.576754	others
NP_001264684.1	large ribosomal subunit protein eL31 [Gallus gallus]	-0.31	0.356	0.44855	others
NP_001026122.1	eukaryotic translation initiation factor 3 subunit H [Gallus gallus]	-0.31	0.44	0.356547	others
NP_001033585.1	eukaryotic translation initiation factor 5B [Gallus gallus]	-0.31	0.489	0.310691	others
XP_423512.2	translation initiation factor eIF-2B subunit delta isoform X1 [Gallus gallus]	-0.31	0.54	0.267606	others
XP_424846.3	phosphoserine aminotransferase isoform X1 [Gallus gallus]	-0.32	0.189	0.723538	others
XP_046766565.1	60S ribosomal protein L7 isoform X1 [Gallus gallus]	-0.32	0.243	0.614394	others
NP_001239055.1	small ribosomal subunit protein eS8 [Gallus gallus]	-0.32	0.286	0.543634	others
NP_001099145.1	malignant T-cell-amplified sequence 1 [Gallus gallus]	-0.32	0.291	0.536107	others
NP_989548.1	small ribosomal subunit protein eS17 [Gallus gallus]	-0.32	0.343	0.464706	others
XP_046792491.1	beta-hexosaminidase subunit beta [Gallus gallus]	-0.32	0.353	0.452225	others
NP_001026711.1	ubiquitin-conjugating enzyme E2 K [Gallus gallus]	-0.33	0.571	0.243364	others
XP_418775.3	60S ribosomal protein L14 [Gallus gallus]	-0.34	0.256	0.59176	others
NP_001239184.1	large ribosomal subunit protein eL32 [Gallus gallus]	-0.34	0.351	0.454693	others
XP_046788453.1	tubulin-specific chaperone cofactor E-like protein isoform X1 [Gallus gallus]	-0.35	0.196	0.707744	others
KRT9LC2	KRT9LC2	-0.36	0.187	0.728158	others
NP_001007824.1	small ribosomal subunit protein uS2 [Gallus gallus]	-0.36	0.198	0.703335	others
NP_001378926.1	eukaryotic translation initiation factor 3 subunit K [Gallus gallus]	-0.36	0.286	0.543634	others
XP_040539818.1	aminoacyl tRNA synthase complex-interacting multifunctional protein 2 isoform X1 [Gallus gallus]	-0.36	0.323	0.490797	others
XP_418370.1	V-type proton ATPase subunit C 1 [Gallus gallus]	-0.36	0.805	0.0942041	others
NP_001292117.1	large ribosomal subunit protein uL5 [Gallus gallus]	-0.37	0.173	0.761954	others
XP_046770494.1	40S ribosomal protein S7 [Gallus gallus]	-0.37	0.256	0.59176	others
NP_001006241.1	large ribosomal subunit protein uL3 [Gallus gallus]	-0.37	0.263	0.580044	others
XP_425648.3	endonuclease domain-containing 1 protein [Gallus gallus]	-0.38	0.0598	1.2233	others
NP_990404.2	translin [Gallus gallus]	-0.38	0.0799	1.09745	others
KRT9LC1	KRT9LC1	-0.38	0.199	0.701147	others
NP_990556.1	small ribosomal subunit protein eS6 [Gallus gallus]	-0.38	0.225	0.647817	others
NP_001026348.2	transaldolase [Gallus gallus]	-0.38	0.33	0.481486	others
NP_990615.2	L-lactate dehydrogenase A chain [Gallus gallus]	-0.39	0.125	0.90309	others
XP_046754518.1	calcium-binding protein 39 [Gallus gallus]	-0.39	0.342	0.465974	others
NP_001006219.1	14-3-3 protein epsilon [Gallus gallus]	-0.4	0.0414	1.383	others
NP_001308528.1	large ribosomal subunit protein uL14 [Gallus gallus]	-0.4	0.157	0.8041	others
NP_001264386.1	large ribosomal subunit protein eL33 isoform 1 [Gallus gallus]	-0.4	0.202	0.694649	others
NP_001073228.1	profilin-2 [Gallus gallus]	-0.4	0.232	0.634512	others
XP_004944228.1	calpain small subunit 2 [Gallus gallus]	-0.4	0.702	0.153663	others
XP_046785513.1	pyrroline-5-carboxylate reductase 1. mitochondrial isoform X1 [Gallus gallus]	-0.41	0.537	0.270026	others
NP_989880.1	eukaryotic initiation factor 4A-II [Gallus gallus]	-0.42	0.0296	1.52871	others
XP_040503244.2	ubiquitin carboxyl-terminal hydrolase 7 isoform X1 [Gallus gallus]	-0.42	0.139	0.856985	others
NP_001026087.1	methylosome protein WDR77 [Gallus gallus]	-0.42	0.22	0.657577	others
XP_046771924.1	60S ribosomal protein L34 isoform X1 [Gallus gallus]	-0.42	0.31	0.508638	others
XP_046793565.1	NEDD8 isoform X9 [Gallus gallus]	-0.42	0.593	0.226945	others
XP_046780321.1	ovalbumin-related protein Y isoform X1 [Gallus gallus]	-0.42	0.638	0.195179	others
NP_001171206.1	prohibitin 1 [Gallus gallus]	-0.43	0.104	0.982967	others
NP_001264592.1	large ribosomal subunit protein uL15 [Gallus gallus]	-0.43	0.136	0.866461	others
NP_001006501.1	adenosine kinase [Gallus gallus]	-0.43	0.144	0.841638	others
XP_046756950.1	eukaryotic translation initiation factor 3 subunit B [Gallus gallus]	-0.43	0.169	0.772113	others
NP_001026562.2	ATP synthase subunit beta. mitochondrial precursor [Gallus gallus]	-0.43	0.18	0.744727	others
NP_001244226.1	small ribosomal subunit protein eS10 [Gallus gallus]	-0.43	0.327	0.485452	others
XP_425690.2	RNA-binding protein 39 isoform X1 [Gallus gallus]	-0.43	0.415	0.381952	others
XP_015137619.3	la-related protein 4B isoform X1 [Gallus gallus]	-0.44	0.313	0.504456	others
XP_046782516.1	tumor protein D52 isoform X13 [Gallus gallus]	-0.44	0.507	0.294992	others
NP_001159798.1	peptidyl-prolyl cis-trans isomerase A [Gallus gallus]	-0.45	0.0131	1.88273	others
XP_040542954.1	thioredoxin domain-containing protein 17 [Gallus gallus]	-0.45	0.0548	1.26122	others
XP_046789406.1	keratin. type I cuticular Ha5 isoform X3 [Gallus gallus]	-0.45	0.0847	1.07212	others
XP_015149270.1	40S ribosomal protein S14 isoform X1 [Gallus gallus]	-0.45	0.139	0.856985	others
NP_990668.1	large ribosomal subunit protein eL27 [Gallus gallus]	-0.45	0.169	0.772113	others
XP_415772.4	AP-2 complex subunit beta isoform X1 [Gallus gallus]	-0.45	0.318	0.497573	others
XP_417405.4	40S ribosomal protein S21 [Gallus gallus]	-0.45	0.321	0.493495	others
NP_001264291.1	small nuclear ribonucleoprotein F [Gallus gallus]	-0.45	0.36	0.443697	others
NP_001075886.1	small ribosomal subunit protein eS1 [Gallus gallus]	-0.46	0.157	0.8041	others
NP_001026455.2	nardilysin [Gallus gallus]	-0.46	0.578	0.238072	others
XP_040502845.1	calnexin isoform X1 [Gallus gallus]	-0.47	0.0488	1.31158	others
NP_001129149.1	eukaryotic peptide chain release factor GTP-binding subunit ERF3A [Gallus gallus]	-0.47	0.109	0.962574	others
NP_001012601.1	cysteine--tRNA ligase. cytoplasmic [Gallus gallus]	-0.47	0.149	0.826814	others
XP_040530791.1	eukaryotic translation initiation factor 3 subunit A [Gallus gallus]	-0.47	0.173	0.761954	others
XP_040548184.2	feather keratin 1-like isoform X2 [Gallus gallus]	-0.47	0.287	0.542118	others
XP_015146490.4	translation initiation factor eIF-2B subunit gamma isoform X1 [Gallus gallus]	-0.47	0.329	0.482804	others
XP_025002444.2	E3 SUMO-protein ligase RanBP2 isoform X1 [Gallus gallus]	-0.47	0.388	0.411168	others
XP_040545877.1	PITH domain-containing protein 1 [Gallus gallus]	-0.47	0.806	0.093665	others
XP_046767589.1	14-3-3 protein zeta isoform X2 [Gallus gallus]	-0.48	0.0207	1.68403	others
NP_001376310.1	myeloid leukemia factor 2 [Gallus gallus]	-0.48	0.0871	1.05998	others
XP_046779564.1	vigilin isoform X1 [Gallus gallus]	-0.48	0.435	0.361511	others
NP_001264601.1	ras-related protein Rab-32 [Gallus gallus]	-0.48	0.491	0.308919	others
NP_001006128.2	glucose-6-phosphate isomerase [Gallus gallus]	-0.49	0.0729	1.13727	others
XP_015139591.1	40S ribosomal protein S12 isoform X1 [Gallus gallus]	-0.49	0.0808	1.09259	others
XP_046781377.1	nuclear transport factor 2 isoform X1 [Gallus gallus]	-0.49	0.132	0.879426	others
XP_040538234.2	cytochrome b-c1 complex subunit 1. mitochondrial [Gallus gallus]	-0.49	0.193	0.714443	others
NP_001305959.1	transmembrane emp24 domain-containing protein 7 precursor [Gallus gallus]	-0.49	0.198	0.703335	others
NP_001006440.1	ATP-binding cassette sub-family E member 1 [Gallus gallus]	-0.49	0.307	0.512862	others
NP_001384819.1	transmembrane emp24 domain-containing protein 2 isoform 1 precursor [Gallus gallus]	-0.49	0.581	0.235824	others
XP_040510918.1	proteasome subunit beta type-5 isoform X1 [Gallus gallus]	-0.5	0.0548	1.26122	others
XP_040552963.1	protein yippee-like 5 isoform X1 [Gallus gallus]	-0.5	0.754	0.122629	others
NP_001012789.1	eukaryotic translation initiation factor 3 subunit J [Gallus gallus]	-0.51	0.136	0.866461	others
NP_989928.1	eukaryotic translation initiation factor 2 subunit 2 [Gallus gallus]	-0.51	0.207	0.68403	others
NP_996761.1	T-complex protein 1 subunit delta [Gallus gallus]	-0.52	0.00715	2.14569	others
NP_001384163.1	elongation factor 1-gamma [Gallus gallus]	-0.52	0.0437	1.35952	others
NP_001006415.1	14-3-3 protein theta [Gallus gallus]	-0.52	0.0941	1.02641	others
XP_015132180.1	N-alpha-acetyltransferase 15. NatA auxiliary subunit [Gallus gallus]	-0.52	0.136	0.866461	others
NP_001026074.1	palmitoyl-protein thioesterase 1 precursor [Gallus gallus]	-0.52	0.149	0.826814	others
XP_015130883.2	eIF-2-alpha kinase activator GCN1 isoform X1 [Gallus gallus]	-0.52	0.173	0.761954	others
NP_001026322.1	methionine aminopeptidase 1 [Gallus gallus]	-0.52	0.238	0.623423	others
XP_040518490.1	prostatic acid phosphatase isoform X1 [Gallus gallus]	-0.52	0.258	0.58838	others
XP_046767645.1	60S ribosomal protein L15 isoform X1 [Gallus gallus]	-0.52	0.307	0.512862	others
NP_001182352.1	protein MEMO1 [Gallus gallus]	-0.53	0.0179	1.74715	others
NP_001264657.1	large ribosomal subunit protein uL2 [Gallus gallus]	-0.53	0.101	0.995679	others
XP_040547567.1	60S ribosomal protein L10a isoform X1 [Gallus gallus]	-0.53	0.103	0.987163	others
XP_040551299.1	calpain small subunit 1 [Gallus gallus]	-0.53	0.184	0.735182	others
NP_001026639.2	phosphomannomutase 2 [Gallus gallus]	-0.53	0.309	0.510042	others
XP_040529924.1	E3 ubiquitin-protein ligase HECTD1 isoform X3 [Gallus gallus]	-0.53	0.353	0.452225	others
XP_040513251.1	ubiquitin-like modifier-activating enzyme 1 isoform X1. partial [Gallus gallus]	-0.54	0.0123	1.91009	others
NP_990318.1	large ribosomal subunit protein uL10 [Gallus gallus]	-0.54	0.0627	1.20273	others
NP_001308526.1	large ribosomal subunit protein eL24 [Gallus gallus]	-0.54	0.12	0.920819	others
XP_046783069.1	feather keratin 1-like isoform X6 [Gallus gallus]	-0.54	0.755	0.122053	others
NP_001006543.1	phenylalanine--tRNA ligase beta subunit [Gallus gallus]	-0.55	0.0475	1.32331	others
XP_015155794.1	proliferation-associated protein 2G4 isoform X1 [Gallus gallus]	-0.55	0.0689	1.16178	others
NP_001026324.1	ubiquitin-conjugating enzyme E2 D3 [Gallus gallus]	-0.55	0.0705	1.15181	others
NP_001001783.1	small ribosomal subunit protein uS15 [Gallus gallus]	-0.55	0.0776	1.11014	others
XP_015128548.2	NEDD8-conjugating enzyme Ubc12 [Gallus gallus]	-0.56	0.0187	1.72816	others
XP_001236782.2	ubiquitin thioesterase OTUB1 [Gallus gallus]	-0.56	0.0223	1.6517	others
XP_415765.4	malate dehydrogenase. mitochondrial isoform X1 [Gallus gallus]	-0.56	0.0413	1.38405	others
XP_046756373.1	heat shock 70 kDa protein 4 [Gallus gallus]	-0.56	0.109	0.962574	others
XP_025010588.1	60S ribosomal protein L26 isoform X1 [Gallus gallus]	-0.56	0.116	0.935542	others
NP_001006475.2	enhancer of rudimentary homolog [Gallus gallus]	-0.56	0.189	0.723538	others
XP_040512765.1	elongin-B [Gallus gallus]	-0.57	0.00372	2.42946	others
XP_025007966.2	aspartyl aminopeptidase isoform X1 [Gallus gallus]	-0.57	0.0222	1.65365	others
XP_040520366.1	desmoglein-1 [Gallus gallus]	-0.57	0.0438	1.35853	others
NP_001244213.1	actin-related protein 2/3 complex subunit 4 [Gallus gallus]	-0.57	0.0472	1.32606	others
XP_046776561.1	GDP-L-fucose synthase isoform X1 [Gallus gallus]	-0.57	0.0564	1.24872	others
NP_001026374.1	NPC intracellular cholesterol transporter 2 precursor [Gallus gallus]	-0.57	0.101	0.995679	others
CBP15-K	CBP15-K	-0.57	0.216	0.665546	others
XP_046757064.1	GTP-binding nuclear protein Ran isoform X1 [Gallus gallus]	-0.58	0.0331	1.48017	others
NP_001074329.2	tubulin beta-3 chain [Gallus gallus]	-0.58	0.0387	1.41229	others
NP_001025877.2	26S proteasome non-ATPase regulatory subunit 12 [Gallus gallus]	-0.58	0.041	1.38722	others
XP_046757008.1	60S ribosomal protein L6 isoform X1 [Gallus gallus]	-0.58	0.0619	1.20831	others
XP_040513204.2	prefoldin subunit 6 isoform X4 [Gallus gallus]	-0.58	0.0825	1.08355	others
NP_001026100.1	large ribosomal subunit protein eL19 [Gallus gallus]	-0.58	0.103	0.987163	others
XP_040507028.1	protein/nucleic acid deglycase DJ-1 isoform X1 [Gallus gallus]	-0.58	0.222	0.653647	others
NP_001072963.1	actin-related protein 2/3 complex subunit 1A [Gallus gallus]	-0.59	0.0247	1.6073	others
XP_040549727.1	keratin. type II cytoskeletal 3-like [Gallus gallus]	-0.59	0.0399	1.39903	others
XP_040546288.1	40S ribosomal protein S25 [Gallus gallus]	-0.59	0.0597	1.22403	others
XP_046763844.1	T-complex protein 1 subunit theta isoform X2 [Gallus gallus]	-0.6	0.00222	2.65365	others
NP_001006686.2	heat shock 70 kDa protein [Gallus gallus]	-0.6	0.00494	2.30627	others
XP_040543200.1	60S ribosomal protein L23a isoform X2 [Gallus gallus]	-0.6	0.0489	1.31069	others
XP_040539157.1	periplakin [Gallus gallus]	-0.61	0.0213	1.67162	others
NP_001026768.2	polyadenylate-binding protein 1 [Gallus gallus]	-0.61	0.0533	1.27327	others
NP_001292020.1	macrophage migration inhibitory factor [Gallus gallus]	-0.61	0.106	0.974694	others
NP_001012815.2	26S proteasome non-ATPase regulatory subunit 5 [Gallus gallus]	-0.61	0.351	0.454693	others
NP_001006160.2	oxidized purine nucleoside triphosphate hydrolase [Gallus gallus]	-0.61	0.668	0.175224	others
XP_426598.2	actin-related protein 2/3 complex subunit 2 [Gallus gallus]	-0.62	0.00739	2.13136	others
NP_989636.1	glyceraldehyde-3-phosphate dehydrogenase [Gallus gallus]	-0.62	0.0138	1.86012	others
NP_001026571.1	asparagine--tRNA ligase. cytoplasmic [Gallus gallus]	-0.62	0.0363	1.44009	others
XP_040533917.1	4-trimethylaminobutyraldehyde dehydrogenase [Gallus gallus]	-0.62	0.0381	1.41908	others
NP_001244262.1	large ribosomal subunit protein uL6 [Gallus gallus]	-0.62	0.0516	1.28735	others
NP_001376414.1	trifunctional enzyme subunit beta. mitochondrial [Gallus gallus]	-0.62	0.511	0.291579	others
NP_001007480.1	large ribosomal subunit protein uL4 [Gallus gallus]	-0.63	0.044	1.35655	others
XP_040546580.2	proteasome subunit beta type-4 isoform X1 [Gallus gallus]	-0.63	0.0555	1.25571	others
XP_015147495.1	COP9 signalosome complex subunit 2 isoform X1 [Gallus gallus]	-0.63	0.319	0.496209	others
NP_001006405.1	T-complex protein 1 subunit alpha [Gallus gallus]	-0.64	0.00197	2.70553	others
XP_040544283.1	probable aminopeptidase NPEPL1 [Gallus gallus]	-0.64	0.0225	1.64782	others
XP_040547161.1	glutathione S-transferase 2-like isoform X2 [Gallus gallus]	-0.64	0.0421	1.37572	others
NP_001383069.1	eukaryotic translation initiation factor 5A-2 [Gallus gallus]	-0.64	0.0617	1.20971	others
XP_040538179.1	ADP-ribosylation factor-like protein 8B isoform X1 [Gallus gallus]	-0.64	0.0865	1.06298	others
NP_001026712.2	T-complex protein 1 subunit eta [Gallus gallus]	-0.65	0.00119	2.92445	others
XP_040545390.1	transmembrane emp24 domain-containing protein 4 isoform X1 [Gallus gallus]	-0.65	0.016	1.79588	others
XP_040547667.1	interferon regulatory factor 6 isoform X1 [Gallus gallus]	-0.65	0.0342	1.46597	others
XP_001234643.2	eukaryotic translation initiation factor 3 subunit D isoform X1 [Gallus gallus]	-0.65	0.0598	1.2233	others
XP_040513252.1	eukaryotic translation initiation factor 3 subunit C-like [Gallus gallus]	-0.65	0.0767	1.1152	others
NP_001289729.1	galectin-3 [Gallus gallus]	-0.65	0.104	0.982967	others
NP_001264349.1	type 2 phosphatidylinositol 4.5-bisphosphate 4-phosphatase [Gallus gallus]	-0.65	0.118	0.928118	others
XP_040512959.1	neuroblast differentiation-associated protein AHNAK isoform X6 [Gallus gallus]	-0.65	0.134	0.872895	others
XP_040535208.1	cullin-3 isoform X1 [Gallus gallus]	-0.65	0.398	0.400117	others
XP_046761690.1	protein farnesyltransferase/geranylgeranyltransferase type-1 subunit alpha isoform X1 [Gallus gallus]	-0.65	0.458	0.339135	others
XP_040523530.1	lactoylglutathione lyase isoform X2 [Gallus gallus]	-0.66	0.043	1.36653	others
XP_040520891.1	eukaryotic translation elongation factor 1 epsilon-1 [Gallus gallus]	-0.66	0.0598	1.2233	others
XP_040537516.1	26S proteasome non-ATPase regulatory subunit 6 [Gallus gallus]	-0.67	0.005	2.30103	others
XP_015140475.3	CAD protein isoform X1 [Gallus gallus]	-0.67	0.0182	1.73993	others
XP_040513099.1	kallikrein-14-like isoform X1 [Gallus gallus]	-0.67	0.0258	1.58838	others
NP_001004379.1	large ribosomal subunit protein eL8 [Gallus gallus]	-0.67	0.026	1.58503	others
XP_040537928.1	isoleucine--tRNA ligase. cytoplasmic isoform X1 [Gallus gallus]	-0.67	0.0615	1.21112	others
XP_001233703.5	protein mab-21-like 4 [Gallus gallus]	-0.67	0.258	0.58838	others
XP_046757611.1	gelsolin isoform X4 [Gallus gallus]	-0.67	0.372	0.429457	others
NP_001006491.1	proteasome subunit alpha type-3 [Gallus gallus]	-0.68	0.000823	3.0846	others
XP_040545693.1	proteasome subunit beta type-2 [Gallus gallus]	-0.68	0.00715	2.14569	others
NP_001384045.1	prefoldin subunit 3 [Gallus gallus]	-0.68	0.0179	1.74715	others
NP_001269270.2	glyoxalase domain-containing protein 4 [Gallus gallus]	-0.68	0.099	1.00436	others
XP_015137020.2	programmed cell death 6-interacting protein isoform X2 [Gallus gallus]	-0.69	0.00223	2.6517	others
NP_001384323.1	vesicle-fusing ATPase isoform 1 [Gallus gallus]	-0.69	0.00683	2.16558	others
NP_001384565.1	phenylalanine--tRNA ligase alpha subunit [Gallus gallus]	-0.69	0.0306	1.51428	others
NP_001269129.1	ES1 protein homolog. mitochondrial-like [Gallus gallus]	-0.69	0.0659	1.18111	others
NP_001007889.1	elongin-C [Gallus gallus]	-0.69	0.154	0.812479	others
XP_040551714.1	T-complex protein 1 subunit beta isoform X1 [Gallus gallus]	-0.7	0.000479	3.31966	others
XP_046786814.1	casein kinase II subunit alpha isoform X1 [Gallus gallus]	-0.7	0.0205	1.68825	others
XP_040555022.1	dynactin subunit 1 isoform X5 [Gallus gallus]	-0.7	0.11	0.958607	others
XP_025011150.1	regucalcin isoform X1 [Gallus gallus]	-0.7	0.342	0.465974	others
XP_040546833.1	T-complex protein 1 subunit gamma [Gallus gallus]	-0.71	0.000729	3.13727	others
XP_046774140.1	coatomer subunit beta isoform X1 [Gallus gallus]	-0.71	0.0145	1.83863	others
XP_046769675.1	bifunctional glutamate/proline--tRNA ligase isoform X5 [Gallus gallus]	-0.71	0.0253	1.59688	others
NP_990316.3	phosphoglycerate kinase [Gallus gallus]	-0.71	0.0639	1.1945	others
XP_046773611.1	ataxin-3 isoform X1 [Gallus gallus]	-0.71	0.198	0.703335	others
NP_001383304.1	glycine--tRNA ligase [Gallus gallus]	-0.72	0.00151	2.82102	others
NP_990156.2	ubiquitin carboxyl-terminal hydrolase isozyme L3 [Gallus gallus]	-0.72	0.00593	2.22695	others
NP_001026456.2	transcription factor BTF3 homolog 4 [Gallus gallus]	-0.72	0.0182	1.73993	others
XP_040550309.1	40S ribosomal protein S5. partial [Gallus gallus]	-0.72	0.0877	1.057	others
XP_040546854.1	NAD(P)H-hydrate epimerase [Gallus gallus]	-0.72	0.136	0.866461	others
XP_040508519.1	interleukin enhancer-binding factor 2 isoform X2 [Gallus gallus]	-0.72	0.277	0.55752	others
XP_040558242.1	vinculin isoform X1 [Gallus gallus]	-0.72	0.333	0.477556	others
XP_015133796.1	non-POU domain-containing octamer-binding protein isoform X1 [Gallus gallus]	-0.73	0.0824	1.08407	others
NP_989456.2	sulfhydryl oxidase 1 precursor [Gallus gallus]	-0.73	0.339	0.4698	others
NP_001103255.2	heat shock protein HSP 90-alpha [Gallus gallus]	-0.74	0.000882	3.05453	others
XP_046760888.1	prostaglandin E synthase 3 isoform X1 [Gallus gallus]	-0.74	0.00187	2.72816	others
XP_046777762.1	isocitrate dehydrogenase [NADP] cytoplasmic isoform X1 [Gallus gallus]	-0.74	0.0044	2.35655	others
NP_001038137.2	calpain-1 catalytic subunit [Gallus gallus]	-0.74	0.0108	1.96658	others
NP_001007949.1	alpha-centractin [Gallus gallus]	-0.74	0.023	1.63827	others
NP_990111.1	tudor-interacting repair regulator protein [Gallus gallus]	-0.74	0.0389	1.41005	others
NP_001006216.1	T-complex protein 1 subunit zeta [Gallus gallus]	-0.75	0.000745	3.12784	others
NP_989917.2	gap junction alpha-1 protein [Gallus gallus]	-0.75	0.00445	2.35164	others
XP_003642584.5	phosphopantothenate--cysteine ligase isoform X1 [Gallus gallus]	-0.75	0.0124	1.90658	others
NP_990330.1	large ribosomal subunit protein eL13 [Gallus gallus]	-0.75	0.0278	1.55596	others
NP_990412.2	catenin beta-1 [Gallus gallus]	-0.75	0.0787	1.10403	others
XP_040514275.1	aldo-keto reductase family 1 member B1 [Gallus gallus]	-0.75	0.116	0.935542	others
XP_004935101.1	U1 small nuclear ribonucleoprotein C isoform X1 [Gallus gallus]	-0.75	0.196	0.707744	others
XP_046791454.1	nuclear pore complex protein Nup155 [Gallus gallus]	-0.75	0.299	0.524329	others
XP_046790161.1	nascent polypeptide-associated complex subunit alpha isoform X1 [Gallus gallus]	-0.76	0.00495	2.30539	others
NP_001383933.1	eukaryotic translation initiation factor 5A-1 [Gallus gallus]	-0.76	0.00513	2.28988	others
XP_040544353.1	adenosylhomocysteinase [Gallus gallus]	-0.76	0.0107	1.97062	others
XP_015130830.2	density-regulated protein isoform X1 [Gallus gallus]	-0.76	0.0139	1.85699	others
XP_046789624.1	endophilin-A2 isoform X5 [Gallus gallus]	-0.76	0.333	0.477556	others
NP_001264608.1	large ribosomal subunit protein uL11 [Gallus gallus]	-0.77	0.0176	1.75449	others
XP_001233393.1	60S ribosomal protein L21 isoform X1 [Gallus gallus]	-0.77	0.0179	1.74715	others
XP_040541812.1	dynamin-1 isoform X2 [Gallus gallus]	-0.77	0.0664	1.17783	others
XP_046781620.1	lysine--tRNA ligase isoform X1 [Gallus gallus]	-0.77	0.0881	1.05502	others
XP_040556115.1	paraspeckle component 1 isoform X1 [Gallus gallus]	-0.77	0.683	0.165579	others
NP_001376228.1	eukaryotic translation initiation factor 4H [Gallus gallus]	-0.78	0.0394	1.4045	others
XP_025001583.1	eukaryotic translation initiation factor 3 subunit G [Gallus gallus]	-0.78	0.0432	1.36452	others
XP_040547949.1	importin subunit beta-1 [Gallus gallus]	-0.78	0.303	0.518557	others
XP_046793619.1	hsp70-binding protein 1 [Gallus gallus]	-0.78	0.5	0.30103	others
XP_046760952.1	poly(rC)-binding protein 2 isoform X1 [Gallus gallus]	-0.79	0.00847	2.07212	others
XP_046796809.1	serine/threonine-protein phosphatase 2B catalytic subunit alpha isoform isoform X8 [Gallus gallus]	-0.79	0.0913	1.03953	others
NP_990617.2	lamin-B1 [Gallus gallus]	-0.79	0.103	0.987163	others
XP_421423.2	dehydrogenase/reductase SDR family member 7 [Gallus gallus]	-0.79	0.11	0.958607	others
NP_990793.1	small ribosomal subunit protein uS19 [Gallus gallus]	-0.79	0.129	0.88941	others
NP_001006516.1	eIF5-mimic protein 2 [Gallus gallus]	-0.79	0.455	0.341989	others
NP_990336.2	calmodulin [Gallus gallus]	-0.8	0.00239	2.6216	others
XP_040507774.1	adenylyl cyclase-associated protein 1 isoform X1 [Gallus gallus]	-0.8	0.00525	2.27984	others
XP_015138627.1	nucleosome assembly protein 1-like 1 isoform X1 [Gallus gallus]	-0.8	0.00926	2.03339	others
XP_046761274.1	calpastatin isoform X1 [Gallus gallus]	-0.8	0.0183	1.73755	others
NP_989604.1	large ribosomal subunit protein uL29 [Gallus gallus]	-0.8	0.0205	1.68825	others
XP_040550917.1	ubiquitin-like protein FUBI [Gallus gallus]	-0.8	0.0264	1.5784	others
XP_015131376.1	translocon-associated protein subunit alpha isoform X1 [Gallus gallus]	-0.8	0.0292	1.53462	others
NP_001026494.1	eukaryotic translation initiation factor 2A [Gallus gallus]	-0.8	0.0327	1.48545	others
XP_046797728.1	transmembrane emp24 domain-containing protein 10 isoform X1 [Gallus gallus]	-0.8	0.0384	1.41567	others
NP_001277063.1	exportin-1 [Gallus gallus]	-0.8	0.0387	1.41229	others
XP_040549891.1	uridylate-specific endoribonuclease [Gallus gallus]	-0.8	0.0842	1.07469	others
XP_046789968.1	perilipin-3 [Gallus gallus]	-0.81	0.00593	2.22695	others
NP_001012800.2	glutaminyl-tRNA synthetase [Gallus gallus]	-0.81	0.00714	2.1463	others
NP_989617.3	ATP synthase subunit alpha. mitochondrial [Gallus gallus]	-0.81	0.0121	1.91721	others
XP_015155426.1	small glutamine-rich tetratricopeptide repeat-containing protein alpha isoform X1 [Gallus gallus]	-0.81	0.0309	1.51004	others
NP_001239006.1	receptor expression-enhancing protein 5 [Gallus gallus]	-0.81	0.0339	1.4698	others
NP_001026489.1	DCN1-like protein 1 [Gallus gallus]	-0.81	0.442	0.354578	others
XP_046780568.1	pyruvate kinase PKM isoform X5 [Gallus gallus]	-0.82	0.00361	2.44249	others
NP_001383530.1	farnesyl pyrophosphate synthase [Gallus gallus]	-0.82	0.00404	2.39362	others
XP_024998255.2	alpha-enolase isoform X1 [Gallus gallus]	-0.82	0.00476	2.32239	others
XP_015155902.1	60S ribosomal protein L17 isoform X1 [Gallus gallus]	-0.82	0.0141	1.85078	others
XP_046798825.1	sphingosine-1-phosphate lyase 1 isoform X3 [Gallus gallus]	-0.82	0.0146	1.83565	others
XP_040530603.1	transmembrane 9 superfamily member 3 isoform X1 [Gallus gallus]	-0.82	0.0649	1.18776	others
NP_001384251.1	RNA transcription. translation and transport factor protein isoforfm 2 [Gallus gallus]	-0.82	0.106	0.974694	others
XP_040525726.1	zinc finger protein 185 isoform X1 [Gallus gallus]	-0.82	0.538	0.269218	others
NP_001026578.1	proteasome subunit alpha type-5 [Gallus gallus]	-0.83	0.000574	3.24109	others
XP_040508623.1	glutathione S-transferase 2 isoform X1 [Gallus gallus]	-0.83	0.0023	2.63827	others
NP_001376260.1	protein O-GlcNAcase [Gallus gallus]	-0.83	0.309	0.510042	others
XP_015141752.1	26S proteasome non-ATPase regulatory subunit 13 isoform X1 [Gallus gallus]	-0.84	0.00108	2.96658	others
XP_046786619.1	14-3-3 protein beta/alpha isoform X1 [Gallus gallus]	-0.84	0.00219	2.65956	others
XP_040551234.1	spliceosome RNA helicase DDX39B [Gallus gallus]	-0.84	0.00356	2.44855	others
XP_040549948.1	prefoldin subunit 5 [Gallus gallus]	-0.84	0.00843	2.07417	others
XP_015143255.1	serpin A3-4-like isoform X1 [Gallus gallus]	-0.84	0.0123	1.91009	others
XP_046781101.1	acidic leucine-rich nuclear phosphoprotein 32 family member A isoform X1 [Gallus gallus]	-0.84	0.0182	1.73993	others
NP_001333378.1	phospholipid hydroperoxide glutathione peroxidase. mitochondrial isoform B precursor [Gallus gallus]	-0.84	0.0482	1.31695	others
NP_001025818.1	ubiquitin-conjugating enzyme E2 H [Gallus gallus]	-0.84	0.078	1.10791	others
NP_001026618.1	threonine--tRNA ligase 1. cytoplasmic [Gallus gallus]	-0.84	0.0864	1.06349	others
NP_001006247.2	serine-threonine kinase receptor-associated protein [Gallus gallus]	-0.85	0.00643	2.19179	others
XP_040513173.1	N-alpha-acetyltransferase 10. partial [Gallus gallus]	-0.85	0.0639	1.1945	others
NP_001006337.2	U6 snRNA-associated Sm-like protein LSm7 isoform 1 [Gallus gallus]	-0.85	0.0711	1.14813	others
XP_040538622.1	la-related protein 1 isoform X1 [Gallus gallus]	-0.85	0.0949	1.02273	others
NP_001180598.1	lupus La protein [Gallus gallus]	-0.85	0.529	0.276544	others
NP_001012581.1	T-complex protein 1 subunit epsilon [Gallus gallus]	-0.86	0.000114	3.9431	others
XP_015149956.1	V-type proton ATPase catalytic subunit A isoform X1 [Gallus gallus]	-0.86	0.00291	2.53611	others
XP_046793625.1	neuroblast differentiation-associated protein AHNAK-like [Gallus gallus]	-0.86	0.00731	2.13608	others
XP_046779627.1	nucleolin isoform X5 [Gallus gallus]	-0.86	0.0344	1.46344	others
NP_989638.1	actin-related protein 3 [Gallus gallus]	-0.87	0.000297	3.52724	others
XP_015157021.1	ATP-dependent RNA helicase DDX3X isoform X1 [Gallus gallus]	-0.87	0.000577	3.23882	others
XP_040536370.1	ras GTPase-activating-like protein IQGAP1 [Gallus gallus]	-0.87	0.0134	1.8729	others
NP_001007906.1	proteasome subunit beta type-1 [Gallus gallus]	-0.87	0.0176	1.75449	others
XP_040551138.1	staphylococcal nuclease domain-containing protein 1 [Gallus gallus]	-0.87	0.0228	1.64207	others
NP_001264641.1	copper transport protein ATOX1 [Gallus gallus]	-0.87	0.0387	1.41229	others
NP_001006378.2	vacuolar protein sorting-associated protein 4B [Gallus gallus]	-0.87	0.126	0.899629	others
XP_040539627.1	cytochrome b-c1 complex subunit 2. mitochondrial isoform X1 [Gallus gallus]	-0.87	0.167	0.777284	others
NP_001006183.1	ran-specific GTPase-activating protein isoform 1 [Gallus gallus]	-0.88	0.00302	2.51999	others
XP_420496.3	aminoacyl tRNA synthase complex-interacting multifunctional protein 1 isoform X1 [Gallus gallus]	-0.88	0.00504	2.29757	others
NP_001264372.1	proteasome subunit alpha type-6 [Gallus gallus]	-0.88	0.00617	2.20971	others
NP_001161200.2	alpha-N-acetylgalactosaminidase precursor [Gallus gallus]	-0.88	0.0235	1.62893	others
NP_001026542.1	serine/threonine-protein phosphatase 2A activator [Gallus gallus]	-0.88	0.0238	1.62342	others
XP_040511027.1	26S proteasome non-ATPase regulatory subunit 8 isoform X1 [Gallus gallus]	-0.88	0.0407	1.39041	others
NP_001026416.3	glutathione S-transferase LANCL1 [Gallus gallus]	-0.89	0.0514	1.28904	others
NP_001264415.1	actin-related protein 2/3 complex subunit 3 [Gallus gallus]	-0.9	0.000723	3.14086	others
XP_040506555.1	ubiquitin-conjugating enzyme E2 variant 1 isoform X2 [Gallus gallus]	-0.9	0.00982	2.00789	others
XP_046773870.1	kinectin isoform X1 [Gallus gallus]	-0.9	0.0215	1.66756	others
NP_001264646.1	ribosomal protein eL22-like [Gallus gallus]	-0.9	0.0339	1.4698	others
NP_001107213.1	serine/arginine-rich splicing factor 1 [Gallus gallus]	-0.91	0.0034	2.46852	others
NP_989608.1	far upstream element-binding protein 2 [Gallus gallus]	-0.91	0.00476	2.32239	others
XP_046763000.1	B-cell receptor-associated protein 29 isoform X1 [Gallus gallus]	-0.91	0.151	0.821023	others
XP_046786014.1	BTB/POZ domain-containing protein KCTD7 isoform X1 [Gallus gallus]	-0.91	0.173	0.761954	others
NP_990395.2	superoxide dismutase [Cu-Zn] [Gallus gallus]	-0.92	0.00982	2.00789	others
XP_046789388.1	junction plakoglobin isoform X1 [Gallus gallus]	-0.92	0.0103	1.98716	others
XP_040538545.1	prenylcysteine oxidase-like [Gallus gallus]	-0.92	0.0374	1.42713	others
NP_001308445.1	elongation factor 1-alpha 1 [Gallus gallus]	-0.92	0.048	1.31876	others
NP_001026727.1	phosphoglycerate mutase 1 [Gallus gallus]	-0.93	0.000297	3.52724	others
XP_046758728.1	dual specificity protein phosphatase 14 [Gallus gallus]	-0.93	0.0012	2.92082	others
XP_046766812.1	ADP-ribosylation factor 1 isoform X1 [Gallus gallus]	-0.93	0.00173	2.76195	others
NP_990398.1	10 kDa heat shock protein. mitochondrial [Gallus gallus]	-0.93	0.0214	1.66959	others
XP_040547032.1	prefoldin subunit 2 isoform X1 [Gallus gallus]	-0.93	0.0612	1.21325	others
NP_001026704.2	sorting nexin-12 [Gallus gallus]	-0.93	0.0955	1.02	others
XP_046781389.1	V-type proton ATPase subunit d 1 isoform X1 [Gallus gallus]	-0.93	0.198	0.703335	others
XP_015136987.1	protein CDV3 homolog isoform X1 [Gallus gallus]	-0.93	0.251	0.600326	others
XP_046780708.1	electron transfer flavoprotein subunit alpha. mitochondrial isoform X1 [Gallus gallus]	-0.93	0.518	0.28567	others
NP_001041472.2	COP9 signalosome complex subunit 8 [Gallus gallus]	-0.93	0.595	0.225483	others
NP_001012952.1	26S proteasome non-ATPase regulatory subunit 2 [Gallus gallus]	-0.94	0.000181	3.74232	others
NP_001006225.1	26S proteasome regulatory subunit 7 [Gallus gallus]	-0.94	0.00119	2.92445	others
NP_001257591.1	ras-related protein Rab-1A [Gallus gallus]	-0.94	0.00268	2.57187	others
XP_046788302.1	platelet-activating factor acetylhydrolase IB subunit alpha2 isoform X1 [Gallus gallus]	-0.94	0.0048	2.31876	others
NP_001012618.2	26S proteasome non-ATPase regulatory subunit 1 [Gallus gallus]	-0.95	0.000303	3.51856	others
NP_001026563.1	serine--tRNA ligase. cytoplasmic [Gallus gallus]	-0.95	0.00157	2.8041	others
NP_001384328.1	tyrosine--tRNA ligase. cytoplasmic [Gallus gallus]	-0.95	0.0031	2.50864	others
NP_001026431.2	uridine 5'-monophosphate synthase [Gallus gallus]	-0.95	0.103	0.987163	others
XP_040519567.1	thiopurine S-methyltransferase [Gallus gallus]	-0.95	0.293	0.533132	others
XP_040531519.1	heterogeneous nuclear ribonucleoprotein A3 isoform X1 [Gallus gallus]	-0.96	0.0086	2.0655	others
XP_046797453.1	src substrate protein p85 isoform X11 [Gallus gallus]	-0.96	0.149	0.826814	others
XP_046758763.1	serine/arginine-rich splicing factor 6 isoform X3 [Gallus gallus]	-0.96	0.436	0.360514	others
NP_001034380.1	low molecular weight phosphotyrosine protein phosphatase [Gallus gallus]	-0.97	0.00119	2.92445	others
XP_040528961.1	cytosolic phospholipase A2 epsilon-like isoform X1 [Gallus gallus]	-0.97	0.00122	2.91364	others
XP_015134524.1	mannose-6-phosphate isomerase [Gallus gallus]	-0.97	0.0021	2.67778	others
XP_046762166.1	3-hydroxyacyl-CoA dehydrogenase type-2 isoform X2 [Gallus gallus]	-0.97	0.0432	1.36452	others
NP_990827.1	Golgi apparatus protein 1 precursor [Gallus gallus]	-0.97	0.165	0.782516	others
NP_001384633.1	probable ATP-dependent RNA helicase DDX6 [Gallus gallus]	-0.97	0.285	0.545155	others
XP_015134275.1	tropomyosin alpha-1 chain isoform X13 [Gallus gallus]	-0.98	0.0466	1.33161	others
XP_416206.6	phospholipase B-like 1 [Gallus gallus]	-0.98	0.12	0.920819	others
XP_040542449.1	nuclear protein localization protein 4 homolog [Gallus gallus]	-0.98	0.183	0.737549	others
XP_046757469.1	valine--tRNA ligase-like. partial [Gallus gallus]	-0.98	0.309	0.510042	others
KRT23	KRT23	-0.99	0.000193	3.71444	others
XP_040505004.1	protein SET isoform X1 [Gallus gallus]	-0.99	0.0393	1.40561	others
XP_040550195.1	RNA-binding protein 4B-like [Gallus gallus]	-0.99	0.0489	1.31069	others
XP_046757094.1	vacuolar protein sorting-associated protein 29 isoform X1 [Gallus gallus]	-1	0.00138	2.86012	others
XP_046782802.1	casein kinase I isoform X2 [Gallus gallus]	-1	0.00317	2.49894	others
NP_001075166.2	calmodulin. striated muscle [Gallus gallus]	-1	0.00521	2.28316	others
XP_046782990.1	septin-8 isoform X1 [Gallus gallus]	-1	0.0225	1.64782	others
NP_001026019.2	eukaryotic translation initiation factor 6 [Gallus gallus]	-1	0.0491	1.30892	others
NP_001026268.2	ras-related protein Rab-10 [Gallus gallus]	-1	0.0499	1.3019	others
NP_990387.3	trifunctional enzyme subunit alpha. mitochondrial [Gallus gallus]	-1	0.134	0.872895	others
XP_046767744.1	small nuclear ribonucleoprotein Sm D1 isoform X1 [Gallus gallus]	-1	0.252	0.598599	others
XP_040546876.1	ras-related protein Rab-11A [Gallus gallus]	-1.01	0.00314	2.50307	enriched in beak
NP_001264836.1	THO complex subunit 4 [Gallus gallus]	-1.01	0.0197	1.70553	enriched in beak
NP_001026559.2	nucleolar protein 56 isoform 1 [Gallus gallus]	-1.01	0.116	0.935542	others
NP_989986.2	splicing factor U2AF 35 kDa subunit [Gallus gallus]	-1.01	0.18	0.744727	others
XP_046763857.1	carbonyl reductase [NADPH] 1 isoform X1 [Gallus gallus]	-1.02	0.000499	3.3019	enriched in beak
XP_046781954.1	transforming protein RhoA isoform X1 [Gallus gallus]	-1.02	0.000543	3.2652	enriched in beak
NP_001026576.2	coatomer subunit alpha [Gallus gallus]	-1.02	0.00394	2.4045	enriched in beak
NP_001012847.1	ubiquitin-like protein 3 [Gallus gallus]	-1.02	0.00513	2.28988	enriched in beak
XP_046759219.1	kinesin-like protein KIF1B isoform X14 [Gallus gallus]	-1.02	0.0909	1.04144	others
XP_046773860.1	creatine kinase B-type isoform X1 [Gallus gallus]	-1.02	0.291	0.536107	others
NP_990598.2	nucleophosmin [Gallus gallus]	-1.03	0.00539	2.26841	enriched in beak
XP_046782429.1	protein SEC13 homolog isoform X1 [Gallus gallus]	-1.03	0.0217	1.66354	enriched in beak
NP_001292544.2	ubiquitin carboxyl-terminal hydrolase isozyme L5 [Gallus gallus]	-1.03	0.0257	1.59007	enriched in beak
XP_046769153.1	actin-related protein 2 isoform X1 [Gallus gallus]	-1.03	0.121	0.917215	others
NP_990009.1	transformer-2 protein homolog beta isoform 1 [Gallus gallus]	-1.03	0.286	0.543634	others
NP_001026533.1	26S proteasome non-ATPase regulatory subunit 3 [Gallus gallus]	-1.04	0.000615	3.21112	enriched in beak
NP_001025558.2	E3 ubiquitin-protein ligase ARIH1 [Gallus gallus]	-1.04	0.0115	1.9393	enriched in beak
XP_416300.2	RNA-splicing ligase RtcB homolog [Gallus gallus]	-1.04	0.0147	1.83268	enriched in beak
NP_990854.2	aspartate aminotransferase. mitochondrial precursor [Gallus gallus]	-1.04	0.0676	1.17005	others
NP_990338.1	core histone macro-H2A.1 [Gallus gallus]	-1.04	0.204	0.69037	others
XP_015148452.2	microphthalmia-associated transcription factor isoform X1 [Gallus gallus]	-1.04	0.31	0.508638	others
XP_015131728.2	general vesicular transport factor p115 isoform X1 [Gallus gallus]	-1.05	0.00706	2.1512	enriched in beak
XP_046765352.1	methylosome subunit pICln [Gallus gallus]	-1.05	0.0289	1.5391	enriched in beak
XP_015149231.1	heterogeneous nuclear ribonucleoprotein A/B isoform X1 [Gallus gallus]	-1.05	0.0374	1.42713	enriched in beak
XP_040514718.1	ATP synthase-coupling factor 6. mitochondrial [Gallus gallus]	-1.05	0.0437	1.35952	enriched in beak
XP_025000266.2	5'-3' exonuclease PLD3 isoform X1 [Gallus gallus]	-1.06	0.0399	1.39903	enriched in beak
XP_004947510.2	ubiquitin conjugation factor E4 B isoform X1 [Gallus gallus]	-1.06	0.0514	1.28904	others
XP_015144800.1	ribulose-phosphate 3-epimerase isoform X1 [Gallus gallus]	-1.07	0.00698	2.15614	enriched in beak
NP_001182483.1	serine/arginine-rich splicing factor 3 [Gallus gallus]	-1.07	0.0249	1.6038	enriched in beak
XP_423823.7	transcription factor BTF3 [Gallus gallus]	-1.07	0.104	0.982967	others
NP_990782.1	triosephosphate isomerase [Gallus gallus]	-1.08	0.00028	3.55284	enriched in beak
NP_001264797.2	coronin-1C isoform 1 [Gallus gallus]	-1.08	0.007	2.1549	enriched in beak
NP_001376401.1	aldehyde dehydrogenase. mitochondrial [Gallus gallus]	-1.08	0.0518	1.28567	others
NP_001006559.1	ragulator complex protein LAMTOR3 [Gallus gallus]	-1.08	0.0529	1.27654	others
NP_001001473.3	pancreatic alpha-amylase precursor [Gallus gallus]	-1.08	0.106	0.974694	others
NP_989728.1	proteasome subunit beta type-7 [Gallus gallus]	-1.09	0.000817	3.08778	enriched in beak
NP_001280170.1	V-type proton ATPase subunit B [Gallus gallus]	-1.09	0.000976	3.01055	enriched in beak
NP_001265076.2	beta-galactosidase preproprotein [Gallus gallus]	-1.09	0.00433	2.36351	enriched in beak
XP_040541503.1	actin-related protein 2/3 complex subunit 5-like protein isoform X2 [Gallus gallus]	-1.09	0.00998	2.00087	enriched in beak
XP_040524881.1	heterogeneous nuclear ribonucleoprotein U [Gallus gallus]	-1.09	0.0135	1.86967	enriched in beak
NP_001185577.1	cystatin B (stefin B) [Gallus gallus]	-1.09	0.0855	1.06803	others
XP_046781619.1	AP-1 complex subunit gamma-1 isoform X1 [Gallus gallus]	-1.09	0.242	0.616185	others
XP_040547973.1	proteasome subunit beta type-3 [Gallus gallus]	-1.1	0.000193	3.71444	enriched in beak
NP_990351.2	proteasome subunit alpha type-1 [Gallus gallus]	-1.1	0.000267	3.57349	enriched in beak
XP_040546768.1	ubiquitin-fold modifier-conjugating enzyme 1 isoform X2 [Gallus gallus]	-1.1	0.000735	3.13371	enriched in beak
NP_001026427.2	26S proteasome non-ATPase regulatory subunit 14 [Gallus gallus]	-1.1	0.00525	2.27984	enriched in beak
NP_001265035.1	ADP-sugar pyrophosphatase [Gallus gallus]	-1.1	0.0446	1.35067	enriched in beak
NP_001034345.3	elongation factor-like GTPase 1 [Gallus gallus]	-1.1	0.218	0.661544	others
XP_046795226.1	aldo-keto reductase family 1. member B10 (aldose reductase) isoform X2 [Gallus gallus]	-1.11	0.0101	1.99568	enriched in beak
NP_001305921.1	interleukin enhancer-binding factor 3 [Gallus gallus]	-1.11	0.073	1.13668	others
NP_001072967.1	coatomer subunit delta [Gallus gallus]	-1.11	0.0871	1.05998	others
XP_046781809.1	26S proteasome non-ATPase regulatory subunit 7 isoform X2 [Gallus gallus]	-1.12	0.000952	3.02136	enriched in beak
NP_001026323.1	alcohol dehydrogenase class-3 [Gallus gallus]	-1.12	0.00833	2.07935	enriched in beak
EDCH4	EDCH4	-1.12	0.0144	1.84164	enriched in beak
NP_001025752.1	cytochrome b5 type B [Gallus gallus]	-1.12	0.0404	1.39362	enriched in beak
NP_001278998.1	26S proteasome regulatory subunit 8 [Gallus gallus]	-1.13	0.000424	3.37263	enriched in beak
NP_990721.1	calcium-binding protein [Gallus gallus]	-1.13	0.00675	2.1707	enriched in beak
NP_001308535.1	protein disulfide-isomerase TMX3 isoform 1 [Gallus gallus]	-1.13	0.0223	1.6517	enriched in beak
XP_040533991.1	FAS-associated factor 1 isoform X1 [Gallus gallus]	-1.13	0.587	0.231362	others
NP_001012878.2	proteasome subunit alpha type-2 [Gallus gallus]	-1.14	0.000394	3.4045	enriched in beak
XP_040535010.1	coatomer subunit beta' [Gallus gallus]	-1.14	0.00247	2.6073	enriched in beak
XP_040551243.1	heterogeneous nuclear ribonucleoprotein U-like protein 2 [Gallus gallus]	-1.14	0.0278	1.55596	enriched in beak
XP_040521507.1	NPC intracellular cholesterol transporter 1 isoform X1 [Gallus gallus]	-1.14	0.0404	1.39362	enriched in beak
NP_990334.2	heat shock cognate 71 kDa protein [Gallus gallus]	-1.15	0.000174	3.75945	enriched in beak
NP_990335.2	rab GDP dissociation inhibitor beta [Gallus gallus]	-1.15	0.000476	3.32239	enriched in beak
NP_001025928.2	hsc70-interacting protein [Gallus gallus]	-1.15	0.00169	2.77211	enriched in beak
XP_015138073.2	microtubule-associated protein RP/EB family member 2 isoform X1 [Gallus gallus]	-1.15	0.0048	2.31876	enriched in beak
NP_001025828.2	huntingtin-interacting protein 1-related protein isoform 1 [Gallus gallus]	-1.15	0.0183	1.73755	enriched in beak
NP_001264313.2	glutaredoxin-3 [Gallus gallus]	-1.15	0.0392	1.40671	enriched in beak
NP_001382851.1	vitamin K epoxide reductase complex subunit 1 precursor [Gallus gallus]	-1.15	0.406	0.391474	others
XP_046785852.1	clathrin heavy chain 1 isoform X1 [Gallus gallus]	-1.16	4.25e-05	4.37161	enriched in beak
NP_001185639.2	protein disulfide-isomerase precursor [Gallus gallus]	-1.16	0.000113	3.94692	enriched in beak
NP_001006180.1	ubiquitin-conjugating enzyme E2 L3 [Gallus gallus]	-1.16	0.000473	3.32514	enriched in beak
XP_040509508.1	DAZ-associated protein 1 isoform X1 [Gallus gallus]	-1.16	0.0746	1.12726	others
NP_001006492.2	actin-related protein 10 [Gallus gallus]	-1.16	0.154	0.812479	others
XP_015154137.1	secretory carrier-associated membrane protein 3 [Gallus gallus]	-1.16	0.16	0.79588	others
NP_001193425.1	fructose-bisphosphate aldolase C [Gallus gallus]	-1.17	1.39e-05	4.85699	enriched in beak
KRT80	KRT80	-1.17	0.000115	3.9393	enriched in beak
XP_040507650.1	acyl-protein thioesterase 2 isoform X1 [Gallus gallus]	-1.17	0.00403	2.39469	enriched in beak
NP_990777.1	tropomyosin beta chain [Gallus gallus]	-1.17	0.00843	2.07417	enriched in beak
NP_001026770.2	isocitrate dehydrogenase [NADP]. mitochondrial [Gallus gallus]	-1.17	0.0093	2.03152	enriched in beak
NP_001383805.1	histidine--tRNA ligase. cytoplasmic isoform 1 [Gallus gallus]	-1.17	0.223	0.651695	others
NP_001263286.1	lumican precursor [Gallus gallus]	-1.18	0.00706	2.1512	enriched in beak
XP_015155614.1	regulator of nonsense transcripts 1 isoform X1 [Gallus gallus]	-1.18	0.077	1.11351	others
XP_040532121.1	nucleolar protein 58 [Gallus gallus]	-1.18	0.107	0.970616	others
NP_001025768.2	coatomer subunit gamma-1 [Gallus gallus]	-1.19	0.00071	3.14874	enriched in beak
NP_990737.2	Y-box-binding protein 3 [Gallus gallus]	-1.19	0.0407	1.39041	enriched in beak
NP_001264969.1	retinol-binding protein 5 [Gallus gallus]	-1.19	0.0737	1.13253	others
NP_001264328.1	charged multivesicular body protein 5 [Gallus gallus]	-1.2	0.004	2.39794	enriched in beak
XP_015132519.2	fatty acid CoA ligase Acsl3 isoform X1 [Gallus gallus]	-1.2	0.197	0.705534	others
XP_040546434.1	vacuolar protein sorting-associated protein 26B [Gallus gallus]	-1.2	0.539	0.268411	others
NP_001186554.1	carboxypeptidase M precursor [Gallus gallus]	-1.21	0.000135	3.86967	enriched in beak
NP_990826.1	beta-galactoside-binding lectin [Gallus gallus]	-1.21	0.00504	2.29757	enriched in beak
XP_004944176.1	splicing factor 3B subunit 3 [Gallus gallus]	-1.21	0.258	0.58838	others
NP_990822.1	endoplasmic reticulum chaperone BiP precursor [Gallus gallus]	-1.22	0.000507	3.29499	enriched in beak
XP_015135512.3	tuftelin isoform X1 [Gallus gallus]	-1.22	0.0183	1.73755	enriched in beak
NP_989562.2	ADP/ATP translocase 3 [Gallus gallus]	-1.22	0.0677	1.16941	others
XP_015145572.2	ATP-binding cassette sub-family B member 6 [Gallus gallus]	-1.22	0.184	0.735182	others
XP_015134364.1	proteasome subunit alpha type-4 isoform X1 [Gallus gallus]	-1.23	1.11e-05	4.95468	enriched in beak
XP_040507414.1	exportin-7 isoform X1 [Gallus gallus]	-1.23	0.0452	1.34486	enriched in beak
XP_421589.2	GTP-binding protein SAR1a [Gallus gallus]	-1.23	0.209	0.679854	others
NP_001005841.1	dnaJ homolog subfamily A member 2 [Gallus gallus]	-1.24	0.000499	3.3019	enriched in beak
NP_001004380.1	F-actin-capping protein subunit alpha-2 [Gallus gallus]	-1.24	0.00188	2.72584	enriched in beak
XP_040522388.1	tubulin-specific chaperone C [Gallus gallus]	-1.24	0.0776	1.11014	others
NP_001005842.2	vacuolar protein sorting-associated protein 35 [Gallus gallus]	-1.24	0.12	0.920819	others
NP_990232.2	elongation factor 1-beta [Gallus gallus]	-1.25	0.000252	3.5986	enriched in beak
XP_040512755.2	purine nucleoside phosphorylase-like. partial [Gallus gallus]	-1.25	0.0387	1.41229	enriched in beak
NP_001006311.1	nuclear migration protein nudC [Gallus gallus]	-1.25	0.0708	1.14997	others
XP_004942166.2	protein transport protein Sec31B isoform X1 [Gallus gallus]	-1.25	0.268	0.571865	others
KRT78LC1	KRT78LC1	-1.26	0.000424	3.37263	enriched in beak
NP_001006204.1	signal recognition particle subunit SRP68 [Gallus gallus]	-1.26	0.0192	1.7167	enriched in beak
NP_989930.1	small nuclear ribonucleoprotein-associated protein B' [Gallus gallus]	-1.26	0.04	1.39794	enriched in beak
XP_001232614.1	ATP synthase subunit d. mitochondrial [Gallus gallus]	-1.26	0.101	0.995679	others
NP_001026447.2	vitellogenin-2 precursor [Gallus gallus]	-1.26	0.293	0.533132	others
XP_046797578.1	S-formylglutathione hydrolase isoform X1 [Gallus gallus]	-1.26	0.415	0.381952	others
XP_040509891.1	2-hydroxyacyl-CoA lyase 2 isoform X1 [Gallus gallus]	-1.26	0.524	0.280669	others
XP_424048.3	thimet oligopeptidase [Gallus gallus]	-1.27	0.00253	2.59688	enriched in beak
NP_990216.1	ezrin [Gallus gallus]	-1.27	0.0104	1.98297	enriched in beak
XP_015154772.1	26S proteasome non-ATPase regulatory subunit 11 isoform X3 [Gallus gallus]	-1.28	6.22e-05	4.20621	enriched in beak
XP_040551249.1	barrier-to-autointegration factor [Gallus gallus]	-1.28	0.000126	3.89963	enriched in beak
XP_046756294.1	polyadenylate-binding protein-interacting protein 2 isoform X1 [Gallus gallus]	-1.28	0.00108	2.96658	enriched in beak
XP_040513098.1	rRNA 2'-O-methyltransferase fibrillarin isoform X1 [Gallus gallus]	-1.28	0.00495	2.30539	enriched in beak
NP_989944.2	proteasome subunit alpha type-7 isoform 1 [Gallus gallus]	-1.29	1.23e-05	4.91009	enriched in beak
XP_025001581.1	dnaJ homolog subfamily B member 1 isoform X1 [Gallus gallus]	-1.29	0.00107	2.97062	enriched in beak
XP_040507034.1	cell division control protein 42 homolog isoform X1 [Gallus gallus]	-1.29	0.00119	2.92445	enriched in beak
XP_040551554.1	uncharacterized protein LOC121109775 isoform X1 [Gallus gallus]	-1.29	0.0562	1.25026	others
XP_040551955.1	epiplakin isoform X1 [Gallus gallus]	-1.29	0.0804	1.09474	others
NP_001006147.2	stress-70 protein. mitochondrial precursor [Gallus gallus]	-1.29	0.0881	1.05502	others
XP_015145579.2	tubulin alpha-4A chain [Gallus gallus]	-1.31	0.000104	3.98297	enriched in beak
XP_046787731.1	annexin A4 [Gallus gallus]	-1.31	0.00203	2.6925	enriched in beak
NP_001280244.1	mannose-1-phosphate guanylyltransferase catalytic subunit beta [Gallus gallus]	-1.31	0.0027	2.56864	enriched in beak
NP_001383244.1	septin-5 isoform 3 [Gallus gallus]	-1.31	0.0399	1.39903	enriched in beak
XP_004947909.1	adenylate kinase 2. mitochondrial isoform X1 [Gallus gallus]	-1.31	0.123	0.910095	others
XP_046772105.1	MOB kinase activator 1B isoform X2 [Gallus gallus]	-1.31	0.155	0.809668	others
XP_040512781.1	fructose-bisphosphate aldolase A [Gallus gallus]	-1.31	0.177	0.752027	others
NP_001264621.1	14 kDa phosphohistidine phosphatase isoform 1 [Gallus gallus]	-1.31	0.18	0.744727	others
XP_046755365.1	alanine--tRNA ligase. cytoplasmic isoform X1 [Gallus gallus]	-1.32	0.000404	3.39362	enriched in beak
NP_001034578.1	vesicle-associated membrane protein 3 [Gallus gallus]	-1.32	0.0192	1.7167	enriched in beak
XP_015146987.1	prothymosin alpha [Gallus gallus]	-1.32	0.0407	1.39041	enriched in beak
NP_001026728.3	MOB-like protein phocein [Gallus gallus]	-1.32	0.0467	1.33068	enriched in beak
XP_046787570.1	serine/threonine-protein phosphatase 2A 55 kDa regulatory subunit B alpha isoform isoform X1 [Gallus gallus]	-1.32	0.0619	1.20831	others
NP_001384173.1	N-alpha-acetyltransferase 50 [Gallus gallus]	-1.32	0.455	0.341989	others
NP_001278335.1	aminolevulinate dehydratase [Gallus gallus]	-1.33	0.000408	3.38934	enriched in beak
XP_015147986.2	cytoplasmic dynein 1 light intermediate chain 2 isoform X1 [Gallus gallus]	-1.33	0.0177	1.75203	enriched in beak
XP_001232755.2	protein FAM83C [Gallus gallus]	-1.33	0.326	0.486782	others
XP_046764677.1	histone H3-like [Gallus gallus]	-1.34	0.000195	3.70997	enriched in beak
XP_015144392.1	BAG family molecular chaperone regulator 3 isoform X1 [Gallus gallus]	-1.34	0.000393	3.40561	enriched in beak
XP_046787904.1	heterogeneous nuclear ribonucleoprotein R isoform X1 [Gallus gallus]	-1.34	0.00857	2.06702	enriched in beak
XP_040562488.1	sorting nexin-1 isoform X1 [Gallus gallus]	-1.34	0.238	0.623423	others
XP_015142261.3	ribonuclease inhibitor isoform X2 [Gallus gallus]	-1.35	0.000507	3.29499	enriched in beak
XP_416260.2	probable ATP-dependent RNA helicase DDX17 [Gallus gallus]	-1.35	0.0021	2.67778	enriched in beak
NP_001012934.1	60 kDa heat shock protein. mitochondrial precursor [Gallus gallus]	-1.35	0.00602	2.2204	enriched in beak
NP_001026732.1	actin-related protein 2/3 complex subunit 5 [Gallus gallus]	-1.35	0.00931	2.03105	enriched in beak
NP_001006571.2	3-ketoacyl-CoA thiolase. mitochondrial [Gallus gallus]	-1.35	0.0123	1.91009	enriched in beak
NP_001035733.1	histone H1.11L [Gallus gallus]	-1.36	0.000765	3.11634	enriched in beak
XP_046775061.1	protein transport protein Sec23A [Gallus gallus]	-1.38	0.00887	2.05208	enriched in beak
XP_040528138.1	tryptophan--tRNA ligase. cytoplasmic [Gallus gallus]	-1.38	0.0132	1.87943	enriched in beak
NP_001006130.2	ubiquitin carboxyl-terminal hydrolase 10 [Gallus gallus]	-1.38	0.074	1.13077	others
XP_004945878.4	golgin subfamily A member 2 isoform X1 [Gallus gallus]	-1.39	0.00134	2.8729	enriched in beak
XP_004934525.3	AP-1 complex subunit beta-1 isoform X1 [Gallus gallus]	-1.39	0.00629	2.20135	enriched in beak
XP_040511080.1	LOW QUALITY PROTEIN: stress-induced-phosphoprotein 1 isoform X1 [Gallus gallus]	-1.4	3.26e-06	5.48678	enriched in beak
XP_015155790.1	myosin light polypeptide 6 isoform X1 [Gallus gallus]	-1.4	6.74e-06	5.17134	enriched in beak
XP_046766391.1	ras-related protein Rab-2A isoform X1 [Gallus gallus]	-1.4	4.08e-05	4.38934	enriched in beak
NP_001026753.1	proteasome inhibitor PI31 subunit [Gallus gallus]	-1.4	0.000728	3.13787	enriched in beak
XP_046785831.1	lissencephaly-1 homolog isoform X1 [Gallus gallus]	-1.4	0.00108	2.96658	enriched in beak
XP_046799544.1	cytoplasmic dynein 1 intermediate chain 2 isoform X1 [Gallus gallus]	-1.4	0.00181	2.74232	enriched in beak
XP_001235757.3	acid sphingomyelinase-like phosphodiesterase 3a isoform X1 [Gallus gallus]	-1.4	0.0044	2.35655	enriched in beak
XP_040521491.1	ubiquitin carboxyl-terminal hydrolase 14 isoform X1 [Gallus gallus]	-1.4	0.0245	1.61083	enriched in beak
XP_015141739.2	plakophilin-3 isoform X1 [Gallus gallus]	-1.4	0.0401	1.39686	enriched in beak
NP_001006286.1	charged multivesicular body protein 4b [Gallus gallus]	-1.41	4.18e-05	4.37882	enriched in beak
XP_418986.3	serpin B5 [Gallus gallus]	-1.41	0.00136	2.86646	enriched in beak
XP_418088.1	glycylpeptide N-tetradecanoyltransferase 1 [Gallus gallus]	-1.41	0.00861	2.065	enriched in beak
NP_989876.1	sulfotransferase 1B1 [Gallus gallus]	-1.42	0.000364	3.4389	enriched in beak
NP_001340868.1	adapter molecule crk [Gallus gallus]	-1.42	0.000758	3.12033	enriched in beak
NP_001264583.2	huntingtin-interacting protein K [Gallus gallus]	-1.42	0.00166	2.77989	enriched in beak
XP_046770061.1	heterogeneous nuclear ribonucleoprotein Q isoform X5 [Gallus gallus]	-1.42	0.0139	1.85699	enriched in beak
XP_040503969.1	Ig lambda chain V-1 region isoform X1 [Gallus gallus]	-1.42	0.369	0.432974	others
NP_001185571.1	phosphatidylethanolamine-binding protein 1 [Gallus gallus]	-1.43	5.18e-06	5.28567	enriched in beak
XP_414333.2	transketolase [Gallus gallus]	-1.43	0.000248	3.60555	enriched in beak
XP_015142743.1	alpha-actinin-1 isoform X5 [Gallus gallus]	-1.43	0.000735	3.13371	enriched in beak
NP_001384068.1	V-type proton ATPase subunit E 1 [Gallus gallus]	-1.43	0.00148	2.82974	enriched in beak
NP_989982.2	proteasomal ubiquitin receptor ADRM1 [Gallus gallus]	-1.44	0.000314	3.50307	enriched in beak
XP_015131754.2	heterogeneous nuclear ribonucleoprotein D0 isoform X1 [Gallus gallus]	-1.44	0.0802	1.09583	others
XP_015153998.2	phosphomevalonate kinase isoform X1 [Gallus gallus]	-1.45	0.0205	1.68825	enriched in beak
XP_025003963.3	elongation factor 1-delta isoform X3 [Gallus gallus]	-1.46	0.000151	3.82102	enriched in beak
XP_025001044.1	dynactin subunit 2 isoform X1 [Gallus gallus]	-1.46	0.000473	3.32514	enriched in beak
XP_046769165.1	heat shock cognate protein HSP 90-beta isoform X1 [Gallus gallus]	-1.46	0.103	0.987163	others
XP_040544279.1	cathepsin Z [Gallus gallus]	-1.46	0.169	0.772113	others
XP_015151879.2	NSFL1 cofactor p47 isoform X1 [Gallus gallus]	-1.47	8.73e-06	5.05899	enriched in beak
NP_990289.2	26S proteasome regulatory subunit 4 [Gallus gallus]	-1.47	8.8e-06	5.05552	enriched in beak
XP_040551108.1	26S proteasome regulatory subunit 6B isoform X3 [Gallus gallus]	-1.47	0.00011	3.95861	enriched in beak
XP_040512782.1	fructose-bisphosphate aldolase A [Gallus gallus]	-1.47	0.000229	3.64016	enriched in beak
NP_001034376.2	acetyl-CoA acetyltransferase. cytosolic [Gallus gallus]	-1.47	0.0132	1.87943	enriched in beak
NP_001028815.1	complement component 4 binding protein. GPI-anchored precursor [Gallus gallus]	-1.47	0.0584	1.23359	others
NP_001006395.1	malate dehydrogenase. cytoplasmic isoform MDH1 [Gallus gallus]	-1.48	7.3e-05	4.13668	enriched in beak
XP_414513.1	catenin alpha-1 [Gallus gallus]	-1.48	0.252	0.598599	others
XP_025001367.1	eukaryotic translation initiation factor 4B isoform X1 [Gallus gallus]	-1.49	0.00316	2.50031	enriched in beak
XP_015152776.1	regulatory solute carrier protein family 1 member 1 isoform X1 [Gallus gallus]	-1.49	0.0183	1.73755	enriched in beak
NP_001074354.1	prohibitin-2 [Gallus gallus]	-1.49	0.101	0.995679	others
NP_001026418.2	NADH dehydrogenase [ubiquinone] 1 alpha subcomplex subunit 10. mitochondrial isoform 1 [Gallus gallus]	-1.49	0.692	0.159894	others
XP_015138070.1	myosin regulatory light chain 2. smooth muscle minor isoform isoform X1 [Gallus gallus]	-1.5	4.72e-06	5.32606	enriched in beak
XP_025003829.2	sperm-associated antigen 1 isoform X1 [Gallus gallus]	-1.51	0.0309	1.51004	enriched in beak
XP_417389.3	exportin-2 [Gallus gallus]	-1.51	0.0413	1.38405	enriched in beak
NP_001026361.1	26S proteasome regulatory subunit 6A [Gallus gallus]	-1.52	9.22e-06	5.03527	enriched in beak
XP_040502854.1	S-phase kinase-associated protein 1 isoform X1 [Gallus gallus]	-1.52	0.00013	3.88606	enriched in beak
NP_001258859.1	inosine triphosphate pyrophosphatase [Gallus gallus]	-1.52	0.00148	2.82974	enriched in beak
XP_015153828.1	ras-related protein Rab-25 [Gallus gallus]	-1.52	0.0249	1.6038	enriched in beak
XP_040553378.1	glutathione S-transferase isoform X1 [Gallus gallus]	-1.52	0.392	0.406714	others
XP_046761991.1	nascent polypeptide-associated complex subunit alpha. muscle-specific form-like [Gallus gallus]	-1.52	0.455	0.341989	others
XP_046782276.1	ruvB-like 1 isoform X1 [Gallus gallus]	-1.53	0.00375	2.42597	enriched in beak
XP_015146985.1	retinal rod rhodopsin-sensitive cGMP 3'.5'-cyclic phosphodiesterase subunit delta isoform X1 [Gallus gallus]	-1.53	0.37	0.431798	others
NP_001006250.2	peptidyl-prolyl cis-trans isomerase FKBP4 [Gallus gallus]	-1.54	0.000782	3.10679	enriched in beak
XP_040526637.1	peptidyl-prolyl cis-trans isomerase D [Gallus gallus]	-1.54	0.00199	2.70115	enriched in beak
XP_004943190.2	1-phosphatidylinositol phosphodiesterase-like [Gallus gallus]	-1.54	0.00843	2.07417	enriched in beak
XP_024999253.2	protein S100-A14 isoform X1 [Gallus gallus]	-1.55	4.34e-06	5.36251	enriched in beak
NP_001025780.2	clathrin light chain B isoform 2 [Gallus gallus]	-1.55	6.87e-06	5.16304	enriched in beak
XP_015128744.2	transcriptional activator protein Pur-beta [Gallus gallus]	-1.55	2.68e-05	4.57187	enriched in beak
NP_001409782.1	histone 2B-like [Gallus gallus]	-1.55	0.0157	1.8041	enriched in beak
XP_040507070.1	guanine nucleotide-binding protein G(I)/G(S)/G(T) subunit beta-1 isoform X1 [Gallus gallus]	-1.55	0.0779	1.10846	others
XP_040531998.1	splicing factor 3B subunit 1 isoform X1 [Gallus gallus]	-1.55	0.0795	1.09963	others
NP_001008456.1	galectin-related protein [Gallus gallus]	-1.56	0.000159	3.7986	enriched in beak
NP_001422964.1	WD repeat-containing protein 26 [Gallus gallus]	-1.56	0.0112	1.95078	enriched in beak
XP_046772796.1	epididymis-specific alpha-mannosidase [Gallus gallus]	-1.56	0.017	1.76955	enriched in beak
XP_046789554.1	synaptic vesicle membrane protein VAT-1 homolog [Gallus gallus]	-1.56	0.0661	1.1798	others
XP_046781162.1	dnaJ homolog subfamily A member 4 isoform X1 [Gallus gallus]	-1.57	5.73e-05	4.24185	enriched in beak
XP_015148407.1	mesencephalic astrocyte-derived neurotrophic factor isoform X1 [Gallus gallus]	-1.57	0.0327	1.48545	enriched in beak
XP_040507464.1	phospholipase DDHD2 isoform X1 [Gallus gallus]	-1.57	0.0638	1.19518	others
NP_001161209.1	cytoplasmic dynein 1 light intermediate chain 1 [Gallus gallus]	-1.57	0.0791	1.10182	others
XP_040516374.1	fatty acid amide hydrolase [Gallus gallus]	-1.58	0.000317	3.49894	enriched in beak
XP_040538192.1	THUMP domain-containing protein 3 isoform X1 [Gallus gallus]	-1.58	0.0244	1.61261	enriched in beak
XP_040539835.1	nodal modulator 1 isoform X1 [Gallus gallus]	-1.58	0.0265	1.57675	enriched in beak
XP_040512569.1	calumenin isoform X1 [Gallus gallus]	-1.59	0.0167	1.77728	enriched in beak
XP_046772347.1	C-terminal-binding protein 1 isoform X1 [Gallus gallus]	-1.59	0.242	0.616185	others
XP_025001579.2	UV excision repair protein RAD23 homolog A isoform X1 [Gallus gallus]	-1.61	1.25e-05	4.90309	enriched in beak
NP_001026759.1	6-phosphogluconolactonase [Gallus gallus]	-1.61	4.08e-05	4.38934	enriched in beak
NP_001075174.1	ADP-ribosylation factor 6 [Gallus gallus]	-1.61	4.36e-05	4.36051	enriched in beak
NP_001383086.1	trifunctional purine biosynthetic protein adenosine-3 [Gallus gallus]	-1.61	0.00222	2.65365	enriched in beak
XP_414019.4	ran-binding protein 10 isoform X1 [Gallus gallus]	-1.61	0.0343	1.46471	enriched in beak
XP_015134625.1	nuclear pore complex protein Nup93 isoform X1 [Gallus gallus]	-1.61	0.0384	1.41567	enriched in beak
XP_015153663.2	glutamate receptor ionotropic. kainate 4 [Gallus gallus]	-1.62	0.0179	1.74715	enriched in beak
XP_015155678.1	tropomyosin alpha-4 chain isoform X5 [Gallus gallus]	-1.62	0.0241	1.61798	enriched in beak
XP_040528473.1	aldehyde dehydrogenase family 3 member B1 [Gallus gallus]	-1.63	5.43e-06	5.2652	enriched in beak
XP_040517535.1	ubiquitin carboxyl-terminal hydrolase 5 isoform X1 [Gallus gallus]	-1.63	3.73e-05	4.42829	enriched in beak
XP_040546084.1	chloride intracellular channel protein 4 isoform X2 [Gallus gallus]	-1.63	0.000231	3.63639	enriched in beak
NP_001383412.1	dolichyl-diphosphooligosaccharide--protein glycosyltransferase subunit 1 precursor [Gallus gallus]	-1.63	0.000481	3.31785	enriched in beak
NP_990020.1	adenosine 5'-monophosphoramidase HINT1 [Gallus gallus]	-1.63	0.000617	3.20971	enriched in beak
NP_001383305.1	small nuclear ribonucleoprotein Sm D3 [Gallus gallus]	-1.63	0.00264	2.5784	enriched in beak
NP_001171688.1	DNA-(apurinic or apyrimidinic site) endonuclease [Gallus gallus]	-1.63	0.0293	1.53313	enriched in beak
NP_001305920.1	dolichyl-diphosphooligosaccharide--protein glycosyltransferase subunit STT3A [Gallus gallus]	-1.63	0.0414	1.383	enriched in beak
XP_046783248.1	ras-related C3 botulinum toxin substrate 1 isoform X1 [Gallus gallus]	-1.64	3.74e-05	4.42713	enriched in beak
XP_040506604.2	dolichyl-diphosphooligosaccharide--protein glycosyltransferase subunit 2 isoform X1 [Gallus gallus]	-1.64	0.000745	3.12784	enriched in beak
NP_989894.2	ATP-dependent RNA helicase DDX1 [Gallus gallus]	-1.64	0.023	1.63827	enriched in beak
XP_015133785.1	septin-6 isoform X1 [Gallus gallus]	-1.65	0.00494	2.30627	enriched in beak
XP_046797574.1	nucleosome assembly protein 1-like 4 isoform X1 [Gallus gallus]	-1.65	0.00712	2.14752	enriched in beak
XP_015128553.2	trans-1.2-dihydrobenzene-1.2-diol dehydrogenase [Gallus gallus]	-1.65	0.0891	1.05012	others
NP_001034420.3	pre-mRNA-processing factor 19 [Gallus gallus]	-1.65	0.21	0.677781	others
NP_990508.1	cathepsin D precursor [Gallus gallus]	-1.66	0.000507	3.29499	enriched in beak
NP_001264977.1	fructose-1.6-bisphosphatase 1 [Gallus gallus]	-1.66	0.000754	3.12263	enriched in beak
NP_001382966.1	alpha-actinin-4 [Gallus gallus]	-1.67	0.000821	3.08566	enriched in beak
NP_001384156.1	C-1-tetrahydrofolate synthase. cytoplasmic isoform 1 [Gallus gallus]	-1.67	0.00525	2.27984	enriched in beak
XP_046764314.1	ester hydrolase C11orf54 homolog isoform X1 [Gallus gallus]	-1.67	0.019	1.72125	enriched in beak
XP_040549656.1	citrate synthase. mitochondrial isoform X1 [Gallus gallus]	-1.68	0.000297	3.52724	enriched in beak
XP_046771760.1	RNA-binding motif protein. X chromosome isoform X2 [Gallus gallus]	-1.68	0.000355	3.44977	enriched in beak
XP_040505811.1	C-Jun-amino-terminal kinase-interacting protein 4 isoform X1 [Gallus gallus]	-1.68	0.0223	1.6517	enriched in beak
XP_040551957.2	LOW QUALITY PROTEIN: plectin isoform X1 [Gallus gallus]	-1.68	0.0284	1.54668	enriched in beak
NP_001135862.1	26S proteasome non-ATPase regulatory subunit 4 [Gallus gallus]	-1.69	9.94e-05	4.00261	enriched in beak
XP_046789018.1	ras-related protein Rap-1A isoform X1 [Gallus gallus]	-1.69	0.000647	3.1891	enriched in beak
NP_001026073.1	stromal membrane-associated protein 2 isoform 1 [Gallus gallus]	-1.7	0.00171	2.767	enriched in beak
XP_025003927.1	CYFIP-related Rac1 interactor B isoform X3 [Gallus gallus]	-1.7	0.00566	2.24718	enriched in beak
NP_990846.1	F-actin-capping protein subunit alpha-1 [Gallus gallus]	-1.7	0.00662	2.17914	enriched in beak
NP_001025809.2	glycerol-3-phosphate phosphatase [Gallus gallus]	-1.7	0.00796	2.09909	enriched in beak
XP_040540716.1	glutathione S-transferase theta-1 isoform X1 [Gallus gallus]	-1.7	0.0903	1.04431	others
XP_046778755.1	peroxiredoxin-1 isoform X1 [Gallus gallus]	-1.71	6.91e-05	4.16052	enriched in beak
NP_001026545.1	histone H2A.Z [Gallus gallus]	-1.71	0.000627	3.20273	enriched in beak
XP_040525408.1	nucleoporin-62 C-terminal-like protein isoform X1 [Gallus gallus]	-1.71	0.0131	1.88273	enriched in beak
NP_001264304.2	glutathione S-transferase omega-1 [Gallus gallus]	-1.71	0.0175	1.75696	enriched in beak
XP_046762930.1	high mobility group protein B1 isoform X2 [Gallus gallus]	-1.71	0.0399	1.39903	enriched in beak
XP_004950962.2	2-amino-3-ketobutyrate coenzyme A ligase. mitochondrial [Gallus gallus]	-1.71	0.26	0.585027	others
XP_001232616.1	mitogen-activated protein kinase 14 isoform X1 [Gallus gallus]	-1.71	0.408	0.38934	others
NP_001006129.2	NEDD8-activating enzyme E1 regulatory subunit [Gallus gallus]	-1.71	0.54	0.267606	others
NP_001026597.2	osteoclast-stimulating factor 1 [Gallus gallus]	-1.72	0.000981	3.00833	enriched in beak
XP_015142684.1	very-long-chain 3-oxoacyl-CoA reductase [Gallus gallus]	-1.72	0.0179	1.74715	enriched in beak
XP_421617.2	protein transport protein Sec24C isoform X1 [Gallus gallus]	-1.72	0.196	0.707744	others
XP_015134167.1	heterogeneous nuclear ribonucleoprotein H3 isoform X1 [Gallus gallus]	-1.73	3.5e-05	4.45593	enriched in beak
XP_015138083.2	desmocollin-2 isoform X1 [Gallus gallus]	-1.73	5.77e-05	4.23882	enriched in beak
XP_040519372.1	1-phosphatidylinositol 4.5-bisphosphate phosphodiesterase delta-1 isoform X1 [Gallus gallus]	-1.73	0.000497	3.30364	enriched in beak
XP_416314.3	mitochondrial 10-formyltetrahydrofolate dehydrogenase isoform X1 [Gallus gallus]	-1.73	0.0812	1.09044	others
XP_040512883.1	neutral alpha-glucosidase AB isoform X1. partial [Gallus gallus]	-1.73	0.253	0.596879	others
XP_015133359.1	ATP-dependent (S)-NAD(P)H-hydrate dehydratase isoform X1 [Gallus gallus]	-1.74	0.000423	3.37366	enriched in beak
NP_001006339.1	coatomer subunit epsilon [Gallus gallus]	-1.74	0.00182	2.73993	enriched in beak
XP_040538997.1	septin-7 isoform X1 [Gallus gallus]	-1.74	0.00326	2.48678	enriched in beak
XP_015149666.1	TOM1-like protein 2 isoform X1 [Gallus gallus]	-1.74	0.113	0.946922	others
XP_046762917.1	myosin-9 isoform X1 [Gallus gallus]	-1.75	1.43e-06	5.84466	enriched in beak
NP_001006494.1	26S proteasome regulatory subunit 10B [Gallus gallus]	-1.75	2.68e-05	4.57187	enriched in beak
XP_040547222.1	mitogen-activated protein kinase 13 isoform X1 [Gallus gallus]	-1.75	0.0133	1.87615	enriched in beak
XP_046798445.1	signal recognition particle 54 kDa protein [Gallus gallus]	-1.75	0.108	0.966576	others
XP_040545801.1	microtubule-actin cross-linking factor 1 isoform X1 [Gallus gallus]	-1.75	0.376	0.424812	others
XP_046793302.1	thioredoxin-like protein 1 isoform X1 [Gallus gallus]	-1.76	5.43e-06	5.2652	enriched in beak
NP_001012828.2	ubiquitin-conjugating enzyme E2 N [Gallus gallus]	-1.76	1.68e-05	4.77469	enriched in beak
NP_001025820.1	eukaryotic initiation factor 4A-III [Gallus gallus]	-1.76	0.0026	2.58503	enriched in beak
EDPQ1-EDC	EDPQ1	-1.76	0.00608	2.2161	enriched in beak
XP_414548.2	FAS-associated factor 2 [Gallus gallus]	-1.76	0.017	1.76955	enriched in beak
NP_001264576.1	adenine phosphoribosyltransferase isoform 1 [Gallus gallus]	-1.76	0.0219	1.65956	enriched in beak
XP_025006968.2	coronin-1B isoform X1 [Gallus gallus]	-1.76	0.143	0.844664	others
XP_429175.3	UV excision repair protein RAD23 homolog B isoform X1 [Gallus gallus]	-1.77	0.000209	3.67985	enriched in beak
XP_040521609.1	peroxisomal carnitine O-octanoyltransferase [Gallus gallus]	-1.77	0.000407	3.39041	enriched in beak
NP_001376384.1	vesicle-associated membrane protein-associated protein A isoform 1 [Gallus gallus]	-1.78	4.87e-05	4.31247	enriched in beak
XP_015135138.2	E3 ubiquitin-protein ligase LRSAM1 isoform X1 [Gallus gallus]	-1.78	0.000376	3.42481	enriched in beak
TGM1	transglutaminase 1	-1.78	0.0008	3.09691	enriched in beak
XP_040525459.1	UDP-N-acetylglucosamine--peptide N-acetylglucosaminyltransferase 110 kDa subunit isoform X1 [Gallus gallus]	-1.78	0.181	0.742321	others
NP_001025816.2	nmrA-like family domain-containing protein 1 [Gallus gallus]	-1.79	0.00669	2.17457	enriched in beak
NP_001265013.1	pyridoxal kinase isoform 1 [Gallus gallus]	-1.79	0.00947	2.02365	enriched in beak
XP_040547387.1	peptidyl-prolyl cis-trans isomerase-like 1 isoform X1 [Gallus gallus]	-1.79	0.041	1.38722	enriched in beak
NP_001384851.1	cytochrome b5 reductase 3 [Gallus gallus]	-1.79	0.0813	1.08991	others
NP_001001305.1	serine/arginine-rich splicing factor 2 [Gallus gallus]	-1.79	0.152	0.818156	others
XP_015148874.2	ADP-ribosylation factor 4 isoform X1 [Gallus gallus]	-1.8	1.02e-05	4.9914	enriched in beak
XP_040536524.1	ras-related protein Rab-8B isoform X1 [Gallus gallus]	-1.8	5.03e-05	4.29843	enriched in beak
XP_015148206.1	IST1 homolog isoform X1 [Gallus gallus]	-1.81	0.00233	2.63264	enriched in beak
XP_040520739.2	protein FAM83A isoform X1 [Gallus gallus]	-1.81	0.0106	1.97469	enriched in beak
XP_015129129.3	N-terminal kinase-like protein isoform X1 [Gallus gallus]	-1.81	0.0748	1.1261	others
XP_046797435.1	GTPase HRas isoform X1 [Gallus gallus]	-1.82	0.000122	3.91364	enriched in beak
NP_990183.2	histone-binding protein RBBP4 [Gallus gallus]	-1.82	0.0547	1.26201	others
XP_040548998.1	LOW QUALITY PROTEIN: transportin-2 [Gallus gallus]	-1.83	0.00459	2.33819	enriched in beak
XP_046781710.1	poly(U)-binding-splicing factor PUF60 isoform X1 [Gallus gallus]	-1.83	0.106	0.974694	others
XP_040547043.1	protein S100-A16 [Gallus gallus]	-1.84	4.82e-05	4.31695	enriched in beak
NP_989632.1	ubiquitin recognition factor in ER-associated degradation protein 1 isoform 1 [Gallus gallus]	-1.84	0.000507	3.29499	enriched in beak
XP_040530596.1	PDZ and LIM domain protein 1 isoform X6 [Gallus gallus]	-1.85	0.0296	1.52871	enriched in beak
NP_001004402.2	WD repeat-containing protein 1 [Gallus gallus]	-1.86	5.65e-05	4.24795	enriched in beak
XP_015128730.2	drebrin-like protein isoform X1 [Gallus gallus]	-1.86	0.00643	2.19179	enriched in beak
NP_001001531.1	RNA-binding protein FUS [Gallus gallus]	-1.86	0.0254	1.59517	enriched in beak
XP_046786787.1	mRNA export factor isoform X5 [Gallus gallus]	-1.86	0.559	0.252588	others
XP_046762920.1	apovitellenin-1 isoform X1 [Gallus gallus]	-1.87	0.0551	1.25885	others
XP_015130725.1	septin-2 isoform X1 [Gallus gallus]	-1.88	0.00458	2.33913	enriched in beak
NP_001006233.2	methionine aminopeptidase 2 [Gallus gallus]	-1.89	0.000193	3.71444	enriched in beak
NP_001116249.1	thioredoxin reductase 3 [Gallus gallus]	-1.89	0.00926	2.03339	enriched in beak
XP_024998626.2	S-adenosylmethionine synthase [Gallus gallus]	-1.9	0.0145	1.83863	enriched in beak
XP_015136410.2	tripeptidyl-peptidase 1 [Gallus gallus]	-1.9	0.045	1.34679	enriched in beak
XP_426543.4	thioredoxin-dependent peroxide reductase. mitochondrial isoform X1 [Gallus gallus]	-1.91	0.000116	3.93554	enriched in beak
NP_001006211.1	ribosome maturation protein SBDS [Gallus gallus]	-1.92	0.00172	2.76447	enriched in beak
NP_990441.1	DNA topoisomerase 1 [Gallus gallus]	-1.92	0.436	0.360514	others
XP_046789182.1	ATP-citrate synthase isoform X3 [Gallus gallus]	-1.93	0.000161	3.79317	enriched in beak
XP_040537262.1	gigaxonin isoform X1 [Gallus gallus]	-1.93	0.001	3	enriched in beak
XP_040506010.1	unconventional myosin-Ic isoform X1 [Gallus gallus]	-1.93	0.00404	2.39362	enriched in beak
XP_046787314.1	ATP-dependent RNA helicase DDX19B isoform X1 [Gallus gallus]	-1.93	0.0135	1.86967	enriched in beak
XP_046759139.1	beta-catenin-interacting protein 1 isoform X1 [Gallus gallus]	-1.94	1.29e-05	4.88941	enriched in beak
XP_015134526.1	secretory carrier-associated membrane protein 2 [Gallus gallus]	-1.94	0.0359	1.44491	enriched in beak
XP_046780618.1	ADP-dependent glucokinase isoform X1 [Gallus gallus]	-1.94	0.0699	1.15552	others
NP_001001748.1	cytochrome b5 [Gallus gallus]	-1.95	0.000116	3.93554	enriched in beak
NP_001289025.1	SH3 domain-binding glutamic acid-rich-like protein 3 [Gallus gallus]	-1.95	0.000735	3.13371	enriched in beak
NP_001161480.1	dolichyl-diphosphooligosaccharide--protein glycosyltransferase 48 kDa subunit precursor [Gallus gallus]	-1.95	0.000758	3.12033	enriched in beak
NP_001167000.1	capping protein (actin filament) muscle Z-line. beta isoform 2 [Gallus gallus]	-1.96	5.74e-06	5.24109	enriched in beak
NP_001383081.1	peptidyl-prolyl cis-trans isomerase B precursor [Gallus gallus]	-1.96	0.00054	3.26761	enriched in beak
NP_001264321.1	nucleoporin Nup37 [Gallus gallus]	-1.96	0.12	0.920819	others
XP_025007473.2	prosaposin isoform X1 [Gallus gallus]	-1.97	2.1e-05	4.67778	enriched in beak
NP_001026089.2	cold shock domain-containing protein E1 isoform 1 [Gallus gallus]	-1.97	0.00414	2.383	enriched in beak
NP_001385236.1	vitellogenin-3 precursor [Gallus gallus]	-1.97	0.0145	1.83863	enriched in beak
XP_003640379.2	calcium/calmodulin-dependent protein kinase type 1D isoform X1 [Gallus gallus]	-1.98	0.196	0.707744	others
NP_001383125.1	jupiter microtubule associated homolog 2 [Gallus gallus]	-1.98	0.25	0.60206	others
XP_420593.1	lysosome membrane protein 2 [Gallus gallus]	-1.99	0.000463	3.33442	enriched in beak
XP_015134461.3	tight junction protein ZO-1 isoform X1 [Gallus gallus]	-1.99	0.00326	2.48678	enriched in beak
XP_024997825.2	complement component 1 Q subcomponent-binding protein. mitochondrial isoform X1 [Gallus gallus]	-2	0.0104	1.98297	enriched in beak
XP_004947974.3	histone H2A [Gallus gallus]	-2	0.0316	1.50031	enriched in beak
NP_989556.2	D-erythrulose reductase [Gallus gallus]	-2	0.0437	1.35952	enriched in beak
XP_040512459.1	protein kinase C and casein kinase substrate in neurons protein 2 isoform X1 [Gallus gallus]	-2.01	0.00077	3.11351	enriched in beak
XP_040545288.1	erlin-2 [Gallus gallus]	-2.01	0.0527	1.27819	others
XP_040509448.1	heterogeneous nuclear ribonucleoprotein M isoform X1 [Gallus gallus]	-2.02	0.00085	3.07058	enriched in beak
NP_990475.1	target of Myb1 membrane trafficking protein [Gallus gallus]	-2.03	4.25e-05	4.37161	enriched in beak
XP_040545249.1	rab11 family-interacting protein 1 isoform X1 [Gallus gallus]	-2.03	0.0349	1.45717	enriched in beak
XP_040546896.1	dnaJ homolog subfamily A member 1 isoform X2 [Gallus gallus]	-2.04	0.0219	1.65956	enriched in beak
XP_040549017.1	calreticulin [Gallus gallus]	-2.05	7.79e-06	5.10846	enriched in beak
NP_001264708.2	acetyl-CoA acetyltransferase. mitochondrial [Gallus gallus]	-2.05	0.00607	2.21681	enriched in beak
XP_040532202.1	putative methyltransferase DDB_G0268948 [Gallus gallus]	-2.06	6.27e-05	4.20273	enriched in beak
NP_001280105.1	14-3-3 protein sigma [Gallus gallus]	-2.07	3.94e-05	4.4045	enriched in beak
NP_001026577.2	E3 ubiquitin-protein ligase CHIP [Gallus gallus]	-2.07	0.00011	3.95861	enriched in beak
XP_046772791.1	H/ACA ribonucleoprotein complex subunit 1 isoform X1 [Gallus gallus]	-2.07	0.00296	2.52871	enriched in beak
NP_001006303.1	6-phosphogluconate dehydrogenase. decarboxylating [Gallus gallus]	-2.08	1.19e-06	5.92445	enriched in beak
XP_046769291.1	glutathione S-transferase isoform X1 [Gallus gallus]	-2.08	2.68e-05	4.57187	enriched in beak
NP_001006184.2	acetoacetyl-CoA synthetase [Gallus gallus]	-2.08	0.00549	2.26043	enriched in beak
XP_040513372.1	NHP2-like protein 1 [Gallus gallus]	-2.09	0.0105	1.97881	enriched in beak
XP_040507916.1	digestive cysteine proteinase 1 isoform X1 [Gallus gallus]	-2.11	8.19e-06	5.08672	enriched in beak
XP_004939722.2	desmoplakin isoform X2 [Gallus gallus]	-2.11	0.000399	3.39903	enriched in beak
NP_001012814.1	ras-related protein Rab-14 [Gallus gallus]	-2.11	0.00166	2.77989	enriched in beak
XP_015150861.1	growth factor receptor-bound protein 2 isoform X1 [Gallus gallus]	-2.11	0.0842	1.07469	others
XP_040532486.1	nck-associated protein 1 isoform X1 [Gallus gallus]	-2.11	0.109	0.962574	others
XP_025001578.1	methylthioribose-1-phosphate isomerase [Gallus gallus]	-2.12	3.63e-06	5.44009	enriched in beak
XP_001236427.2	hepatoma-derived growth factor [Gallus gallus]	-2.12	0.0111	1.95468	enriched in beak
XP_046759538.1	splicing factor. proline- and glutamine-rich isoform X1 [Gallus gallus]	-2.12	0.045	1.34679	enriched in beak
XP_015149155.1	methionine adenosyltransferase 2 subunit beta [Gallus gallus]	-2.13	0.0225	1.64782	enriched in beak
XP_419713.4	vacuolar protein sorting-associated protein VTA1 homolog isoform X1 [Gallus gallus]	-2.14	0.000255	3.59346	enriched in beak
XP_417628.3	aflatoxin B1 aldehyde reductase member 2 [Gallus gallus]	-2.14	0.0268	1.57187	enriched in beak
NP_001264782.3	glutathione peroxidase 1 [Gallus gallus]	-2.15	1.23e-05	4.91009	enriched in beak
XP_046781917.1	filamin-B isoform X6 [Gallus gallus]	-2.15	0.0145	1.83863	enriched in beak
XP_040508295.1	acidic leucine-rich nuclear phosphoprotein 32 family member E isoform X1 [Gallus gallus]	-2.15	0.0231	1.63639	enriched in beak
XP_040533307.1	WD repeat-containing protein 47 [Gallus gallus]	-2.15	0.0328	1.48413	enriched in beak
XP_046764486.1	selenide. water dikinase 1 isoform X1 [Gallus gallus]	-2.16	0.000597	3.22403	enriched in beak
NP_001264438.1	cytochrome c oxidase subunit VIa polypeptide 1 isoform 1 [Gallus gallus]	-2.16	0.0133	1.87615	enriched in beak
NP_001007887.1	AP-1 complex subunit mu-1 [Gallus gallus]	-2.16	0.0576	1.23958	others
XP_040503431.1	calcium-regulated heat-stable protein 1 [Gallus gallus]	-2.16	0.17	0.769551	others
NP_001006374.2	thioredoxin domain-containing protein 5 precursor [Gallus gallus]	-2.17	0.00841	2.0752	enriched in beak
XP_040530806.1	nucleolysin TIAR isoform X1 [Gallus gallus]	-2.17	0.12	0.920819	others
NP_001025924.1	histone H2A.J [Gallus gallus]	-2.18	3.27e-05	4.48545	enriched in beak
XP_025000010.2	calponin-2 isoform X1 [Gallus gallus]	-2.18	0.000363	3.44009	enriched in beak
XP_025008576.1	vesicle-trafficking protein SEC22b isoform X1 [Gallus gallus]	-2.18	0.0387	1.41229	enriched in beak
XP_040545865.1	UDP-glucose 4-epimerase isoform X3 [Gallus gallus]	-2.18	0.0713	1.14691	others
XP_040524769.1	protein disulfide-isomerase A6 [Gallus gallus]	-2.2	0.000181	3.74232	enriched in beak
XP_046787605.1	synaptobrevin homolog YKT6 isoform X1 [Gallus gallus]	-2.2	0.0136	1.86646	enriched in beak
NP_989519.2	aconitate hydratase. mitochondrial [Gallus gallus]	-2.2	0.0747	1.12668	others
NP_990367.2	transforming growth factor-beta-induced protein ig-h3 precursor [Gallus gallus]	-2.2	0.139	0.856985	others
XP_040550226.1	LOW QUALITY PROTEIN: EF-hand domain-containing protein D1-like [Gallus gallus]	-2.21	3.27e-05	4.48545	enriched in beak
NP_001012807.2	hydroxyacylglutathione hydrolase. mitochondrial precursor [Gallus gallus]	-2.22	0.000196	3.70774	enriched in beak
XP_040530721.1	bifunctional 3'-phosphoadenosine 5'-phosphosulfate synthase 2 isoform X1 [Gallus gallus]	-2.22	0.000433	3.36351	enriched in beak
XP_040549255.1	trans-1.2-dihydrobenzene-1.2-diol dehydrogenase [Gallus gallus]	-2.22	0.0389	1.41005	enriched in beak
XP_015155421.1	cold-inducible RNA-binding protein isoform X2 [Gallus gallus]	-2.23	0.000345	3.46218	enriched in beak
XP_040508999.1	chromobox protein homolog 1 isoform X1 [Gallus gallus]	-2.23	0.0834	1.07883	others
XP_025001584.2	PDZ domain-containing protein GIPC1 [Gallus gallus]	-2.25	4.07e-07	6.39041	enriched in beak
XP_040522434.1	glutathione S-transferase isoform X1 [Gallus gallus]	-2.25	0.0205	1.68825	enriched in beak
XP_040512756.1	serine protease 27-like isoform X1. partial [Gallus gallus]	-2.29	0.0156	1.80688	enriched in beak
NP_990616.2	lamin-B2 [Gallus gallus]	-2.3	5.81e-06	5.23582	enriched in beak
XP_040539023.1	serine protease inhibitor Kazal-type 5 isoform X1 [Gallus gallus]	-2.3	2.32e-05	4.63451	enriched in beak
NP_001007872.1	glucose-induced degradation protein 8 homolog [Gallus gallus]	-2.3	0.0034	2.46852	enriched in beak
XP_004943823.2	unconventional myosin-Ie isoform X1 [Gallus gallus]	-2.3	0.0223	1.6517	enriched in beak
NP_989441.1	protein disulfide-isomerase A3 precursor [Gallus gallus]	-2.31	0.000799	3.09745	enriched in beak
NP_001006408.1	sorting nexin-3 [Gallus gallus]	-2.32	0.000126	3.89963	enriched in beak
XP_040516137.2	omega-amidase NIT2 [Gallus gallus]	-2.33	0.000448	3.34872	enriched in beak
KRT78L2	KRT78L2	-2.34	2.51e-07	6.60033	enriched in beak
XP_046782958.1	GTP-binding protein SAR1b isoform X1 [Gallus gallus]	-2.34	0.349	0.457175	others
NP_001025772.1	inosine-5'-monophosphate dehydrogenase 2 [Gallus gallus]	-2.35	7.82e-06	5.10679	enriched in beak
NP_989907.2	acyl-CoA-binding protein [Gallus gallus]	-2.35	0.000209	3.67985	enriched in beak
XP_040511036.2	small nuclear ribonucleoprotein Sm D2 [Gallus gallus]	-2.36	0.000148	3.82974	enriched in beak
XP_040531135.1	ADP-ribosylation factor-like protein 3 isoform X3 [Gallus gallus]	-2.36	0.00675	2.1707	enriched in beak
XP_024998196.2	glutathione synthetase [Gallus gallus]	-2.37	0.00139	2.85699	enriched in beak
NP_990435.2	bleomycin hydrolase [Gallus gallus]	-2.39	5.58e-06	5.25337	enriched in beak
XP_040509735.1	epidermal growth factor receptor substrate 15-like 1 isoform X1 [Gallus gallus]	-2.4	0.0154	1.81248	enriched in beak
XP_046767099.1	heterogeneous nuclear ribonucleoproteins A2/B1 isoform X1 [Gallus gallus]	-2.41	6.16e-05	4.21042	enriched in beak
XP_040546694.1	lysosomal acid glucosylceramidase-like [Gallus gallus]	-2.41	0.000218	3.66154	enriched in beak
NP_001026670.1	ubiquitin thioesterase OTU1 [Gallus gallus]	-2.41	0.0186	1.73049	enriched in beak
XP_415570.5	dipeptidyl peptidase 2 [Gallus gallus]	-2.41	0.049	1.3098	enriched in beak
NP_989620.2	endoplasmin precursor [Gallus gallus]	-2.42	5.03e-05	4.29843	enriched in beak
NP_001012594.2	heat shock 70 kDa protein 4L [Gallus gallus]	-2.42	0.000127	3.8962	enriched in beak
NP_001007834.1	cytosolic Fe-S cluster assembly factor NUBP2 [Gallus gallus]	-2.42	0.00892	2.04964	enriched in beak
XP_015139134.2	3'(2').5'-bisphosphate nucleotidase 1 isoform X1 [Gallus gallus]	-2.42	0.0824	1.08407	others
CBP66K	CBP66K	-2.43	0.00028	3.55284	enriched in beak
NP_001026672.1	116 kDa U5 small nuclear ribonucleoprotein component [Gallus gallus]	-2.43	0.0179	1.74715	enriched in beak
NP_001376453.1	tether containing UBX domain for GLUT4 [Gallus gallus]	-2.44	6.73e-05	4.17198	enriched in beak
XP_040518947.1	protein NDRG1 isoform X1 [Gallus gallus]	-2.44	0.000267	3.57349	enriched in beak
NP_001376296.1	moesin [Gallus gallus]	-2.45	0.0154	1.81248	enriched in beak
KRT5L1	KRT5L1	-2.46	3.73e-05	4.42829	enriched in beak
XP_025002447.2	cysteine and glycine-rich protein 2 isoform X1 [Gallus gallus]	-2.46	0.0407	1.39041	enriched in beak
NP_989547.1	DNA damage-binding protein 1 [Gallus gallus]	-2.46	0.0899	1.04624	others
XP_046764821.1	cytoplasmic FMR1-interacting protein 1 isoform X1 [Gallus gallus]	-2.46	0.352	0.453457	others
XP_040505230.1	long-chain fatty acid transport protein 4 [Gallus gallus]	-2.47	0.0043	2.36653	enriched in beak
NP_001004375.1	hemoglobin subunit alpha-D [Gallus gallus]	-2.48	0.00669	2.17457	enriched in beak
XP_040541726.1	protein Niban 2 isoform X1 [Gallus gallus]	-2.48	0.0905	1.04335	others
NP_990025.2	hsp90 co-chaperone Cdc37 [Gallus gallus]	-2.49	0.000735	3.13371	enriched in beak
NP_990614.3	lysosome-associated membrane glycoprotein 1 isoform 1 precursor [Gallus gallus]	-2.49	0.119	0.924453	others
NP_001004408.2	vitellogenin-1 precursor [Gallus gallus]	-2.5	0.134	0.872895	others
CBP53S	scale keratin [Gallus gallus]	-2.51	3.17e-06	5.49894	enriched in beak
NP_001006363.1	ras-related protein Rab-5A [Gallus gallus]	-2.51	0.0022	2.65758	enriched in beak
XP_040538247.1	ras-related protein Rab-7a isoform X1 [Gallus gallus]	-2.52	1.92e-06	5.7167	enriched in beak
NP_001006578.2	succinyl-CoA:3-ketoacid coenzyme A transferase 1. mitochondrial [Gallus gallus]	-2.52	0.00887	2.05208	enriched in beak
XP_040559290.1	collagen alpha-1(VI) chain isoform X1 [Gallus gallus]	-2.53	5.58e-06	5.25337	enriched in beak
NP_001258903.1	sarcoplasmic/endoplasmic reticulum calcium ATPase 2 isoform 2 [Gallus gallus]	-2.53	0.0012	2.92082	enriched in beak
XP_422784.3	actin-like protein 6A [Gallus gallus]	-2.54	0.0281	1.55129	enriched in beak
XP_015137214.1	cleavage and polyadenylation specificity factor subunit 6 isoform X1 [Gallus gallus]	-2.56	0.0603	1.21968	others
XP_040521217.1	epiplakin [Gallus gallus]	-2.57	5.43e-06	5.2652	enriched in beak
XP_416309.5	cytoskeleton-associated protein 4 [Gallus gallus]	-2.57	0.0131	1.88273	enriched in beak
NP_990820.1	hemoglobin subunit beta [Gallus gallus]	-2.59	0.0068	2.16749	enriched in beak
NP_001004376.1	hemoglobin subunit alpha-A [Gallus gallus]	-2.6	0.0065	2.18709	enriched in beak
NP_001038098.2	apolipoprotein B precursor [Gallus gallus]	-2.6	0.0425	1.37161	enriched in beak
NP_001384044.1	leukotriene A-4 hydrolase isoform 2 [Gallus gallus]	-2.62	0.00026	3.58503	enriched in beak
XP_046767559.1	epidermal retinol dehydrogenase 2 isoform X1 [Gallus gallus]	-2.62	0.00269	2.57025	enriched in beak
XP_046759303.1	dihydropyrimidinase-related protein 2 isoform X1 [Gallus gallus]	-2.62	0.0165	1.78252	enriched in beak
XP_040517238.1	lysozyme g [Gallus gallus]	-2.63	0.00091	3.04096	enriched in beak
XP_004937680.2	early endosome antigen 1 isoform X1 [Gallus gallus]	-2.64	6.01e-06	5.22113	enriched in beak
XP_015150910.1	rho GDP-dissociation inhibitor 1 isoform X1 [Gallus gallus]	-2.65	4.82e-05	4.31695	enriched in beak
XP_040561382.1	cholinesterase isoform X1 [Gallus gallus]	-2.65	0.168	0.774691	others
NP_001026131.2	kelch-like protein 18 [Gallus gallus]	-2.69	0.00174	2.75945	enriched in beak
NP_001383548.1	cytosolic endo-beta-N-acetylglucosaminidase [Gallus gallus]	-2.69	0.0152	1.81816	enriched in beak
XP_040555914.1	ras-related protein Rab-41 isoform X1 [Gallus gallus]	-2.7	2.52e-05	4.5986	enriched in beak
XP_046772977.1	brain acid soluble protein 1 homolog isoform X1 [Gallus gallus]	-2.7	0.0361	1.44249	enriched in beak
XP_040511258.1	cytoplasmic aconitate hydratase isoform X1 [Gallus gallus]	-2.71	0.000104	3.98297	enriched in beak
XP_040549663.1	LOW QUALITY PROTEIN: protein canopy homolog 2 [Gallus gallus]	-2.72	0.0142	1.84771	enriched in beak
XP_046774158.1	nucleobindin-2 isoform X1 [Gallus gallus]	-2.72	0.0342	1.46597	enriched in beak
XP_046758816.1	oxysterol-binding protein-related protein 2 isoform X2 [Gallus gallus]	-2.73	0.000204	3.69037	enriched in beak
XP_419331.1	U2 small nuclear ribonucleoprotein B'' [Gallus gallus]	-2.73	0.000729	3.13727	enriched in beak
NP_001268427.1	transthyretin isoform 2 precursor [Gallus gallus]	-2.73	0.0339	1.4698	enriched in beak
XP_040514062.1	tetratricopeptide repeat protein 38 [Gallus gallus]	-2.73	0.0755	1.12205	others
XP_040541063.1	SEC14-like protein 2 isoform X1 [Gallus gallus]	-2.74	2.85e-05	4.54516	enriched in beak
XP_040550940.1	B-cell receptor-associated protein 31 isoform X1 [Gallus gallus]	-2.74	0.00149	2.82681	enriched in beak
NP_001263253.1	endoplasmic reticulum resident protein 29 precursor [Gallus gallus]	-2.74	0.00198	2.70333	enriched in beak
XP_040510923.1	proteasome activator complex subunit 1 isoform X1 [Gallus gallus]	-2.75	0.000253	3.59688	enriched in beak
NP_001186404.1	charged multivesicular body protein 4c [Gallus gallus]	-2.76	8.42e-05	4.07469	enriched in beak
NP_001026536.1	caprin-1 isoform 1 [Gallus gallus]	-2.76	0.0297	1.52724	enriched in beak
XP_040530293.1	inorganic pyrophosphatase [Gallus gallus]	-2.77	1.35e-06	5.86967	enriched in beak
XP_415233.1	crk-like protein [Gallus gallus]	-2.77	5.32e-05	4.27409	enriched in beak
NP_001001765.2	ubiquitin-like modifier-activating enzyme 5 [Gallus gallus]	-2.77	0.0346	1.46092	enriched in beak
XP_046756203.1	transmembrane protein 40 [Gallus gallus]	-2.79	0.0107	1.97062	enriched in beak
XP_015131765.1	calcium/calmodulin-dependent protein kinase type II delta chain isoform X1 [Gallus gallus]	-2.8	0.106	0.974694	others
XP_015138735.2	protein FAM83H [Gallus gallus]	-2.82	0.000736	3.13312	enriched in beak
XP_040509862.1	very-long-chain enoyl-CoA reductase isoform X1 [Gallus gallus]	-2.83	0.00461	2.3363	enriched in beak
XP_046767301.1	protein disulfide-isomerase A4 isoform X1 [Gallus gallus]	-2.83	0.0377	1.42366	enriched in beak
XP_046796269.1	annexin A5 isoform X1 [Gallus gallus]	-2.84	0.0119	1.92445	enriched in beak
NP_001305347.1	heterogeneous nuclear ribonucleoprotein A1 [Gallus gallus]	-2.85	3.27e-05	4.48545	enriched in beak
XP_015153284.1	probable beta-D-xylosidase 2 [Gallus gallus]	-2.89	0.000735	3.13371	enriched in beak
KRT78LC2	keratin. type II cytoskeletal 4-like isoform X1 [Gallus gallus]	-2.89	0.00197	2.70553	enriched in beak
XP_040516498.1	desumoylating isopeptidase 1 [Gallus gallus]	-2.9	0.0253	1.59688	enriched in beak
XP_004935475.2	striatin isoform X1 [Gallus gallus]	-2.91	0.0263	1.58004	enriched in beak
XP_040547573.1	inositol 1.4.5-trisphosphate receptor type 3 isoform X2 [Gallus gallus]	-2.94	0.134	0.872895	others
XP_040553206.1	syntaxin-7 isoform X1 [Gallus gallus]	-2.95	0.00661	2.1798	enriched in beak
NP_990856.1	apolipoprotein A-I preproprotein [Gallus gallus]	-2.96	1.83e-05	4.73755	enriched in beak
XP_015146313.1	far upstream element-binding protein 1 isoform X1 [Gallus gallus]	-2.96	0.00016	3.79588	enriched in beak
XP_015140825.2	3-mercaptopyruvate sulfurtransferase isoform X1 [Gallus gallus]	-2.96	0.00513	2.28988	enriched in beak
XP_003641499.1	protein ABHD12B isoform X1 [Gallus gallus]	-2.98	4.01e-05	4.39686	enriched in beak
XP_046780920.1	ceramide synthase 3 isoform X1 [Gallus gallus]	-3.01	2.32e-05	4.63451	enriched in beak
XP_418574.1	kinesin-1 heavy chain isoform X1 [Gallus gallus]	-3.02	0.145	0.838632	others
NP_001034355.1	phosphatidylinositol transfer protein beta isoform isoform 1 [Gallus gallus]	-3.04	0.00102	2.9914	enriched in beak
XP_015138435.3	protein LYRIC isoform X1 [Gallus gallus]	-3.05	0.000164	3.78516	enriched in beak
NP_001292069.1	tubulin alpha-5 chain [Gallus gallus]	-3.06	1.62e-06	5.79048	enriched in beak
XP_003643462.2	apolipoprotein A-II [Gallus gallus]	-3.07	0.00165	2.78252	enriched in beak
NP_001376565.2	syntenin-2 [Gallus gallus]	-3.07	0.117	0.931814	others
NP_990486.3	fatty acid synthase [Gallus gallus]	-3.08	2.31e-06	5.63639	enriched in beak
XP_046766189.1	cytosolic 5'-nucleotidase 3A isoform X2 [Gallus gallus]	-3.11	0.0537	1.27003	others
XP_015136643.2	microtubule-associated protein 4 isoform X1 [Gallus gallus]	-3.12	0.00194	2.7122	enriched in beak
XP_423130.5	diphosphomevalonate decarboxylase [Gallus gallus]	-3.15	0.0228	1.64207	enriched in beak
XP_040554683.1	albumin isoform X1 [Gallus gallus]	-3.18	0.00069	3.16115	enriched in beak
XP_046755351.1	anamorsin isoform X1 [Gallus gallus]	-3.24	0.000181	3.74232	enriched in beak
NP_001006453.2	acid ceramidase precursor [Gallus gallus]	-3.25	0.000473	3.32514	enriched in beak
XP_015133994.1	protein POF1B [Gallus gallus]	-3.25	0.000615	3.21112	enriched in beak
NP_001382913.1	hypoxia up-regulated protein 1 precursor [Gallus gallus]	-3.25	0.045	1.34679	enriched in beak
NP_989960.1	aldo-keto reductase family 1 member B10 [Gallus gallus]	-3.26	1.35e-06	5.86967	enriched in beak
XP_040520969.1	gamma-glutamylcyclotransferase [Gallus gallus]	-3.26	0.00365	2.43771	enriched in beak
XP_046764912.1	parathymosin isoform X3 [Gallus gallus]	-3.28	0.000476	3.32239	enriched in beak
NP_001006355.1	ras-related protein Rab-18 [Gallus gallus]	-3.28	0.00783	2.10624	enriched in beak
XP_040522737.2	beta/gamma crystallin domain-containing protein 1 isoform X1 [Gallus gallus]	-3.29	5.58e-06	5.25337	enriched in beak
XP_418032.3	LEM domain-containing protein 2 [Gallus gallus]	-3.3	0.0213	1.67162	enriched in beak
XP_046762966.1	carboxypeptidase A2 isoform X3 [Gallus gallus]	-3.33	5.43e-06	5.2652	enriched in beak
NP_989661.1	peptidyl-prolyl cis-trans isomerase FKBP1A [Gallus gallus]	-3.33	0.000193	3.71444	enriched in beak
XP_046758350.1	aldehyde dehydrogenase family 3 member A2 isoform X1 [Gallus gallus]	-3.37	0.00843	2.07417	enriched in beak
XP_015147671.2	protein unc-45 homolog A isoform X1 [Gallus gallus]	-3.37	0.0101	1.99568	enriched in beak
NP_001006205.2	peroxisomal acyl-coenzyme A oxidase 1 [Gallus gallus]	-3.38	0.000878	3.05651	enriched in beak
NP_990274.1	peroxisomal multifunctional enzyme type 2 [Gallus gallus]	-3.4	6.91e-05	4.16052	enriched in beak
EDWM	EDWM	-3.4	0.044	1.35655	enriched in beak
NP_001006539.1	aldo-keto reductase family 1 member A1 [Gallus gallus]	-3.43	0.00116	2.93554	enriched in beak
NP_001231522.2	scinderin isoform 1 [Gallus gallus]	-3.45	0.00398	2.40012	enriched in beak
XP_420183.3	alpha-galactosidase A [Gallus gallus]	-3.45	0.0141	1.85078	enriched in beak
NP_989856.1	ras-related protein Rab-5C [Gallus gallus]	-3.47	0.000318	3.49757	enriched in beak
XP_424271.4	endoplasmic reticulum metallopeptidase 1 isoform X1 [Gallus gallus]	-3.48	0.000745	3.12784	enriched in beak
XP_046756209.1	matrin-3 isoform X1 [Gallus gallus]	-3.48	0.00521	2.28316	enriched in beak
XP_040521775.1	endoplasmic reticulum resident protein 44 [Gallus gallus]	-3.49	0.00134	2.8729	enriched in beak
TGM6	protein-glutamine gamma-glutamyltransferase 6 isoform X3 [Gallus gallus]	-3.49	0.00354	2.451	enriched in beak
XP_040513169.1	proteolipid protein 2 [Gallus gallus]	-3.53	0.00166	2.77989	enriched in beak
XP_046781473.1	programmed cell death protein 5 isoform X1 [Gallus gallus]	-3.54	3.33e-06	5.47756	enriched in beak
NP_001012893.1	saccharopine dehydrogenase-like oxidoreductase [Gallus gallus]	-3.54	0.000282	3.54975	enriched in beak
XP_040513625.1	tripeptidyl-peptidase 2 isoform X1 [Gallus gallus]	-3.55	0.000435	3.36151	enriched in beak
NP_001026554.2	phosphopentomutase [Gallus gallus]	-3.55	0.00545	2.2636	enriched in beak
XP_040513485.1	phytanoyl-CoA dioxygenase. peroxisomal [Gallus gallus]	-3.58	0.00129	2.88941	enriched in beak
NP_001026660.1	hemoglobin subunit epsilon 1 [Gallus gallus]	-3.58	0.0041	2.38722	enriched in beak
XP_046783534.1	ran-binding protein 9 isoform X1 [Gallus gallus]	-3.58	0.112	0.950782	others
NP_001012615.1	ATP-binding cassette sub-family D member 3 [Gallus gallus]	-3.59	4.76e-05	4.32239	enriched in beak
XP_015130669.2	CAP-Gly domain-containing linker protein 1 isoform X1 [Gallus gallus]	-3.62	0.00047	3.3279	enriched in beak
XP_015137995.1	ras-related protein Rab-31 isoform X1 [Gallus gallus]	-3.62	0.00402	2.39577	enriched in beak
XP_040508557.2	lysosomal acid glucosylceramidase-like isoform X1 [Gallus gallus]	-3.63	0.000272	3.56543	enriched in beak
NP_001025918.2	decorin precursor [Gallus gallus]	-3.64	0.0149	1.82681	enriched in beak
NP_989975.2	multiple inositol polyphosphate phosphatase 1 precursor [Gallus gallus]	-3.75	0.034	1.46852	enriched in beak
XP_040528062.1	protein AHNAK2 isoform X1 [Gallus gallus]	-3.78	0.00535	2.27165	enriched in beak
LY6EL	lymphocyte antigen 6E [Gallus gallus]	-3.88	9.29e-09	8.03198	enriched in beak
NP_001264322.1	aldo-keto reductase family 1 member D1 [Gallus gallus]	-3.89	0.0726	1.13906	others
NP_001013413.2	argininosuccinate synthase [Gallus gallus]	-3.92	0.00144	2.84164	enriched in beak
NP_001012558.2	tubulin--tyrosine ligase-like protein 12 [Gallus gallus]	-3.94	1.35e-06	5.86967	enriched in beak
XP_040554766.1	SH3 domain-binding glutamic acid-rich-like protein isoform X1 [Gallus gallus]	-3.96	0.0042	2.37675	enriched in beak
NP_001028817.1	bifunctional epoxide hydrolase 2 [Gallus gallus]	-3.99	6.91e-05	4.16052	enriched in beak
XP_001234838.3	cytosolic phospholipase A2 epsilon isoform X1 [Gallus gallus]	-3.99	0.0157	1.8041	enriched in beak
EDGH	keratin. type I cytoskeletal 9 [Gallus gallus] keratin. type I cytoskeletal 9 [Gallus gallus]	-4.01	3.74e-05	4.42713	enriched in beak
NP_001341600.1	calponin-3 [Gallus gallus]	-4.04	0.0157	1.8041	enriched in beak
XP_046758844.1	lysosomal protective protein isoform X1 [Gallus gallus]	-4.07	1.62e-06	5.79048	enriched in beak
XP_001233014.1	catechol O-methyltransferase [Gallus gallus]	-4.11	0.0035	2.45593	enriched in beak
XP_046787505.1	interleukin 1 receptor antagonist isoform X2 [Gallus gallus]	-4.13	2.95e-07	6.53018	enriched in beak
XP_040546600.2	LOW QUALITY PROTEIN: transgelin-2 isoform X2. partial [Gallus gallus]	-4.15	0.000151	3.82102	enriched in beak
XP_046763964.1	ras-related protein Rab-9A isoform X1 [Gallus gallus]	-4.19	0.108	0.966576	others
XP_040522019.1	RAB11-binding protein RELCH isoform X1 [Gallus gallus]	-4.21	0.0119	1.92445	enriched in beak
XP_040524986.1	afadin isoform X1 [Gallus gallus]	-4.23	0.00186	2.73049	enriched in beak
NP_001184217.1	3-ketoacyl-CoA thiolase. peroxisomal [Gallus gallus]	-4.26	0.00146	2.83565	enriched in beak
NP_989442.2	UTP--glucose-1-phosphate uridylyltransferase [Gallus gallus]	-4.29	8.19e-05	4.08672	enriched in beak
XP_015128734.1	macrophage-capping protein [Gallus gallus]	-4.3	0.015	1.82391	enriched in beak
XP_015142595.2	cytosolic phospholipase A2 epsilon-like isoform X1 [Gallus gallus]	-4.34	0.0184	1.73518	enriched in beak
XP_001234816.4	cytosolic phospholipase A2 epsilon-like [Gallus gallus]	-4.35	0.00467	2.33068	enriched in beak
KRT78LC3	keratin. type II cytoskeletal 7 isoform X1 [Gallus gallus]	-4.42	7.58e-05	4.12033	enriched in beak
XP_003640457.1	DCC-interacting protein 13-beta [Gallus gallus]	-4.42	0.00323	2.4908	enriched in beak
XP_046762831.1	serpin H1 isoform X1 [Gallus gallus]	-4.44	0.00192	2.7167	enriched in beak
XP_046784627.1	spectrin alpha chain. non-erythrocytic 1 isoform X1 [Gallus gallus]	-4.45	0.00011	3.95861	enriched in beak
EDMTF4	keratin-associated protein 21-1-like isoform X1 [Gallus gallus]	-4.48	5.43e-06	5.2652	enriched in beak
XP_040537828.1	aminoacylase-1 isoform X2 [Gallus gallus]	-4.5	0.000431	3.36552	enriched in beak
XP_040511033.1	NTPase KAP family P-loop domain-containing protein 1 [Gallus gallus]	-4.57	0.0218	1.66154	enriched in beak
LOR2	loricrin 2	-4.65	1.52e-05	4.81816	enriched in beak
NP_001006169.1	nuclear distribution protein nudE homolog 1 [Gallus gallus]	-4.71	1.92e-06	5.7167	enriched in beak
XP_040560669.1	UMP-CMP kinase isoform X1 [Gallus gallus]	-4.73	0.000392	3.40671	enriched in beak
XP_046769285.1	myristoylated alanine-rich C-kinase substrate isoform X1 [Gallus gallus]	-4.75	0.00026	3.58503	enriched in beak
XP_001235196.4	protein qua-1 [Gallus gallus]	-4.82	5.43e-06	5.2652	enriched in beak
XP_046760033.1	high mobility group protein HMG-I/HMG-Y isoform X2 [Gallus gallus]	-4.84	3.1e-07	6.50864	enriched in beak
XP_015145903.2	flavin-containing monooxygenase 5-like [Gallus gallus]	-4.84	5.58e-06	5.25337	enriched in beak
XP_015145893.2	cysteine-rich protein 2 isoform X1 [Gallus gallus]	-4.88	0.00127	2.8962	enriched in beak
XP_040536910.1	C-factor [Gallus gallus]	-4.97	8.8e-07	6.05552	enriched in beak
NP_001006424.2	Na(+)/H(+) exchange regulatory cofactor NHE-RF1 [Gallus gallus]	-5	0.12	0.920819	others
XP_015152295.1	Y-box-binding protein 1 isoform X1 [Gallus gallus]	-5.3	0.00669	2.17457	enriched in beak
NP_001073182.2	collagen alpha-2(I) chain precursor [Gallus gallus]	-5.41	0.00458	2.33913	enriched in beak
NP_990269.1	apolipoprotein A-IV precursor [Gallus gallus]	-5.57	0.00268	2.57187	enriched in beak
NP_001026386.2	catalase [Gallus gallus]	-5.6	4.37e-05	4.35952	enriched in beak
XP_040516561.1	SUN domain-containing protein 2 [Gallus gallus]	-5.71	6.87e-06	5.16304	enriched in beak
NP_001384282.1	homeodomain-only protein [Gallus gallus]	-5.73	5.43e-06	5.2652	enriched in beak
NP_001292129.1	sterol carrier protein 2 [Gallus gallus]	-5.74	5.6e-06	5.25181	enriched in beak
NP_001383551.1	collagen alpha-1(I) chain precursor [Gallus gallus]	-6.16	0.104	0.982967	others
ANXA8	annexin A8 [Gallus gallus]	-6.82	1.05e-08	7.97881	enriched in beak
IL36RN	uncharacterized protein IL36RN isoform X2 [Gallus gallus]	-7.14	0.0331	1.48017	enriched in beak
KRT78LT	uncharacterized PE-PGRS family protein PE_PGRS54 isoform X2 [Gallus gallus]	-8.65	2.55e-09	8.59346	enriched in beak
KRT9L3	KRT9L3	-9.98	4.28e-09	8.36856	enriched in beak
CBP37K	scale keratin-like [Gallus gallus]	-10.94	2.55e-09	8.59346	enriched in beak
Notes:
*, Names of proteins characterized in previous studies of EDC, keratins and TGMs [39,41,42] or accession numbers in NCBI GenBank
FC, fold change; Padj, adjusted P-value
